# Supplementary material for: Integration and Comparison of Transcriptomic and Proteomic Data for Meningioma
Source: Cancers (Basel). 2020 Nov 5;12(11):3270. doi: 10.3390/cancers12113270 (PMC7694371; doi:10.3390/cancers12113270)
Supplement: Supplementary file 1 [file cancers-12-03270-s001.zip]

Archive with 7 entries (6 files):
- cancers-99702-proofreading suppl/
- cancers-99702-proofreading suppl/cancers-977702-proofreading suppl.docx
- cancers-99702-proofreading suppl/Table S1.xlsx
- cancers-99702-proofreading suppl/Table S3.xlsx
- cancers-99702-proofreading suppl/Table S4.xlsx
- cancers-99702-proofreading suppl/Table S5.xlsx
- cancers-99702-proofreading suppl/Table S6.xlsx
