# Supplementary material for: Integration and Comparison of Transcriptomic and Proteomic Data for Meningioma
Source: Cancers (Basel). 2020 Nov 5;12(11):3270. doi: 10.3390/cancers12113270 (PMC7694371; doi:10.3390/cancers12113270)
Supplement: Supplementary file 1 [file cancers-12-03270-s001.zip › cancers-99702-proofreading suppl/Table S1.xlsx]

## Sheet: Sheet1
Table S1: Clinical and histological data of the meningioma specimens analysed in either the microarray or LC-MS/MS discovery sets and those analysed in the independent validation studies.
NA = Information not available for these cases.
Sample code	WHO grade	Age at diagnosis	Sex	Histopathological subtype	Location	Pretreatment	Microarray/LC-MS/MS set	Validation set
J5	I	50	F	Fibroblastic	Occipital	NA	LC-MS/MS
J6	I	37	F	Transitional	Parasagittal	NA	LC-MS/MS
J7	I	72	F	Transitional	Parasagittal	NA	LC-MS/MS	IHC
J8	I	68	F	Transitional	Parasagittal	NA	LC-MS/MS	IHC
J14	I	80	F	Fibroblastic	Frontal	NA	LC-MS/MS	IHC
J15	I	75	F	Meningothelial	Olfactory groove	NA	LC-MS/MS	IHC
MN005	I	59	F	Fibroblastic	Brain stem	None	LC-MS/MS	IHC
MN017	I	52	F	Transitional	Frontal	None	LC-MS/MS	IHC
J106	I	81	F	Transitional	Frontal	NA		IHC
J107	I	59	F	Fibroblastic	Posterior fossa	NA		IHC
J108	I	75	F	Secretory	Sphenoid wing	NA		IHC
J109	I	76	F	Secretory	Posterior fossa	NA		IHC
MN171	I	NA	NA	Transitional	Sphenoid wing	None		WB
MN195	I	NA	F	Fibrous	Posterior fossa	NA		WB
MN233	I	37	F	Transitional	Right sphenoid wing	None		WB
MN251	I	67	F	Fibrous	Posterior fossa	NA		WB
J19	I	47	F	Secretory	Petrous apex	NA		WB
MN048	I	57	F	Fibrous	Left parietal lobe	None		RT-qPCR
MN073	I	70	F	Fibrous	Left frontal - paracentral	None		RT-qPCR
MN078	I	70	M	Transitional	Left frontal	None		RT-qPCR
MN137	I	57	F	Meningothelial	Frontal parietal lobe	None		RT-qPCR
MN149	I	63	F	Meningothelial	Right frontal convexity with parafalcine/parasaggital component	None		RT-qPCR
MN274	I	68	F	Fibrous	Left parietal convexity	None		RT-qPCR
MN236	I	62	F	Meningothelial	Olfactory groove	None		RT-qPCR
NCH412e	I	63	F	Transitional	Cranial base	None	Microarray
NCH704i	I	67	F	Fibroblastic	Tentorial	None	Microarray
NCH491d	I	48	M	Meningothelial	Convexity	None	Microarray
NCH699b	I	70	F	Transitional	Falx	None	Microarray
NCH691m	I	50	F	Fibroblastic	Convexity	None	Microarray
NCH703i	I	61	F	Meningothelial	Cranial base	None	Microarray
NCH624l	I	64	M	Transitional	Convexity	None	Microarray
NCH646b	I	40	F	Fibroblastic	Falx	None	Microarray
NCH707e	I	66	F	Meningothelial	Cranial base	None	Microarray
NCH685s	I	74	F	Transitional	Convexity	None	Microarray
NCH699n	I	44	F	Fibroblastic	Convexity	None	Microarray
NCH472c	I	49	F	Meningothelial	Convexity	None	Microarray
NCH374b	I	73	F	Fibroblastic	Cranial base	None	Microarray
J9	III	82	F	Anaplastic	Occipital	NA	LC-MS/MS	IHC
J10	III	85	M	Anaplastic	Occipital	NA	LC-MS/MS	IHC/RT-qPCR
J11	III	85	M	Anaplastic	Occipital	NA	LC-MS/MS	IHC/RT-qPCR
J12	III	87	M	Anaplastic	Parasagittal	NA	LC-MS/MS
J16	III	67	F	Anaplastic	Occipital	NA	LC-MS/MS
J17	III	76	M	Anaplastic	Frontal	NA	LC-MS/MS
J28	III	48	M	Anaplastic	Left frontal	NA		WB/RT-qPCR
J29	III	68	F	Anaplastic	Frontal	NA		WB/RT-qPCR
J30	III	64	F	Anaplastic	Left posterior fossa	NA		WB/RT-qPCR
J31	III	76	F	Anaplastic	Left frontal	NA		WB/RT-qPCR
J32	III	70	F	Anaplastic	Left posterior fossa	NA		WB/RT-qPCR
MN186	III	62	M	Anaplastic	Right temporal lobe	None		IHC/RT-qPCR
J100	III	41	M	Anaplastic	Temporal	NA		IHC
J101	III	76	F	Anaplastic	Frontal	NA		IHC
J102	III	70	M	Anaplastic	Parietal	NA		IHC
J103	III	68	M	Anaplastic	Parasagittal	NA		IHC
J104	III	71	M	Anaplastic	Frontal	NA		IHC
J105	III	70	F	Anaplastic	Posterior fossa	NA		IHC
T1669	III	47	M	NA	Convexity	None	Microarray
NCH624n	III	73	M	Anaplastic	Convexity	None	Microarray
NCH479b	III	69	F	Papillary	Convexity	None	Microarray
NCH420e	III	60	F	Papillary	Convexity	None	Microarray
T3785	III	79	F	Rhabdoid	Cranial base	None	Microarray
T2396	III	69	M	Anaplastic	Parasagittal	None	Microarray
T4251	III	69	F	Anaplastic	Cranial base	None	Microarray
T1829	III	71	M	Anaplastic	Tentorial	None	Microarray
T4399	III	74	F	Anaplastic	Parasagittal	None	Microarray
T3934	III	66	M	Anaplastic	Parasagittal	None	Microarray
E780/02	III	75	F	Anaplastic	Convexity	None	Microarray
E879/01	III	70	F	Anaplastic	Convexity	None	Microarray
H7210	III	88	M	NA	Convexity	None	Microarray
H7313	III	75	F	NA	Parasagittal	None	Microarray
H7402	III	82	M	NA	Cranial base	None	Microarray
NCH2313	III	45	F	Anaplastic	Convexity	None	Microarray
H1899/03	III	73	M	NA	Parasagittal	None	Microarray
H642/05	III	48	M	NA	Parasagittal	None	Microarray
E291/11	III	67	M	Anaplastic	Falx	None	Microarray
E513/03	III	63	M	Anaplastic	Cranial base	None	Microarray
