# Supplementary material for: Integration and Comparison of Transcriptomic and Proteomic Data for Meningioma
Source: Cancers (Basel). 2020 Nov 5;12(11):3270. doi: 10.3390/cancers12113270 (PMC7694371; doi:10.3390/cancers12113270)
Supplement: Supplementary file 1 [file cancers-12-03270-s001.zip › cancers-99702-proofreading suppl/Table S3.xlsx]

## Sheet: Rank based integration
Table S3A: Transcript and protein ranking based on grade III vs. grade I meningioma log2 fold change (LFC).
Transcriptome samples: XX grade I and XX grade III meningioma. Proteome samples: eight grade I and six grade III meningioma.
Gene symbol	LFC transcript	LFC protein	Rank transcript	Rank protein	Average rank
AGR2	2.38909	4.73421	1	4	2.5
FABP7	1.62971	6.67652	7	1	4
GFAP	1.73113	4.71471	3	5	4
TFRC	1.48116	3.93278	14	20	17
RBP1	1.11944	3.43546	39	54	46.5
POSTN	0.845441	4.23185	93	14	53.5
FEN1	1.16391	3.25448	36	76	56
PODXL	0.909842	3.44356	75	52	63.5
SMC4	1.36836	2.97288	20	119	69.5
KRT18	0.807957	3.41457	105	58	81.5
S100A6	0.766524	3.36416	123	64	93.5
NCALD	0.664163	3.74587	174	31	102.5
MAOB	0.697853	3.18772	144	82	113
CKMT1A	0.883421	2.79899	80	149.5	114.75
COL18A1	1.68266	2.45776	5	226	115.5
TACO1	0.627988	3.80755	208	26	117
DCLK1	0.821319	2.92018	101	133	117
PFAS	0.770633	2.92387	120	130	125
DSG2	1.0078	2.57776	55	197	126
ITGB4	0.696871	3.0238	145	108	126.5
MCM4	0.836105	2.73484	94	162	128
CKMT1B	0.78479	2.79899	113	149.5	131.25
HSPE1	0.753519	2.88355	126	139	132.5
DARS2	0.767271	2.80449	122	148	135
CAV2	1.57226	2.31693	9	264	136.5
SYN1	0.678039	2.97576	160	117	138.5
IDH3A	0.82917	2.65883	98	180	139
XPO5	0.949432	2.51699	65	214	139.5
NEFL	0.652947	3.05274	185	98	141.5
NR2C2AP	1.06427	2.42853	49	234	141.5
NDUFAB1	0.703471	2.80805	142	147	144.5
FH	0.822025	2.54606	100	206	153
NUDT1	0.736541	2.66792	129	179	154
MRPL22	0.631694	3.0217	203	109	156
TPD52	0.928697	2.38458	69	247	158
PFKP	0.792396	2.524	108	210	159
SCAMP3	0.62935	2.97542	206	118	162
NNT	0.542003	3.67726	289	36	162.5
DHRS2	0.988088	2.22559	57	293	175
PMM2	0.666061	2.6223	172	186	179
SLC1A2	0.704327	2.50991	141	217	179
PNPT1	0.621362	2.76375	213	155	184
CTSC	0.948198	2.19422	67	303	185
COX5A	0.771354	2.33778	119	257	188
NDUFS2	0.531428	3.17813	297	85	191
SLC25A3	0.550505	3.02751	276	106	191
PDHA1	0.674782	2.48724	164	220	192
NDUFB9	0.970185	2.12827	59	328	193.5
MRRF	0.474857	4.84791	389	3	196
VWF	0.78419	2.26176	115	280	197.5
SDHC	0.496346	3.51058	349	48	198.5
CADM3	0.49908	3.29003	340	71	205.5
ITGA6	0.656598	2.42379	180	236	208
SSBP1	0.639989	2.48587	197	221	209
MRPS17	0.948781	2.07268	66	355	210.5
SHMT2	0.617102	2.54086	217	207	212
HMBS	0.578129	2.62282	247	185	216
PVALB	0.459875	4.58084	428	7	217.5
ALDH1B1	0.671804	2.30229	169	268	218.5
NOP2	0.496948	3.08987	347	95	221
PTRH2	0.671116	2.24653	170	285	227.5
EARS2	0.510209	2.92234	326	131	228.5
OCIAD2	1.45423	1.85456	15	443	229
PACSIN1	0.550123	2.64588	278	182	230
GNAO1	0.543063	2.67569	286	176	231
CASP3	0.528109	2.72982	302	163	232.5
DUSP23	0.768212	2.07391	121	354	237.5
MCM2	0.8664	1.96313	86	401	243.5
LUM	1.41004	1.80712	16	471	243.5
FAM96B	0.493461	2.88416	357	138	247.5
SDHA	0.47583	2.99452	386	113	249.5
S100A8	1.30971	1.78628	24	476	250
SLC25A13	0.44399	3.5167	456	47	251.5
UCHL5	0.469276	3.0333	401	104	252.5
KLK6	0.719803	2.03986	137	370	253.5
SV2A	0.531889	2.5109	296	216	256
UQCRC1	0.468332	3.01196	404	110	257
NIF3L1	0.494293	2.72893	354	164	259
CHCHD3	0.472482	2.92735	394	127	260.5
IL18	0.429191	3.60499	483	40	261.5
ATP5I	0.425099	3.72006	491	34	262.5
MCM7	0.956405	1.80973	63	470	266.5
PAICS	0.682411	2.01622	156	381	268.5
DIABLO	0.54465	2.33617	284	258	271
PLP1	0.573374	2.20585	249	299	274
CDK5	0.591719	2.15488	233	318	275.5
AKR1C2	0.914862	1.76773	73	482	277.5
UQCRH	0.419507	3.50102	507	49	278
CYB5B	0.4236	3.3905	496	60	278
FBXO2	0.427684	3.29511	488	70	279
NOP10	0.503197	2.45417	334	228	281
S100A1	0.493141	2.51855	359	213	286
TRAP1	0.423857	3.23579	495	80	287.5
TSFM	0.396782	3.99748	559	17	288
ATP5L	0.404587	3.60072	538	41	289.5
SFXN1	0.561617	2.12742	260	329	294.5
KIF14	0.957871	1.67025	62	531	296.5
C1QBP	0.629172	2.00202	207	387	297
ARPC1A	0.53931	2.18793	291	307	299
PSAT1	1.33415	1.60829	22	576	299
CCDC58	0.583169	2.04666	238	366	302
MRPS6	0.632423	1.95519	202	405	303.5
NDUFAF2	0.46685	2.57301	410	198	304
RTN1	0.7257	1.80693	136	472	304
INS-IGF2	1.09999	1.6225	43	567	305
MRPL27	0.374876	4.97573	611	2	306.5
NUP210	0.428906	2.91593	485	134	309.5
ATP5J2	0.508515	2.21748	327	295	311
MRPS2	0.529784	2.1412	300	325	312.5
PMPCA	0.593539	1.98595	231	395	313
RPA3	0.920566	1.63141	72	563	317.5
CA2	1.63469	1.52441	6	629	317.5
UQCRB	0.382473	3.55599	591	46	318.5
STOML2	0.4666	2.45896	412	225	318.5
HSPD1	0.766147	1.70702	124	513	318.5
LAMA5	1.21761	1.55817	30	609	319.5
UBE2M	0.566063	2.00861	258	384	321
IDH3B	0.407813	2.98539	531	114	322.5
GOT2	0.511281	2.14136	323	324	323.5
SNAP25	1.73246	1.49036	2	647	324.5
NT5DC3	0.809077	1.63866	104	555	329.5
COX5B	0.654511	1.78262	183	478	330.5
MRPL41	0.445753	2.52868	453	209	331
HSPA9	0.495471	2.15022	350	320	335
LMNB1	0.510697	2.09154	324	347	335.5
NDUFA7	0.817326	1.62097	102	569	335.5
MRPS22	0.487601	2.1928	369	305	337
MRPL23	0.480866	2.19895	375	300	337.5
GFM1	0.3752	3.29866	608	68	338
COCH	0.696005	1.6608	147	536	341.5
CHMP2A	0.667106	1.69869	171	517	344
ACOT9	0.468253	2.2481	405	284	344.5
MRPL46	0.447403	2.4008	450	242	346
NAPB	0.536246	1.96501	293	399	346
TOMM40	0.66083	1.68587	178	522	350
ANXA8	0.675043	1.64662	163	545.5	354.25
RFC2	0.462387	2.24379	422	287	354.5
PUS7	0.673287	1.64812	166	543	354.5
LSM8	0.395081	2.81439	565	145	355
MRPS23	0.449703	2.30865	445	266	355.5
COX17	0.619405	1.73329	215	504	359.5
CDH2	0.494353	2.03955	353	371	362
S100A11	0.550357	1.84433	277	449	363
COX6B1	0.335503	3.77241	700	28	364
FASN	0.804003	1.51832	106	633	369.5
LYPLA1	0.354548	3.15744	654	87	370.5
NOL8	0.490658	2.02483	364	380	372
FDPS	0.638219	1.64731	201	544	372.5
CYC1	0.345834	3.18263	673	84	378.5
UQCRFS1	0.383091	2.68577	588	175	381.5
ATP5J	0.480424	1.99857	377	390	383.5
CPS1	0.653921	1.59609	184	585	384.5
INA	0.731086	1.50256	131	639	385
SUSD2	0.815234	1.47395	103	669	386
POLR2H	0.543868	1.75177	285	488	386.5
HSPH1	0.648188	1.58773	187	589	388
RHEB	0.350058	2.97718	661	116	388.5
CRYM	0.397914	2.44818	556	230	393
EEF1A2	0.49212	1.88644	360	426	393
LY6H	0.997509	1.38124	56	733	394.5
MRPL11	0.431554	2.16821	479	313	396
DECR1	0.45003	2.0793	443	352	397.5
SNRPG	0.616721	1.60687	218	577	397.5
TP53I11	0.308609	3.70062	761	35	398
NDUFA10	0.66334	1.53823	176	624	400
IDI1	0.365533	2.71279	632	170	401
HPCAL4	0.60444	1.60507	223	579	401
SLC3A2	0.717315	1.4749	138	666	402
RPIA	0.511866	1.76615	322	483	402.5
PPAT	0.602376	1.60371	225	580	402.5
PHGDH	1.40062	1.30077	17	789	403
NDUFB10	0.788384	1.42025	111	703	407
MGST1	1.37982	1.2958	18	798	408
ATP5H	0.64649	1.51939	191	631	411
WDR18	0.368297	2.57874	627	196	411.5
S100A16	0.570699	1.62023	254	572	413
CD44	0.856709	1.36851	90	742	416
TM9SF2	0.299763	3.57009	789	45	417
MCM6	0.689144	1.45393	153	681	417
COQ9	0.364742	2.52086	634	211	422.5
SLC25A22	0.675065	1.44993	162	683	422.5
MSI2	0.473221	1.83503	393	453	423
NDUFA5	0.288749	3.95153	828	19	423.5
S100A13	0.530211	1.64287	299	549	424
DNAJA3	0.455654	1.91933	437	416	426.5
ACSS3	0.296447	3.36834	801	63	432
ETFB	0.510556	1.65233	325	540	432.5
ITGA3	1.03339	1.27236	52	813	432.5
RCN1	1.04059	1.26586	51	818	434.5
EFTUD2	0.444402	1.89542	455	425	440
LHFPL2	0.349687	2.50832	664	218	441
SLC25A6	0.342731	2.5643	684	200	442
MRPL3	0.444668	1.87375	454	430	442
DKC1	0.482102	1.71695	374	511	442.5
GTF2F2	0.472449	1.74812	395	493	444
RRM1	0.549095	1.55651	280	611	445.5
TSTD1	0.306036	2.92631	768	128	448
TUBB3	1.5586	1.16921	12	889	450.5
GPM6B	0.862617	1.26832	88	817	452.5
GRPEL1	0.435792	1.86424	469	439	454
PPL	0.278606	3.43456	859	55	457
NDUFA2	0.331736	2.55173	710	204	457
MGLL	1.3753	1.15454	19	895	457
DAZAP1	0.542622	1.52667	288	628	458
NDUFA13	0.580134	1.47035	245	672	458.5
HINT2	0.420372	1.92919	506	414	460
MDH2	0.456565	1.75242	435	486	460.5
ADSS	0.368064	2.19513	628	302	465
LSM6	0.319157	2.55685	733	202	467.5
VAMP8	0.345089	2.30043	674	270	472
PTGES2	0.3807	2.08634	595	349	472
VPS4A	0.368445	2.15133	626	319	472.5
RPS21	0.556908	1.45848	267	680	473.5
SYN2	0.301138	2.71281	783	169	476
DPT	0.304107	2.60407	773	191	482
CCDC51	0.68936	1.27075	152	814	483
SNRPA1	0.553718	1.43217	271	696	483.5
FAHD2A	0.329531	2.35738	714	254	484
NDUFA12	0.381895	2.03427	593	375	484
UAP1	0.487803	1.55969	368	606	487
GNL3	0.356594	2.12634	647	330	488.5
SNRPB2	0.439654	1.69962	464	516	490
PCCB	0.289076	2.74535	826	160	493
SCRIB	0.420771	1.75888	505	484	494.5
ENPEP	0.250796	3.57151	947	44	495.5
SNCB	0.335437	2.23543	701	290	495.5
PDHX	0.310056	2.42106	758	237	497.5
HIBCH	0.263842	3.04102	897	101	499
EDC4	0.491422	1.5111	362	636	499
GNAI1	0.626822	1.30056	210	790	500
TMEM70	0.407366	1.8009	532	475	503.5
H2AFX	0.253289	3.26523	934	74	504
PGM2L1	0.402401	1.82173	543	466	504.5
SLC2A1	0.797267	1.1491	107	902	504.5
SYT1	0.545082	1.38676	283	728	505.5
NCK2	0.489098	1.48998	366	648	507
SPR	0.3792	1.88616	598	427	512.5
S100A4	0.835665	1.11863	96	930	513
MTX2	0.443434	1.62229	460	568	514
PCNA	0.482154	1.48592	373	655	514
COX7A2L	0.237033	3.45705	981	50	515.5
TRNT1	0.462201	1.55834	423	608	515.5
DLAT	0.246216	3.24449	957	78	517.5
SMS	0.417405	1.6817	510	527	518.5
MTX1	0.832919	1.10775	97	940	518.5
SFXN5	0.297687	2.39629	797	243	520
ZNF185	1.07794	1.04128	46	995	520.5
PPME1	0.281192	2.5908	849	193	521
SPCS3	0.534616	1.3583	294	748	521
GABBR2	0.963247	1.05867	61	981	521
FLNC	0.431413	1.62828	480	565	522.5
ZNF207	0.464723	1.52925	419	627	523
NFS1	0.251448	3.03076	942	105	523.5
LPCAT1	0.289655	2.47642	825	223	524
RNF213	0.40251	1.70102	542	515	528.5
ATP6V0A1	0.270269	2.67266	880	178	529
HARS	0.323725	2.11745	725	334	529.5
PNKD	1.06741	1.01914	47	1015	531
SACS	0.291859	2.37561	815	248	531.5
CS	0.398344	1.72022	553	510	531.5
MYADM	0.459229	1.51715	429	634	531.5
CEND1	0.231839	3.29556	997	69	533
GFPT1	0.293026	2.31834	813	262	537.5
MCCC2	0.234531	3.15667	990	88	539
YARS2	0.34128	1.99623	687	391	539
DUT	0.37578	1.75011	605	490	547.5
FAHD1	0.474375	1.40994	390	712	551
OGDHL	0.215335	3.44104	1052	53	552.5
MTHFD1L	0.28723	2.27727	835	277	556
TARS2	0.204172	3.8873	1093	22	557.5
TMEM165	0.249076	2.6535	949	181	565
COX4I1	0.320534	1.96437	730	400	565
GART	0.353595	1.78003	655	479	567
OCIAD1	0.460898	1.41394	424	710	567
SCCPDH	0.325102	1.93181	722	413	567.5
CD63	0.283354	2.19666	843	301	572
PAPSS1	0.318676	1.94376	735	409	572
CLYBL	0.267636	2.33015	886	259	572.5
ETF1	0.278578	2.24476	860	286	573
PPP1R1B	0.78189	1.00394	117	1029	573
APOD	1.21106	0.902538	31	1117	574
APOO	0.29455	2.1062	808	341	574.5
NDUFS3	0.300492	2.04847	787	362	574.5
GOLGA2	0.262149	2.35837	900	253	576.5
INPP1	0.276602	2.24077	864	289	576.5
SET	0.51774	1.23507	314	840	577
LONP1	0.380478	1.63366	596	559	577.5
NCBP2	0.414943	1.495	517	644	580.5
ABCB6	0.207532	3.16368	1077	86	581.5
NDUFS8	0.290963	2.0931	818	346	582
PLAT	0.491946	1.28185	361	810	585.5
LNPEP	0.277279	2.17668	862	310	586
SLC25A5	0.288524	2.09704	829	343	586
HARS2	0.287118	2.10993	836	338	587
NHP2	0.514979	1.20672	317	857	587
POLQ	0.674173	1.02108	165	1013	589
NDUFA6	0.234031	2.61137	992	189	590.5
FAM129B	0.78454	0.944026	114	1071	592.5
PSMB10	0.401086	1.49837	546	641	593.5
NDUFA4	0.317948	1.83502	736	454	595
VDAC1	0.285268	2.07946	840	351	595.5
ENO2	0.522929	1.17918	311	881	596
HMGB2	0.600245	1.06969	226	968	597
LARS	0.431263	1.39682	481	720	600.5
NDUFA3	0.465975	1.30733	415	786	600.5
GJB6	0.681187	0.985108	157	1046	601.5
DTD1	0.496456	1.20375	348	859	603.5
DDX46	0.552058	1.11525	273	934	603.5
MRPS35	0.234669	2.45499	989	227	608
UBA6	0.378696	1.54718	600	616	608
CLCN7	0.28591	2.03071	839	378	608.5
NIT2	0.529028	1.1365	301	916	608.5
ALDH1A2	0.898062	0.882137	76	1141	608.5
ISCA2	0.202943	2.9686	1098	120	609
MRPS7	0.505402	1.1696	331	888	609.5
SSTR2	1.60884	0.816789	8	1211	609.5
RAB24	0.202792	2.9483	1099	123	611
ATP2A2	0.52668	1.1313	303	920	611.5
RBPMS	0.39988	1.46632	549	677	613
DYNLRB1	0.619675	1.02193	214	1012	613
TARS	0.4937	1.18574	356	877	616.5
MGMT	0.388068	1.48536	582	656	619
PHB	0.220105	2.55414	1036	203	619.5
PRMT1	0.398199	1.44945	554	685	619.5
TUFM	0.289766	1.91245	824	417	620.5
RAE1	0.401497	1.4303	545	697	621
SLC25A11	0.195573	3.00637	1131	112	621.5
IARS2	0.278322	2.00591	861	385	623
GOT1	0.449982	1.28931	444	802	623
MAT2B	0.187516	3.18501	1164	83	623.5
NCAN	0.49825	1.14406	343	906	624.5
POLDIP2	0.257481	2.10787	917	339	628
NRCAM	1.24794	0.806474	26	1231	628.5
MVD	0.221834	2.44525	1030	231	630.5
NDUFB11	0.50358	1.11822	333	931	632
COX6C	0.498233	1.13028	344	921	632.5
LRPPRC	0.266158	2.02523	890	379	634.5
NSUN2	0.599987	0.986465	227	1043	635
GRM3	0.687282	0.906755	155	1115	635
IMMT	0.232011	2.28163	995	276	635.5
GMPS	0.447423	1.25415	449	823	636
HPRT1	0.471456	1.18834	397	875	636
DPM3	0.333194	1.6282	707	566	636.5
DLD	0.451132	1.23913	442	834	638
SNF8	1.02035	0.807842	53	1223	638
IGF2BP2	0.968667	0.813414	60	1218	639
RRM2B	0.374663	1.47451	612	668	640
TAGLN3	1.06388	0.801382	50	1234	642
NDUFV1	0.184542	3.00924	1174	111	642.5
TAGLN2	0.598842	0.965082	229	1058	643.5
CYB5R2	0.88238	0.818763	81	1207	644
FBL	0.559294	1.00515	264	1027	645.5
UFM1	0.52633	1.04863	304	990	647
PRPF4	0.590185	0.961957	235	1060	647.5
IAH1	0.193331	2.76184	1141	156	648.5
ACAD8	0.16455	3.58218	1259	42	650.5
ACAD9	0.199838	2.58255	1111	195	653
USP7	0.234338	2.16318	991	315	653
MRPL19	0.460049	1.1821	426	880	653
ATP13A1	0.39589	1.35723	562	750	656
SAMM50	0.207034	2.43862	1080	233	656.5
PMPCB	0.206103	2.44317	1083	232	657.5
OPA1	0.328278	1.56973	716	599	657.5
PLP2	0.390987	1.36466	574	744	659
INTS3	0.232456	2.13481	994	326	660
HIGD2A	0.166641	3.1936	1244	81	662.5
SNX4	0.184513	2.75378	1175	159	667
RPL22L1	0.159841	3.41506	1278	57	667.5
ADCY5	0.237554	2.0642	979	357	668
COX7A2	0.312553	1.58953	749	587	668
CARS2	0.264566	1.83716	895	451	673
ABCC4	0.65536	0.849734	182	1165	673.5
YWHAG	0.524728	0.991152	309	1040	674.5
RUVBL2	0.404699	1.26941	537	816	676.5
CLPP	0.146102	3.76398	1326	30	678
SYMPK	0.169783	2.92506	1233	129	681
DPM1	0.581922	0.901355	242	1120	681
DEK	0.349989	1.41665	662	707	684.5
PLXND1	0.207381	2.23498	1078	292	685
GRIPAP1	0.58836	0.886229	236	1134	685
CNOT1	0.359658	1.38501	641	730	685.5
ACTL6A	0.371374	1.35362	622	751	686.5
COX7C	0.200814	2.29272	1109	272	690.5
IARS	0.388306	1.28933	581	801	691
FKBP4	0.566832	0.897562	257	1126	691.5
TMEM33	0.231418	2.00408	998	386	692
PTGR2	0.630325	0.836391	204	1185	694.5
HSPA4	0.603483	0.849111	224	1167	695.5
SLC7A5	1.57111	0.683454	10	1384	697
KBTBD11	0.727191	0.773941	134	1261	697.5
ACAA2	0.585996	0.852027	237	1160	698.5
ALDOA	0.43494	1.12381	475	927	701
SUCLG1	0.261615	1.73505	902	503	702.5
GAR1	0.494844	0.970477	352	1054	703
NDUFA9	0.365162	1.31956	633	774	703.5
PON2	0.730679	0.760521	132	1281	706.5
L1CAM	0.31097	1.48121	754	660	707
MAGT1	0.524553	0.917612	310	1105	707.5
HSD17B10	0.275174	1.64251	868	550	709
LSM2	0.294287	1.55657	809	610	709.5
DYNLT1	0.215158	2.04295	1055	369	712
SUMO1	0.52209	0.908408	312	1113	712.5
NRXN1	0.192505	2.25932	1145	282	713.5
ACSS1	0.310953	1.4598	755	678	716.5
TM9SF4	0.26138	1.66912	903	533	718
SF3B4	0.46483	1.01696	418	1018	718
NUP93	0.442635	1.06371	461	979	720
EMILIN2	0.155387	2.77791	1294	152	723
MRPL53	0.134561	3.24121	1373	79	726
STT3B	0.176778	2.38533	1212	245	728.5
FBXO22	0.180343	2.32431	1197	260	728.5
MRPS16	0.134164	3.14448	1374	90	732
CISD1	0.130016	3.24764	1389	77	733
CD47	0.17209	2.41813	1229	238	733.5
ALDH5A1	0.16044	2.58801	1274	194	734
ISOC2	0.216695	1.89631	1045	423	734
CBFB	0.144921	2.8252	1329	143	736
SRXN1	0.414272	1.07848	518	957	737.5
DCAF7	0.144221	2.77853	1333	151	742
TSTA3	0.389898	1.1413	576	910	743
MAPT	0.354915	1.23706	651	837	744
SPTBN2	0.227367	1.78614	1012	477	744.5
KIF21A	0.301547	1.41461	781	709	745
DDX42	0.378062	1.16198	601	892	746.5
IKBIP	0.679947	0.718691	158	1335	746.5
NIPSNAP3A	0.211602	1.86731	1064	433	748.5
ATOX1	0.372722	1.18241	618	879	748.5
TBCE	0.416635	1.04194	513	994	753.5
RBBP5	0.258869	1.57	910	598	754
TRMT112	0.204867	1.89755	1090	422	756
TUBB2B	1.1262	0.606726	38	1474	756
SGIP1	0.209907	1.84998	1069	444	756.5
PGK1	0.553032	0.794197	272	1241	756.5
SEC24A	0.254839	1.59725	930	584	757
RHOT1	0.166175	2.30658	1248	267	757.5
SNRPF	0.66335	0.710703	175	1342	758.5
ITPA	0.854121	0.644605	91	1427	759
COPS3	0.353308	1.19888	656	863	759.5
EEF1E1	0.45188	0.939367	441	1078	759.5
ATP5B	0.375651	1.13672	606	915	760.5
EIF4A1	0.731302	0.680018	130	1391	760.5
CAMK2A	0.241592	1.64013	969	553	761
NCSTN	0.256748	1.55898	921	607	764
THBS2	0.580303	0.756322	244	1286	765
CTPS2	0.23577	1.64311	985	548	766.5
EIF6	0.539528	0.793257	290	1243	766.5
SSRP1	0.423478	0.991241	498	1039	768.5
NAV1	0.403963	1.03938	540	998	769
SLC16A3	0.887653	0.617538	78	1460	769
PGAM5	0.417578	1.00017	509	1032	770.5
NOP56	0.690324	0.680534	151	1390	770.5
SEC61B	0.52605	0.796402	306	1237	771.5
MCM5	0.244726	1.59969	962	583	772.5
OSTC	0.433513	0.945487	477	1070	773.5
PLAA	0.230272	1.64449	1002	547	774.5
CAV1	1.14358	0.574889	37	1516	776.5
FAM3C	0.478536	0.843339	382	1174	778
MYBBP1A	0.0905603	3.7278	1524	33	778.5
AIMP2	0.609311	0.717198	220	1338	779
PPA2	0.501148	0.806642	337	1230	783.5
TUBA4A	0.389355	1.04677	578	991	784.5
PSMF1	0.280037	1.40338	855	716	785.5
UBE2L6	0.347367	1.14844	668	903	785.5
BUB3	0.443594	0.907521	459	1114	786.5
USP39	0.181464	2.01494	1193	382	787.5
ATP5O	0.258471	1.47942	912	663	787.5
PCCA	0.0994263	3.1392	1487	91	789
IDH2	0.582151	0.717891	241	1337	789
VDAC3	0.0803375	4.31902	1569	10	789.5
CARD11	0.278932	1.39556	858	721	789.5
HBA2	1.32868	0.543054	23	1556.5	789.75
SYNGR2	0.115099	2.87666	1440	140	790
CCAR1	0.186008	1.93252	1169	412	790.5
EEF1B2	0.339403	1.16519	691	890	790.5
ACO2	0.21324	1.6874	1062	521	791.5
PDHB	0.187349	1.90841	1166	420	793
HBG1	0.123996	2.67559	1410	177	793.5
TXNDC17	0.623364	0.688461	212	1375	793.5
CPPED1	0.215194	1.66097	1054	535	794.5
CD109	0.192558	1.84493	1143	447	795
MMAB	0.204881	1.74071	1089	501	795
SIAE	0.121704	2.69983	1421	173	797
UQCRC2	0.116368	2.74441	1435	161	798
HBA1	1.11911	0.543054	40	1556.5	798.25
PRKAR1A	0.787555	0.599608	112	1485	798.5
ADAM10	0.261756	1.42949	901	698	799.5
ATP2B1	0.354725	1.0959	653	946	799.5
PAFAH1B3	0.836095	0.587463	95	1504	799.5
MLYCD	0.0870732	3.37274	1542	62	802
CUL4A	0.367108	1.06476	629	976	802.5
PBRM1	0.130093	2.49983	1388	219	803.5
ITPR3	0.191348	1.82885	1149	462	805.5
TNPO2	0.123822	2.56353	1411	201	806
TMEM126A	0.184574	1.86149	1173	441	807
NCBP1	0.314403	1.19158	742	872	807
GBE1	0.139121	2.31724	1352	263	807.5
RAB3GAP2	0.214551	1.63561	1058	557	807.5
ETHE1	0.207066	1.65016	1079	541	810
MAN2B1	0.196371	1.74573	1125	497	811
ALDOC	0.303404	1.21868	776	848	812
IDH3G	0.089116	3.06661	1530	96	813
DNAJC7	0.40567	0.925029	534	1092	813
ACP1	0.469371	0.80695	400	1228	814
SCO1	0.0906096	3.02637	1523	107	815
NUP205	0.341007	1.0988	688	945	816.5
GSPT1	0.464981	0.813429	417	1217	817
PA2G4	0.207864	1.63166	1076	562	819
CADM4	0.45619	0.820849	436	1202	819
OVCA2	0.11598	2.53519	1438	208	823
NUP85	0.259713	1.37	908	738	823
MRPL45	0.332275	1.10945	709	938	823.5
IGF2R	0.0933837	2.87441	1507	141	824
U2AF1	0.499013	0.736271	341	1308	824.5
TBCD	0.177477	1.84703	1209	445	827
MRPL44	0.305903	1.17195	769	885	827
ATP8A1	0.13949	2.19352	1351	304	827.5
ACADS	0.16493	1.95843	1255	402	828.5
CISD2	0.258218	1.36147	913	745	829
SNRPD2	0.448137	0.815484	446	1212	829
NDUFV2	0.167513	1.90865	1240	419	829.5
PTPRD	0.435432	0.835168	472	1187	829.5
SULT1A3	0.466715	0.787458	411	1248.5	829.75
CSTA	0.132359	2.26903	1381	279	830
PTGES	0.869486	0.530534	85	1577	831
COMMD4	0.672397	0.592447	168	1497	832.5
COL1A1	0.647909	0.605903	188	1480	834
CXADR	0.543023	0.68614	287	1382	834.5
MDK	0.87181	0.522903	84	1589	836.5
PDPR	0.357785	1.00197	644	1030	837
MTA2	0.17719	1.82345	1211	464	837.5
AP1M1	0.428798	0.832438	486	1191	838.5
RNF123	0.562689	0.653223	259	1418	838.5
ECH1	0.182097	1.74964	1191	491	841
SIRT5	0.0918735	2.7076	1512	171	841.5
ACACA	0.36297	0.985936	638	1045	841.5
ARFGEF2	0.172748	1.83043	1227	458	842.5
COG1	0.338663	1.04571	692	993	842.5
TATDN1	0.471575	0.753385	396	1289	842.5
PURB	0.333045	1.06448	708	978	843
CLTC	0.424029	0.830437	494	1192	843
EIF4A3	0.242372	1.39436	965	722	843.5
ARHGEF2	0.415744	0.844205	516	1172	844
CD59	0.500328	0.701142	338	1353	845.5
MRPL14	0.295619	1.16417	804	891	847.5
MTCH2	0.0736323	3.03889	1597	102	849.5
B3GAT3	0.091717	2.61887	1514	188	851
RCC2	0.342271	1.01759	685	1017	851
NDUFS6	0.0879188	2.714	1537	168	852.5
SEC61A1	0.238064	1.38752	978	727	852.5
BCKDHA	0.25811	1.29217	914	799	856.5
XPOT	0.447062	0.771566	451	1266	858.5
RALA	0.282951	1.1908	845	873	859
TSR1	0.182205	1.67658	1189	530	859.5
PTCD3	0.0406683	4.31881	1717	11	864
UQCRQ	0.280983	1.18474	852	878	865
XPO4	0.220886	1.41757	1032	705	868.5
CUL4B	0.0794186	2.71845	1572	167	869.5
TBC1D24	0.0952048	2.40086	1499	241	870
ADNP	0.148446	1.90518	1319	421	870
PCDH9	0.638479	0.553129	200	1546	873
DNAJC3	0.183356	1.61941	1180	573	876.5
NME4	0.0786047	2.63784	1578	184	881
HCCS	0.416838	0.778325	512	1255	883.5
RPS28	0.344619	0.926838	680	1089	884.5
STUB1	0.149341	1.83155	1314	456	885
LSM12	0.163061	1.72764	1264	508	886
AGK	0.422544	0.766865	500	1272	886
MIF	0.646769	0.525255	190	1582	886
RGS7	0.922094	0.43668	71	1704	887.5
LXN	0.07022	2.69407	1605	174	889.5
INTS1	0.228859	1.32446	1006	773	889.5
MRPS11	0.549715	0.591716	279	1500	889.5
PRODH	0.0305401	3.82623	1756	24	890
CARM1	0.143686	1.84509	1334	446	890
CHD4	0.256304	1.20522	925	858	891.5
MAT2A	0.362937	0.876702	639	1145	892
RANBP1	0.559374	0.569277	263	1524	893.5
TMCO1	0.279684	1.11559	857	933	895
SERPINE2	0.447967	0.710221	447	1343	895
PLOD3	0.74604	0.468516	127	1668	897.5
GNPAT	0.0355223	3.40202	1737	59	898
PDLIM1	1.10817	0.407324	42	1756	899
COQ5	0.285974	1.07397	838	961	899.5
XRN2	0.582595	0.541365	240	1560	900
LSP1	0.480645	0.648639	376	1425	900.5
UMPS	0.0823063	2.4099	1563	239	901
ATIC	0.46962	0.668493	399	1405	902
FAF2	0.0412667	3.09392	1714	94	904
SLC12A5	0.5343	0.575228	295	1513	904
PSMD14	0.56968	0.543689	255	1555	905
DCXR	0.241432	1.23294	970	841	905.5
FLII	0.248342	1.2013	950	861	905.5
DDX23	0.246452	1.20941	956	856	906
NDUFV3	0.144328	1.7682	1332	481	906.5
SYP	0.213761	1.35239	1061	752	906.5
CYB5R1	0.0791724	2.40545	1574	240	907
SYNGR3	0.219231	1.31836	1039	776	907.5
STRAP	0.486064	0.625642	371	1451	911
SART3	0.115435	1.99958	1439	389	914
GPM6A	0.148927	1.71041	1318	512	915
SQSTM1	0.296913	0.994395	798	1035	916.5
ATP1A3	0.0126094	4.30672	1822	12	917
HDHD3	0.0517198	2.76114	1678	157	917.5
NDUFAF3	0.0598201	2.60881	1646	190	918
MRPL37	0.0455294	2.87315	1696	142	919
ATP5D	0.12616	1.86499	1401	437	919
CPLX1	0.320608	0.910942	728	1112	920
HBB	1.06654	0.373712	48	1796	922
SLC2A3	1.52832	0.348772	13	1831	922
CARHSP1	0.304079	0.943367	774	1072	923
CUL1	0.176265	1.51603	1213	635	924
MRPS5	0.289946	1.0084	823	1025	924
CSE1L	0.381072	0.780788	594	1254	924
PSMB8	0.642624	0.476519	195	1655	925
HIST2H2BE	1.25841	0.352255	25	1828	926.5
MRPS27	0.0807089	2.241	1567	288	927.5
DNAJA1	0.198848	1.36889	1115	741	928
UBE4A	0.035675	2.96524	1736	121	928.5
NQO2	0.352852	0.821754	658	1201	929.5
MAN2A1	0.438841	0.67561	465	1397	931
GPR107	0.0520059	2.61966	1676	187	931.5
GSDMD	0.0628837	2.45227	1634	229	931.5
HMGB3	0.548344	0.52408	281	1586	933.5
TOMM22	0.44	0.667272	463	1406	934.5
RPL36A	0.580695	0.49647	243	1626	934.5
PTMA	0.707607	0.423055	140	1729	934.5
EIF4E	0.195741	1.36912	1130	740	935
OPLAH	0.106509	1.95003	1467	407	937
TECR	0.158644	1.57486	1283	595	939
APLP1	0.175513	1.47948	1217	662	939.5
MGST3	0.0051826	3.79698	1854	27	940.5
ECHS1	0.201307	1.31911	1106	775	940.5
NCAM2	0.254523	1.09285	933	950	941.5
TTC19	0.0654423	2.31506	1619	265	942
LLGL1	0.38924	0.740331	579	1307	943
YWHAQ	0.195756	1.34192	1129	759	944
SLC35A4	0.0651069	2.30227	1621	269	945
DTX3L	0.127149	1.74737	1398	494	946
DIAPH1	0.293901	0.93367	810	1082	946
RARS	0.2946	0.927548	807	1088	947.5
PHB2	0.173127	1.46773	1225	674	949.5
GPD2	0.0747933	2.18196	1592	308	950
HADHB	0.101488	1.90994	1482	418	950
LMNA	0.443911	0.628538	457	1444	950.5
NME1-NME2	0.465741	0.599372	416	1486.5	951.25
ABCB7	0.0335457	2.75908	1746	158	952
ADAR	0.26792	1.01686	885	1019	952
SLC25A12	0.00962492	3.2591	1834	75	954.5
MTR	0.301109	0.894485	784	1128	956
COL14A1	0.0765917	2.11773	1582	333	957.5
ETFA	0.0870686	2.03602	1543	372	957.5
UBFD1	0.276673	0.971235	863	1053	958
NDUFB3	0.399801	0.692412	550	1367	958.5
MRPS36	0.0647835	2.21715	1622	296	959
AIFM1	0.201662	1.27067	1103	815	959
FAH	0.378055	0.729936	602	1318	960
TXNRD1	0.19095	1.33259	1153	769	961
RASAL1	0.287672	0.926493	832	1090	961
HAGH	0.218607	1.17226	1041	884	962.5
FAM136A	0.550698	0.482177	275	1650	962.5
ACOX3	0.0112652	3.05637	1829	97	963
STIP1	0.700596	0.387631	143	1783	963
EIF3B	0.499425	0.519216	339	1593	966
NIPSNAP1	0.180236	1.37451	1198	736	967
COMMD7	0.339954	0.792707	689	1245	967
ERP44	0.398478	0.683469	552	1383	967.5
DNAJC13	0.0945025	1.86663	1502	434	968
CWC15	0.327434	0.808459	719	1222	970.5
SARS2	0.0827251	2.01097	1559	383	971
ATP6V1G2	0.639491	0.413919	198	1744	971
LETM1	0.0460255	2.3688	1694	251	972.5
CDS2	0.19106	1.29828	1151	795	973
PPIF	0.0580327	2.20661	1651	298	974.5
ACY1	0.267018	0.953815	887	1062	974.5
ACAT1	0.100829	1.81761	1485	467	976
TSN	0.314267	0.817633	745	1210	977.5
VARS	0.559823	0.4424	262	1693	977.5
JUP	0.213949	1.15429	1060	896	978
TUBA1C	0.89754	0.310794	77	1880	978.5
VDAC2	0.0662378	2.10697	1618	340	979
PSME3	0.191249	1.28237	1150	809	979.5
ISOC1	0.190339	1.28547	1156	804	980
TRIM47	0.479589	0.527368	380	1580	980
STRN	0.141167	1.54204	1342	620	981
RPN2	0.51286	0.485173	319	1644	981.5
TMED9	0.216458	1.13142	1046	919	982.5
HK2	0.230255	1.07301	1003	962	982.5
YIPF3	0.132481	1.58829	1380	588	984
UBE3A	0.163405	1.40988	1262	713	987.5
PRPF6	0.0125164	2.77045	1823	154	988.5
HNRNPH1	0.485851	0.511358	372	1605	988.5
RAN	0.374644	0.695176	613	1365	989
EIF3M	0.487382	0.508745	370	1608	989
GORASP2	0.179367	1.31513	1199	781	990
SKIV2L2	0.020909	2.59111	1789	192	990.5
SNRPE	0.308459	0.813398	762	1219	990.5
ATG3	0.162702	1.40164	1266	717	991.5
VSNL1	0.237301	1.03399	980	1003	991.5
EIF3K	0.325431	0.772205	720	1264	992
YWHAZ	0.265283	0.923454	892	1094	993
CAPN2	0.387708	0.669933	583	1403	993
IFITM2	0.177226	1.31519	1210	780	995
PHYHIPL	0.226589	1.06715	1017	973	995
PRPF19	0.193875	1.21235	1138	853	995.5
LRRFIP1	0.467545	0.524379	408	1584	996
DECR2	0.480355	0.506264	378	1614	996
SCLY	0.178742	1.29877	1201	793	997
PPP3R1	0.130514	1.55069	1385	614	999.5
AKR1C3	0.148182	1.45941	1320	679	999.5
RAB3D	-0.0346198	3.98311	1982	18	1000
BAG2	0.0376276	2.28946	1728	274	1001
PPP1CC	0.0387949	2.25858	1722	283	1002.5
GHITM	0.0865955	1.82914	1545	460	1002.5
TIMM8B	0.643718	0.363466	193	1812	1002.5
CLDN11	0.396149	0.627291	561	1446	1003.5
NDUFS4	0.16747	1.33267	1241	768	1004.5
G3BP1	0.288508	0.841573	830	1179	1004.5
NPLOC4	0.310739	0.780878	756	1253	1004.5
GGCT	0.572934	0.405496	251	1759	1005
DPP9	0.330954	0.743624	712	1301	1006.5
TGFB1I1	0.33784	0.728727	694	1320	1007
YTHDF3	0.0932062	1.72778	1508	507	1007.5
DIS3	0.167619	1.31734	1239	778	1008.5
RPS26	0.274611	0.872627	870	1148	1009
DARS	0.335284	0.731365	702	1317	1009.5
ALDH1L1	0.0387779	2.21698	1723	297	1010
NDUFA11	0.0973325	1.6701	1489	532	1010.5
UBE2K	0.210328	1.08794	1068	954	1011
GSTK1	0.210748	1.08649	1067	955	1011
NDUFB7	0.307542	0.776665	765	1257	1011
FBN1	0.0876072	1.75211	1540	487	1013.5
NME2	0.402747	0.599372	541	1486.5	1013.75
AP1G1	0.182132	1.2355	1190	839	1014.5
TIPRL	0.291128	0.814026	817	1216	1016.5
HDDC3	0.375881	0.640015	604	1432	1018
MOG	0.246091	0.938835	958	1079	1018.5
CBX3	0.379125	0.63548	599	1439	1019
NDUFA8	0.473466	0.482733	392	1648	1020
APOC3	0.00443011	2.64556	1859	183	1021
GGPS1	0.117661	1.55442	1432	613	1022.5
GARS	0.470743	0.483128	398	1647	1022.5
NUP160	-0.0520703	4.11267	2032	15	1023.5
COL3A1	0.0363189	2.17436	1735	312	1023.5
FUBP3	0.162185	1.31253	1267	782	1024.5
CYFIP2	0.501194	0.432604	336	1713	1024.5
OGDH	0.0844322	1.74516	1552	498	1025
RABGEF1	0.22765	0.990248	1010	1041	1025.5
ANXA2	0.877403	0.247173	83	1969	1026
AKR1C1	-0.0520525	3.84563	2031	23	1027
TPPP	0.29876	0.771801	792	1265	1028.5
SAMD9L	-0.0207844	2.93054	1934	126	1030
GCDH	0.080471	1.74935	1568	492	1030
BANF1	0.203909	1.07046	1095	966	1030.5
NDUFB4	0.0952095	1.6308	1498	564	1031
PSMA4	0.385193	0.606414	587	1475	1031
THUMPD1	0.0918595	1.63992	1513	554	1033.5
TXN	0.727632	0.265546	133	1934	1033.5
ARF5	0.159925	1.29919	1277	792	1034.5
SNRNP70	0.163705	1.28318	1261	808	1034.5
APLP2	0.252565	0.889477	938	1133	1035.5
USMG5	-0.0554173	3.81722	2048	25	1036.5
TIMM13	-0.0530929	3.67401	2038	37	1037.5
RPL38	0.266642	0.833465	889	1189	1039
HDAC2	0.0909815	1.63228	1521	560	1040.5
EZR	0.573049	0.347402	250	1834	1042
THOC6	0.466024	0.461273	414	1674	1044
OPCML	0.497439	0.414275	345	1743	1044
PTGES3	0.42536	0.515215	490	1599	1044.5
EPPK1	-0.0185568	2.72877	1925	165	1045
PDCD5	0.344977	0.653854	675	1417	1046
DCUN1D5	0.521123	0.388468	313	1780	1046.5
GOSR2	0.177575	1.17043	1207	887	1047
NUP88	0.512855	0.394167	320	1774	1047
TXN2	0.0126798	2.28793	1820	275	1047.5
TIMP1	0.109721	1.49731	1455	642	1048.5
CPNE1	0.512465	0.391474	321	1776	1048.5
IPO9	0.130852	1.40678	1383	715	1049
YWHAB	0.194523	1.07282	1135	964	1049.5
PRPSAP2	0.226983	0.928706	1013	1087	1050
UBA5	0.274603	0.80328	871	1233	1052
CACYBP	0.423506	0.507856	497	1610	1053.5
GIT1	0.155871	1.26172	1292	821	1056.5
UBLCP1	0.181801	1.12083	1192	928	1060
RPL14	0.629913	0.280819	205	1915	1060
NOP58	0.690377	0.244575	149	1972	1060.5
PRKAG1	0.197362	1.03741	1122	1000	1061
DNAJC19	-0.0249321	2.7061	1954	172	1063
SNRNP200	0.0450208	1.88454	1698	428	1063
SMU1	0.0565317	1.81312	1661	468	1064.5
CCT3	0.610614	0.284789	219	1911	1065
AKAP1	0.323948	0.660733	724	1410	1067
PDXP	0.416051	0.497167	515	1625	1070
DNAJB11	0.643607	0.260436	194	1947	1070.5
TPP2	0.159943	1.19321	1276	870	1073
FAM129A	0.122846	1.38418	1417	731	1074
NUFIP2	0.252721	0.814717	935	1214	1074.5
CCDC124	0.0728842	1.64159	1599	551	1075
PARP1	0.269468	0.767927	881	1271	1076
RTN3	0.41878	0.48451	508	1645	1076.5
PSIP1	0.0644049	1.68149	1626	528	1077
GGH	1.09171	0.132672	45	2109	1077
TCOF1	0.0957636	1.48134	1496	659	1077.5
DNAJC5	0.104303	1.44966	1471	684	1077.5
ARFGAP2	0.14653	1.24402	1324	831	1077.5
PRKDC	0.154227	1.19975	1300	862	1081
ARHGEF1	0.0699785	1.6353	1606	558	1082
ATP5C1	0.0513685	1.75797	1681	485	1083
MRPS34	0.00788413	2.14344	1845	323	1084
CAPS	0.555815	0.297063	269	1899	1084
C7	0.306353	0.670957	767	1402	1084.5
DDX5	0.0602449	1.68189	1645	526	1085.5
USP10	0.148174	1.21471	1321	850	1085.5
DSC1	0.0568442	1.70206	1658	514	1086
TROVE2	0.25619	0.790825	926	1246	1086
SAE1	0.356137	0.567807	648	1525	1086.5
MRPL49	-0.0661301	3.04696	2075	100	1087.5
NUTF2	0.640599	0.241015	196	1979	1087.5
VCPIP1	-0.0788448	3.65358	2139	38	1088.5
RPS2	0.530846	0.31105	298	1879	1088.5
PFKM	0.114522	1.37026	1443	737	1090
U2AF2	0.135213	1.27843	1371	811	1091
ACSL3	0.289049	0.697446	827	1358	1092.5
RAB35	0.169167	1.09214	1234	952	1093
CBX1	0.183492	1.02446	1179	1009	1094
TMED1	0.0950777	1.43891	1500	690	1095
TPD52L2	0.371474	0.534662	621	1571	1096
SKP1	0.393284	0.496112	567	1627	1097
FXR2	-0.0243773	2.38532	1951	246	1098.5
PSMB6	0.560218	0.263354	261	1940	1100.5
AUH	0.145131	1.18899	1328	874	1101
NCAM1	0.114827	1.33803	1441	762	1101.5
POF1B	0.122383	1.30776	1419	784	1101.5
HDGF	0.312513	0.619443	750	1458	1104
FAM162A	0.265029	0.731387	893	1316	1104.5
SLC2A13	-0.020434	2.27244	1933	278	1105.5
UGP2	0.316729	0.606094	738	1479	1108.5
PPBP	0.00456728	2.05785	1857	361	1109
NANS	0.507337	0.303848	329	1890	1109.5
BPHL	-0.0197899	2.23515	1931	291	1111
PMVK	0.15996	1.09337	1275	949	1112
RPL18A	0.336886	0.567779	698	1526	1112
ACOT7	0.100209	1.36973	1486	739	1112.5
ZC3H18	0.0699223	1.5447	1607	619	1113
NCOA5	0.256048	0.746141	927	1300	1113.5
KARS	0.199874	0.902511	1110	1118	1114
NDRG4	-0.0956458	4.37021	2224	9	1116.5
NDUFS7	0.337969	0.556881	693	1541	1117
PSMG1	0.596224	0.217534	230	2004	1117
PRRT2	0.219274	0.824826	1038	1197	1117.5
RBBP7	0.143076	1.15304	1337	899	1118
MLF2	0.190956	0.932529	1152	1085	1118.5
SRP9	0.165221	1.05492	1252	986	1119
LSM3	0.232652	0.790394	993	1247	1120
MRPL32	0.180542	0.975831	1195	1050	1122.5
GBA	-0.0720112	2.80822	2102	146	1124
EIF2A	-0.002967	2.04333	1882	367	1124.5
SF3B3	0.185579	0.933964	1171	1081	1126
PRDX6	0.357268	0.509032	645	1607	1126
TMEM214	0.0019053	1.99589	1865	392	1128.5
BPNT1	0.083931	1.41702	1553	706	1129.5
PCID2	0.323392	0.560341	726	1533	1129.5
DSC2	0.137699	1.14352	1355	907	1131
CAD	0.0348566	1.68575	1740	523	1131.5
BLVRB	0.625541	0.17805	211	2058	1134.5
GAPDH	0.515825	0.255312	316	1954	1135
CYCS	0.0587779	1.52225	1648	630	1139
FN3KRP	0.368789	0.480977	625	1653	1139
ABR	-0.0815575	2.92095	2150	132	1141
PNN	0.106693	1.26353	1464	820	1142
VTA1	0.214944	0.806832	1056	1229	1142.5
COASY	0.29816	0.59915	795	1490	1142.5
LSM4	0.49876	0.262416	342	1943	1142.5
ABCF3	-0.0214152	2.08749	1938	348	1143
FAM120A	0.225684	0.770835	1021	1267	1144
NXN	0.475202	0.295764	387	1902	1144.5
NUDT5	0.225787	0.768267	1020	1270	1145
HTATSF1	0.00463897	1.86634	1856	435	1145.5
NDUFC2	-0.00231529	1.93461	1881	411	1146
GOLPH3	-0.10928	4.0379	2277	16	1146.5
PSMD8	0.398028	0.414784	555	1740	1147.5
CCT7	0.401932	0.408681	544	1751	1147.5
HSD17B8	-0.0819911	2.82422	2152	144	1148
RUVBL1	0.197321	0.843301	1123	1175	1149
DNM1L	0.263404	0.669027	899	1404	1151.5
NDUFA4L2	-0.104585	3.44671	2253	51	1152
OTUB1	0.301526	0.570485	782	1522	1152
RNASE1	0.0912316	1.30356	1519	788	1153.5
DNM1	0.463589	0.306516	421	1886	1153.5
RPRD2	0.0268786	1.64823	1768	542	1155
SYAP1	0.235124	0.724645	986	1325	1155.5
TIMM9	-0.0731199	2.5483	2108	205	1156.5
WDFY1	-0.0217775	2.0356	1940	373	1156.5
MAGOH	0.00848978	1.80346	1839	474	1156.5
HYOU1	0.309432	0.547071	759	1554	1156.5
CPSF6	0.00918326	1.77845	1837	480	1158.5
ANP32A	0.290375	0.591878	819	1499	1159
PITRM1	-0.103058	3.26597	2249	73	1161
EPRS	0.27569	0.622724	867	1455	1161
HNRNPU	0.63863	0.115578	199	2127	1163
PDS5A	-0.000172203	1.8289	1872	461	1166.5
TRIM28	0.160658	0.961295	1272	1061	1166.5
TAX1BP3	0.106756	1.19219	1463	871	1167
FARSB	-0.0444531	2.1491	2014	321	1167.5
POR	0.0478855	1.48937	1686	649	1167.5
EPB41L1	0.392071	0.398856	570	1765	1167.5
NOMO3	0.0663222	1.39758	1617	719	1168
AFG3L2	-0.0507	2.18182	2028	309	1168.5
NEBL	-0.107898	3.27501	2266	72	1169
TMEM205	0.133739	1.07286	1376	963	1169.5
AHCY	0.395122	0.390086	563	1777	1170
SIRT3	-0.00554971	1.833	1889	455	1172
DHODH	0.00919576	1.72519	1836	509	1172.5
GABRB1	0.45902	0.280753	431	1916	1173.5
MCTS1	0.651163	0.0848655	186	2161	1173.5
PSMG3	0.299214	0.542993	790	1558	1174
FTH1	0.301622	0.536257	780	1568	1174
SPATA20	-0.0977282	2.97842	2234	115	1174.5
DNPEP	0.316602	0.508179	740	1609	1174.5
GPC1	0.183939	0.843803	1178	1173	1175.5
SLC4A1	-0.0403647	2.05876	1995	359	1177
CD177	0.783508	0.0293137	116	2240	1178
PYCR2	0.0126244	1.65637	1821	537	1179
MPG	0.0571023	1.42237	1657	702	1179.5
CLIC1	0.320336	0.494407	731	1629	1180
APIP	0.177777	0.854708	1206	1157	1181.5
SAFB2	-0.0319842	2.00125	1976	388	1182
YTHDC2	-0.0422642	2.05849	2005	360	1182.5
DEFA3	0.0536555	1.43687	1671	694	1182.5
ANP32B	0.136613	1.03535	1364	1002	1183
SCAMP5	0.27371	0.592182	873	1498	1185.5
COPG2	-0.00102508	1.74722	1876	496	1186
RDH13	0.107695	1.14042	1460	912	1186
SRPRB	0.234817	0.683417	987	1385	1186
GEMIN5	-0.0328357	1.97194	1978	397	1187.5
WTAP	0.205458	0.749388	1086	1295	1190.5
SYNPR	0.312948	0.488773	746	1635	1190.5
CPT2	-0.0770328	2.34559	2127	256	1191.5
VAMP4	0.166096	0.886121	1249	1135	1192
PHF5A	0.348391	0.426442	666	1719	1192.5
PSMD11	0.37004	0.405345	624	1761	1192.5
SH3GL2	0.385877	0.368311	585	1803	1194
ATPAF2	0.0612009	1.35771	1641	749	1195
HPCAL1	0.406743	0.327817	533	1857	1195
ATP6V0D1	-0.0569673	2.1056	2049	342	1195.5
ABCF1	0.354857	0.415756	652	1739	1195.5
GNPDA1	0.346731	0.424749	669	1726	1197.5
ARFGAP1	0.300317	0.507224	788	1612	1200
WDR77	-0.0691627	2.17655	2091	311	1201
SMARCA4	0.388532	0.355042	580	1823	1201.5
GLOD4	0.421588	0.293739	502	1905	1203.5
ACTR3	0.411359	0.305083	524	1887	1205.5
POLR2I	0.206695	0.720783	1082	1330	1206
AIF1L	0.435483	0.262844	471	1941	1206
BID	0.241603	0.628249	968	1445	1206.5
CENPV	0.151391	0.916333	1307	1107	1207
PDXDC1	0.209834	0.708693	1070	1344	1207
ABCB5	-0.0309895	1.8565	1974	442	1208
GATAD2A	0.605198	0.0587961	222	2194	1208
CROCC	0.0169135	1.55478	1805	612	1208.5
SH3GL1	0.343112	0.41883	682	1735	1208.5
CLIP1	0.180877	0.807617	1194	1224	1209
ME2	-0.0696116	2.11997	2094	331	1212.5
SLC25A4	-0.126092	3.1036	2335	92	1213.5
WIPI2	0.22065	0.676471	1033	1394	1213.5
POLR2E	-0.0194571	1.74295	1929	499	1214
NFU1	-0.0130334	1.69827	1911	518	1214.5
RPS7	0.911627	-0.0576877	74	2355	1214.5
PON1	0.0911491	1.13907	1520	913	1216.5
GOLGA3	0.0422533	1.39407	1711	723	1217
FBN2	0.525476	0.115111	308	2128	1218
PPP1R7	0.158535	0.855304	1284	1154	1219
ENOPH1	0.164582	0.836474	1257	1184	1220.5
MCAM	0.376247	0.343621	603	1839	1221
PIP4K2C	0.159198	0.849475	1281	1166	1223.5
SNX8	0.341427	0.404688	686	1762	1224
ACADSB	-0.0404991	1.8305	1996	457	1226.5
RUFY3	0.404389	0.281343	539	1914	1226.5
SLC7A10	0.117347	1.01381	1433	1021	1227
MARS	0.52625	0.0963567	305	2149	1227
SRP68	0.192192	0.736085	1146	1309	1227.5
PFN1	0.54651	0.0731037	282	2176	1229
LSS	-0.098005	2.47235	2236	224	1230
GLUL	-0.115281	2.7273	2295	166	1230.5
PSMB7	0.422871	0.251949	499	1962	1230.5
VPS37B	0.36464	0.353294	635	1827	1231
NID1	0.00311057	1.56628	1863	602	1232.5
SEC16A	0.182985	0.760218	1184	1282	1233
SMC1A	0.0169359	1.47721	1804	664	1234
HNRNPA2B1	0.740266	-0.0449264	128	2340	1234
ALDH18A1	0.0896752	1.10502	1529	942	1235.5
OLA1	0.202469	0.690294	1100	1373	1236.5
SURF4	0.166636	0.797706	1245	1236	1240.5
CBR4	-0.124856	2.77099	2330	153	1241.5
DYNLL2	0.318996	0.409113	734	1749	1241.5
CASP1	0.110257	1.00157	1453	1031	1242
GSTO1	0.290097	0.471648	821	1664	1242.5
KRI1	-0.135389	3.04959	2387	99	1243
ATP6V1G1	0.225584	0.614201	1022	1464	1243
CARS	0.322328	0.39894	727	1764	1245.5
CHCHD4	0.475168	0.134752	388	2106	1247
TIMM50	-0.0761264	2.03377	2121	376	1248.5
MAG	1.56672	-0.170351	11	2486	1248.5
PSMB4	0.599433	0.000995883	228	2273	1250.5
LCN2	0.931869	-0.12372	68	2434	1251
SPTA1	-0.118091	2.57097	2304	199	1251.5
TCP1	0.506805	0.0737835	330	2174	1252
HSPA2	0.184492	0.72004	1176	1332	1254
SKIV2L	0.22454	0.601076	1026	1483	1254.5
HIST2H2AB	0.260718	0.511566	907	1602	1254.5
TYMP	0.373833	0.300965	614	1895	1254.5
GOLGA7	0.156919	0.812764	1289	1221	1255
CMC1	0.147744	0.832579	1322	1190	1256
QARS	0.183167	0.720353	1181	1331	1256
PRPF31	0.227581	0.591388	1011	1501	1256
OXSR1	0.303023	0.416788	778	1737	1257.5
HADHA	-0.0174415	1.57136	1920	597	1258.5
ALG2	0.0920744	1.02804	1511	1007	1259
RAB2A	0.256478	0.519192	924	1594	1259
ARMCX3	-0.160295	3.76444	2490	29	1259.5
GOLGB1	-0.0925148	2.15971	2206	316	1261
HAPLN2	-0.0611066	1.82812	2059	463	1261
UBL4A	0.45325	0.156514	440	2083	1261.5
BCS1L	0.208665	0.624909	1073	1452	1262.5
SUMO3	0.102824	0.974493	1475	1051	1263
LANCL1	0.10912	0.946237	1458	1068	1263
CCT5	0.558576	0.00979814	265	2264	1264.5
RBM26	-0.109127	2.34847	2275	255	1265
HMGB1	0.329524	0.36039	715	1815	1265
PDE12	0.191956	0.682457	1147	1387	1267
EFCAB6	-0.171817	4.3818	2527	8	1267.5
G6PD	0.11089	0.932754	1452	1084	1268
HAPLN1	0.236133	0.547608	983	1553	1268
CA3	0.126221	0.884947	1400	1137	1268.5
ILF2	0.203141	0.634489	1097	1440	1268.5
VARS2	0.429042	0.183064	484	2054	1269
RPS5	0.230495	0.556576	1000	1542	1271
TST	0.00127067	1.4676	1868	675	1271.5
APEH	0.136747	0.838019	1363	1183	1273
RPN1	0.308014	0.379502	763	1791	1277
ZC3HAV1	0.175102	0.71815	1220	1336	1278
SERPINA3	1.23148	-0.211995	29	2529	1279
API5	-0.163082	3.3797	2498	61	1279.5
AMBP	-0.0221607	1.54141	1941	621	1281
IPO4	0.0415452	1.21611	1713	849	1281
SNX27	0.320149	0.348034	732	1833	1282.5
RABGAP1	-0.0706079	1.81138	2098	469	1283.5
PPIL1	0.375181	0.254262	609	1959	1284
ATP6V1E1	0.103377	0.923016	1473	1096	1284.5
GLB1	0.107511	0.913729	1461	1109	1285
TPI1	0.408241	0.19327	529	2041	1285
SUPT6H	-0.0846891	1.97035	2174	398	1286
CCDC47	0.225094	0.549099	1023	1550	1286.5
QSOX1	0.362517	0.266619	640	1933	1286.5
FDX1	0.000357862	1.41991	1870	704	1287
MRPS9	0.168441	0.715507	1236	1339	1287.5
GUK1	0.239505	0.513473	975	1600	1287.5
ITM2C	0.346456	0.294839	671	1904	1287.5
RPS27L	0.158688	0.747976	1282	1296	1289
RPS15A	0.386857	0.224874	584	1995	1289.5
HSPB1	0.261082	0.460706	906	1675	1290.5
DBI	0.791029	-0.156509	109	2472	1290.5
CAMKV	0.607285	-0.0638713	221	2361	1291
CD2BP2	0.10273	0.913758	1476	1108	1292
DHRSX	0.19972	0.609461	1112	1472	1292
SIN3A	0.0260621	1.27433	1773	812	1292.5
SAR1A	0.25671	0.471687	922	1663	1292.5
PSMB3	0.617747	-0.0693187	216	2370	1293
HLA-A	0.116021	0.860873	1436	1152	1294
FGF1	0.059064	1.09987	1647	944	1295.5
THOP1	0.458731	0.0870285	432	2159	1295.5
PPOX	0.578621	-0.0499504	246	2345	1295.5
ATP6V1F	0.413104	0.165702	520	2072	1296
AGT	0.41014	0.171341	526	2067	1296.5
TBL1X	0.0756401	1.02707	1586	1008	1297
PUF60	0.391008	0.206014	573	2021	1297
PHKB	0.160557	0.727742	1273	1322	1297.5
IDE	-0.0101641	1.43815	1905	691	1298
UBE2I	0.382777	0.211308	589	2012	1300.5
STK4	0.373556	0.235144	615	1987	1301
PRKRA	0.218692	0.540344	1040	1563	1301.5
CRAT	-0.115671	2.18909	2298	306	1302
COTL1	0.188067	0.62912	1161	1443	1302
TAP1	0.707962	-0.151988	139	2465	1302
PRDX5	0.115987	0.848569	1437	1168	1302.5
ABCD1	-0.136061	2.51349	2391	215	1303
SYN3	-0.0970986	2.03285	2230	377	1303.5
KIF5C	1.16741	-0.247478	35	2572	1303.5
ABHD10	-0.0247426	1.48201	1952	658	1305
DHRS7B	0.0405601	1.16168	1718	893	1305.5
EIF5A	0.687575	-0.146377	154	2457	1305.5
RBM3	0.469026	0.0473806	402	2210	1306
PPM1G	-0.160382	2.95034	2491	122	1306.5
TPT1	0.197999	0.592736	1119	1496	1307.5
RBM39	0.00702454	1.33191	1848	770	1309
SLC17A7	0.0630361	1.05536	1633	985	1309
PTPN11	0.0952423	0.90134	1497	1121	1309
NUP214	0.0889981	0.924908	1531	1093	1312
NDUFS1	-0.0772434	1.74727	2131	495	1313
RPS3	0.150823	0.729207	1308	1319	1313.5
TMEM14C	0.143447	0.750377	1335	1293	1314
RBM12	0.148931	0.734984	1317	1311	1314
UBE2O	0.0371283	1.15405	1732	897	1314.5
SLC1A3	-0.073025	1.68453	2107	524	1315.5
ACAT2	0.497289	-0.0092821	346	2285	1315.5
RAB6B	0.00832894	1.2999	1841	791	1316
FKBP8	-0.135166	2.37259	2384	250	1317
DRG1	-0.0381648	1.49348	1990	645	1317.5
PCYT1A	-0.0119673	1.38932	1909	726	1317.5
MAP2K4	-0.134333	2.32266	2377	261	1319
DERA	0.257474	0.425522	918	1722	1320
S100A10	0.284119	0.370687	841	1800	1320.5
CLASP1	-0.0993507	1.95776	2239	403	1321
PPP2CA	0.216061	0.518976	1048	1595	1321.5
ATP2B2	0.154401	0.708673	1299	1345	1322
DDX19A	0.396299	0.152883	560	2088	1324
FAM91A1	-0.0431626	1.5024	2010	640	1325
PSMD13	0.161311	0.687817	1271	1379	1325
EIF3C	0.198333	0.558634	1117	1537	1327
IDH1	0.346552	0.236904	670	1985	1327.5
RPS14	0.404991	0.120816	536	2119	1327.5
CCDC22	0.0630825	1.01302	1632	1024	1328
CCDC93	0.298713	0.325709	793	1863	1328
FXN	-0.0435713	1.49042	2012	646	1329
ATXN2L	0.271718	0.388399	877	1781	1329
PTGIS	0.0238375	1.17831	1779	882	1330.5
NMT1	0.0912797	0.874284	1517	1147	1332
TRAPPC10	0.0834253	0.912902	1555	1110	1332.5
AKR1B1	0.234772	0.459346	988	1677	1332.5
VBP1	0.177792	0.614133	1205	1465	1335
EIF3F	0.00294645	1.28319	1864	807	1335.5
EIF5B	0.164138	0.659238	1260	1411	1335.5
GMFG	-0.0596686	1.54483	2054	618	1336
MSRB2	0.014456	1.20155	1812	860	1336
S100A9	0.979399	-0.29645	58	2615	1336.5
NCL	0.229253	0.462184	1005	1671	1338
BTF3	0.0765836	0.923427	1583	1095	1339
PRPF40A	-0.109083	1.94762	2273	408	1340.5
RNF114	0.307674	0.279767	764	1918	1341
PML	0.312918	0.265314	747	1935	1341
RIC8A	0.143183	0.707182	1336	1347	1341.5
SUPT5H	0.140877	0.712821	1344	1340	1342
PSMC2	0.292066	0.318327	814	1870	1342
ACBD3	0.0250626	1.14146	1777	909	1343
NAE1	0.331619	0.242765	711	1975	1343
SUB1	-0.0754239	1.62031	2117	571	1344
RPLP2	0.149696	0.688416	1312	1376	1344
TTC1	-0.0442586	1.46649	2013	676	1344.5
HSPBP1	0.178589	0.599333	1202	1488	1345
RPL13	0.236193	0.43414	982	1709	1345.5
SCARB1	0.0311991	1.11292	1755	937	1346
FN3K	-0.0832621	1.67797	2168	529	1348.5
CCT6A	0.473856	-0.0228105	391	2307	1349
CA1	0.0168479	1.15909	1806	894	1350
POFUT1	0.455065	0.0117505	439	2261	1350
HMGCS1	1.11169	-0.338097	41	2659	1350
CPLX2	0.0855567	0.861914	1550	1151	1350.5
TMEM189-UBE2V1	0.231902	0.435804	996	1706.5	1351.25
CDH13	0.950789	-0.319263	64	2639	1351.5
STX1B	-0.132927	2.11277	2371	336	1353.5
GPX8	0.0870253	0.851636	1544	1163	1353.5
VPS35	0.215251	0.477947	1053	1654	1353.5
PSMD6	0.222371	0.458101	1029	1679	1354
CKAP4	0.21785	0.470721	1043	1666	1354.5
DNAJA2	0.281893	0.326041	847	1862	1354.5
PECR	0.112922	0.772608	1449	1263	1356
WDR61	0.0931977	0.820619	1509	1204	1356.5
ARPC5L	0.393226	0.0980606	568	2147	1357.5
NCOA7	0.0301886	1.07828	1759	958	1358.5
LEMD2	0.0425892	1.02375	1707	1010	1358.5
ITGA2B	0.0315993	1.06895	1753	969	1361
PSMD2	0.344913	0.189522	677	2046	1361.5
PARP4	-0.215152	3.15071	2637	89	1363
AGFG1	0.146433	0.672042	1325	1401	1363
APOOL	0.00794736	1.17765	1844	883	1363.5
ANP32E	-0.0471199	1.41472	2020	708	1364
AQP4	1.23381	-0.369155	28	2700	1364
COPS5	0.293671	0.278804	811	1919	1365
OMG	0.517194	-0.111246	315	2419	1367
RAB3A	-0.0243296	1.30754	1950	785	1367.5
RAB3C	0.136095	0.691442	1365	1370	1367.5
PSAP	-0.123772	1.94127	2327	410	1368.5
TBCB	0.0788039	0.851733	1576	1162	1369
MBOAT7	0.107061	0.764202	1462	1276	1369
ACLY	0.352901	0.158408	657	2081	1369
PRPS2	0.4324	0.0127426	478	2260	1369
EIF3E	0.119778	0.734051	1427	1312	1369.5
RPLP0	0.250707	0.37728	948	1793	1370.5
DENR	0.370886	0.120737	623	2120	1371.5
CRIP1	0.466565	-0.0381808	413	2333	1373
SSR4	0.365626	0.123393	631	2116	1373.5
RAP2B	0.0554487	0.933232	1665	1083	1374
PYCARD	0.228687	0.412725	1008	1746	1377
FAP	0.398527	0.0525117	551	2205	1378
ATP2B4	0.0912429	0.794462	1518	1240	1379
APRT	0.363899	0.118965	637	2123	1380
NDUFS5	-0.243718	3.57343	2720	43	1381.5
DPP3	0.18771	0.511489	1162	1603	1382.5
B2M	0.296035	0.251821	802	1963	1382.5
PDLIM3	0.374924	0.0918234	610	2155	1382.5
VPS45	0.239681	0.375819	974	1794	1384
AP3B1	-0.0297617	1.28775	1969	803	1386
FKBP1A	0.555329	-0.187081	270	2504	1387
AARS2	0.111459	0.725045	1451	1324	1387.5
ISYNA1	0.279849	0.27796	856	1920	1388
PSMD1	0.205728	0.442981	1085	1692	1388.5
EIF2AK2	0.0735122	0.83901	1598	1181	1389.5
ANK1	-0.135448	1.98731	2388	393	1390.5
ALDH1A3	1.2083	-0.425853	32	2750	1391
ABCE1	0.210818	0.430559	1066	1717	1391.5
SUCLG2	-0.0771678	1.48693	2130	654	1392
PDS5B	-0.082482	1.53067	2159	626	1392.5
NOC3L	0.0639047	0.854828	1630	1156	1393
HCN1	0.135769	0.65174	1366	1420	1393
MRPL1	0.364462	0.0954174	636	2150	1393
NPEPL1	0.436819	-0.0297041	467	2319	1393
NT5C	0.447964	-0.0438051	448	2338	1393
PRPF8	-0.0525732	1.34873	2036	754	1395
LARP7	-0.251521	3.43316	2736	56	1396
ATP6V1H	-0.1494	2.04791	2434	364	1399
NCK1	-0.0251668	1.22848	1955	844	1399.5
PLG	0.0520045	0.89807	1677	1125	1401
MYO5A	0.150292	0.596381	1310	1492	1401
NEDD8	-0.0726695	1.42479	2105	699	1402
HSPA5	0.390104	0.0336341	575	2232	1403.5
RPL29	0.514915	-0.171097	318	2489	1403.5
NOL6	0.593076	-0.252494	232	2576	1404
BCAP29	0.62782	-0.275735	209	2599	1404
NLRX1	-0.116805	1.73233	2303	506	1404.5
RSL1D1	0.226952	0.374725	1014	1795	1404.5
CHORDC1	-0.0546268	1.33607	2047	763	1405
DPP4	0.382751	0.0390187	590	2220	1405
AARS	0.294874	0.21389	806	2008	1407
GLTP	0.0756424	0.804821	1585	1232	1408.5
PLRG1	-0.197082	2.42406	2585	235	1410
HNRNPA1	0.296691	0.206404	800	2020	1410
RAB1A	0.195371	0.44465	1132	1689	1410.5
NME3	-0.112484	1.65513	2285	538	1411.5
TGOLN2	0.0533301	0.860343	1672	1153	1412.5
SPATS2L	0.356632	0.0720344	646	2179	1412.5
PRKCG	0.202065	0.424924	1101	1725	1413
HNRNPM	0.151698	0.570517	1306	1521	1413.5
PTK2	-0.03973	1.23837	1993	835	1414
CD276	0.314281	0.155646	744	2084	1414
ALDH16A1	0.224815	0.36599	1025	1806	1415.5
ETFDH	-0.277855	3.73207	2800	32	1416
STAG1	0.192923	0.444071	1142	1690	1416
ATP9A	-0.135251	1.84484	2386	448	1417
GAA	0.172391	0.509163	1228	1606	1417
TMSB10	0.270394	0.255265	879	1956	1417.5
SERPINE1	0.46824	-0.122854	406	2432	1419
GRIA2	0.424491	-0.0514501	492	2347	1419.5
SMARCA5	-0.105114	1.59507	2254	586	1420
EIF1	0.163157	0.528394	1263	1578	1420.5
TARDBP	0.334666	0.10315	704	2137	1420.5
PDIA6	0.410146	-0.0283027	525	2316	1420.5
GOLGA1	-0.0839729	1.46967	2170	673	1421.5
METAP2	0.0382522	0.9023	1724	1119	1421.5
SNRPD1	0.164689	0.52404	1256	1587	1421.5
NEFM	0.572535	-0.272739	252	2592	1422
DHX30	-0.100862	1.5644	2242	603	1422.5
TEX10	0.214617	0.382447	1057	1788	1422.5
SGTA	0.023276	0.951658	1782	1065	1423.5
MTPN	0.200844	0.414486	1108	1741	1424.5
TTC9C	0.0194025	0.969225	1797	1056	1426.5
MDH1	0.18849	0.441532	1159	1695	1427
H2AFY	0.435774	-0.085127	470	2387	1428.5
RAB8A	0.336904	0.0802235	697	2164	1430.5
POLR2C	0.0281947	0.921747	1763	1100	1431.5
ANXA8L1	-0.121156	1.64662	2319	545.5	1432.25
BAX	0.251596	0.270178	941	1925	1433
PLEK	-0.0796455	1.3908	2142	725	1433.5
PROCR	-0.0912978	1.47223	2201	670	1435.5
YIF1A	0.247129	0.275209	953	1922	1437.5
IPO5	0.0229124	0.92287	1784	1097	1440.5
NUDT21	0.0906395	0.69718	1522	1359	1440.5
PSMC5	0.400322	-0.0395765	548	2334	1441
NEO1	-0.0904313	1.44402	2197	686	1441.5
SFXN3	-0.0286969	1.13634	1966	917	1441.5
KPRP	0.0330175	0.885897	1747	1136	1441.5
AASDHPPT	0.1621	0.506159	1268	1615	1441.5
RNPS1	0.355712	0.0325519	649	2234	1441.5
OPTN	0.166901	0.485513	1243	1642	1442.5
BOLA2B	-0.283208	3.30174	2823	67	1445
SYNCRIP	0.252172	0.258709	939	1951	1445
UBA3	-0.132186	1.68214	2366	525	1445.5
GNAZ	-0.153277	1.86458	2455	438	1446.5
NHSL2	-0.114565	1.56901	2293	600	1446.5
N4BP3	-0.00729374	1.04018	1896	997	1446.5
CDK3	-0.0519968	1.19876	2030	865	1447.5
LMAN2L	0.118442	0.613488	1430	1466	1448
MUT	0.113617	0.62367	1447	1453	1450
CCT2	0.352241	0.0277505	659	2241	1450
ALDH1L2	0.0567286	0.792736	1659	1244	1451.5
FDXR	-0.188409	2.09562	2560	344	1452
PYCR1	-0.198481	2.15525	2588	317	1452.5
LRBA	-0.267421	2.88672	2769	137	1453
AHNAK2	-0.229932	2.48126	2684	222	1453
CDK5RAP3	0.4212	-0.104756	503	2406	1454.5
CTSB	0.12295	0.592925	1416	1495	1455.5
SEC23B	0.428109	-0.114198	487	2424	1455.5
FGB	-0.0869001	1.38583	2183	729	1456
OGFR	0.201535	0.365227	1104	1808	1456
IRGQ	-0.0914336	1.41193	2202	711	1456.5
CAPG	0.281061	0.17187	850	2066	1458
RBX1	0.132491	0.558195	1379	1539	1459
PMP2	1.34474	-0.596668	21	2897	1459
SLC7A14	0.79084	-0.483159	110	2810	1460
MYO1C	0.136917	0.542199	1362	1559	1460.5
COG3	0.271832	0.190234	876	2045	1460.5
GPI	0.222463	0.297913	1028	1898	1463
LBR	0.129312	0.558703	1391	1536	1463.5
CCT4	0.379688	-0.0376305	597	2332	1464.5
MUC4	-0.0969957	1.42242	2229	701	1465
SCAMP1	-0.275666	2.8902	2796	136	1466
AP2B1	0.19826	0.360874	1118	1814	1466
ATP1A2	0.569139	-0.350664	256	2676	1466
GLUD1	0.00723379	0.929328	1847	1086	1466.5
GYPA	-0.151337	1.75015	2445	489	1467
COPA	0.25881	0.202615	911	2024	1467.5
RPL18	0.152258	0.489118	1303	1633	1468
WNK1	-0.249022	2.52064	2727	212	1469.5
PFDN5	0.0861729	0.67764	1547	1392	1469.5
STX1A	0.365652	-0.0238258	630	2310	1470
EFNB2	1.17229	-0.609576	34	2906	1470
RBM8A	0.0825777	0.686178	1560	1381	1470.5
PTPRZ1	0.41242	-0.112752	521	2422	1471.5
RAVER1	-0.129685	1.58442	2353	591	1472
TMEM2	0.859829	-0.55194	89	2855	1472
TRIM25	0.123013	0.56207	1414	1531	1472.5
GNS	0.219484	0.290933	1037	1908	1472.5
ACADL	-0.237121	2.38768	2704	244	1474
URB1	0.00522187	0.92254	1853	1098	1475.5
RAD50	-0.073619	1.2326	2110	842	1476
PAK1	0.137245	0.520126	1360	1592	1476
COPS6	0.161848	0.45565	1270	1682	1476
RPS10	0.272368	0.161192	875	2077	1476
TCERG1	0.196807	0.349043	1124	1830	1477
TMUB1	0.31241	0.0539438	751	2203	1477
RPLP1	0.646044	-0.438588	192	2763	1477.5
VPS29	0.197505	0.346482	1121	1836	1478.5
COL5A2	0.696547	-0.485456	146	2811	1478.5
ATP2B3	0.20512	0.318074	1088	1871	1479.5
VTN	0.420979	-0.1444	504	2455	1479.5
KRT2	-0.0181549	0.99337	1924	1036	1480
HNRNPUL1	0.0684774	0.704365	1610	1351	1480.5
EIF2S2	0.726708	-0.506677	135	2826	1480.5
UNC119B	-0.199428	2.03521	2589	374	1481.5
GLS	-0.184067	1.92867	2551	415	1483
RPL9	0.295858	0.0790774	803	2166	1484.5
TUBB	0.459164	-0.219428	430	2540	1485
PGRMC2	0.0723126	0.691497	1602	1369	1485.5
PSMD4	0.436339	-0.185275	468	2503	1485.5
SPRYD4	-0.0269582	1.01987	1959	1014	1486.5
EPS8L2	-0.05235	1.10554	2034	941	1487.5
LINGO1	0.467324	-0.243235	409	2567	1488
NONO	0.118815	0.549355	1429	1549	1489
FMNL1	-0.0901185	1.30527	2195	787	1491
ARL8A	-0.0823386	1.24788	2155	827	1491
BAZ1B	0.0482535	0.746868	1685	1299	1492
GNL3L	-0.0776328	1.21394	2134	851	1492.5
RPL23	0.333725	-0.00289483	706	2279	1492.5
ATP6V1B2	0.124982	0.525044	1403	1583	1493
MAPRE1	0.287239	0.0938568	834	2152	1493
HNRNPD	0.182427	0.369316	1187	1801	1494
NUP98	-0.0621413	1.12477	2063	926	1494.5
AASS	-0.216661	2.09381	2645	345	1495
VPS16	0.348468	-0.0342783	665	2325	1495
SV2B	0.408789	-0.151844	527	2463	1495
CDH1	-0.0456568	1.06522	2016	975	1495.5
BCKDHB	-0.347246	3.91623	2973	21	1497
HTRA2	-0.221363	2.11068	2658	337	1497.5
TMED4	-0.173452	1.8225	2531	465	1498
DYNC1LI1	0.0752271	0.661195	1587	1409	1498
XPO7	-0.19987	1.95474	2591	406	1498.5
HSP90B1	0.479374	-0.29921	381	2617	1499
DUSP3	0.289954	0.0725338	822	2178	1500
WARS	0.468055	-0.274616	407	2594	1500.5
VAV2	0.375355	-0.0917172	607	2395	1501
CHGA	0.434985	-0.211702	474	2528	1501
ADRM1	0.590681	-0.448437	234	2768	1501
TUBA1A	0.281439	0.0905768	848	2156	1502
PEX11B	0.0266177	0.798478	1771	1235	1503
PYGM	0.0159528	0.821918	1807	1200	1503.5
SLC38A2	-0.30984	2.93949	2884	124	1504
CALU	0.468607	-0.28359	403	2605	1504
PDE2A	-0.121254	1.44089	2320	689	1504.5
THNSL1	-0.265315	2.36415	2759	252	1505.5
ERH	0.0618589	0.689781	1637	1374	1505.5
SSB	0.0853656	0.616359	1551	1461	1506
HINT1	0.175712	0.371682	1215	1799	1507
COPS7B	0.493257	-0.336147	358	2656	1507
METAP1	0.10646	0.548767	1468	1551	1509.5
ARHGDIA	0.239241	0.192755	976	2043	1509.5
ABHD11	0.251185	0.163102	945	2074	1509.5
ELMO1	0.28305	0.0728456	844	2177	1510.5
HNRNPK	0.148973	0.432655	1315	1712	1513.5
HIST2H2AC	0.92825	-0.673038	70	2957	1513.5
PPP2R1A	0.230476	0.200511	1001	2027	1514
STOM	-0.147678	1.56406	2427	604	1515.5
LDHA	0.372761	-0.108284	617	2414	1515.5
ZNF787	0.478104	-0.325991	384	2647	1515.5
PTBP1	0.182702	0.336584	1186	1846	1516
EIF2S3	0.106524	0.536967	1466	1567	1516.5
NAP1L1	0.264396	0.102928	896	2138	1517
SPTB	-0.128491	1.44117	2347	688	1517.5
CHCHD2	0.40875	-0.193781	528	2507	1517.5
CAND1	0.0145913	0.807337	1811	1225	1518
SNX5	0.303038	0.0138554	777	2259	1518
KIAA0513	-0.0677903	1.08355	2081	956	1518.5
TSNAX	0.127834	0.485543	1396	1641	1518.5
SPAG17	0.0233049	0.776274	1781	1258	1519.5
LAMC1	0.395099	-0.163809	564	2478	1521
UBTF	-0.157821	1.62091	2473	570	1521.5
PIP	0.0762505	0.617976	1584	1459	1521.5
COL5A1	0.878028	-0.683055	82	2962	1522
PFDN4	0.263832	0.0964907	898	2148	1523
LSM1	0.273341	0.0755504	874	2172	1523
DPP6	0.478372	-0.340585	383	2663	1523
SYNJ2BP	-0.0242906	0.922463	1949	1099	1524
RPSA	0.215549	0.221793	1051	1998	1524.5
GRHPR	0.154845	0.407573	1298	1754	1526
FARP2	-0.017917	0.889996	1922	1132	1527
BCAN	0.355609	-0.100982	650	2404	1527
HADH	-0.0638127	1.05537	2071	984	1527.5
FNDC3A	-0.0824155	1.15059	2157	900	1528.5
DCUN1D1	-0.329268	2.93929	2933	125	1529
QDPR	0.0682766	0.627101	1611	1447	1529
EMD	0.167053	0.357663	1242	1818	1530
ADI1	-0.0670604	1.057	2078	983	1530.5
ARMCX1	-0.189227	1.74085	2563	500	1531.5
SPCS2	0.0195188	0.768696	1796	1269	1532.5
PF4	0.032448	0.732863	1752	1314	1533
UNC45A	0.086437	0.57117	1546	1520	1533
MAP2K2	0.135231	0.439304	1370	1698	1534
COPE	0.215851	0.207856	1050	2018	1534
CSTF2	0.226607	0.182712	1016	2055	1535.5
DTYMK	0.0379802	0.704485	1726	1350	1538
HEXB	0.00864425	0.795599	1838	1239	1538.5
ACTA2	-0.111571	1.297	2282	797	1539.5
VPS13A	-0.21732	1.87262	2649	431	1540
SUMF2	0.101396	0.517779	1483	1597	1540
BUD31	0.392041	-0.197339	571	2510	1540.5
SLC25A20	0.477085	-0.366847	385	2696	1540.5
TMED5	-0.286663	2.37555	2833	249	1541
TBCA	0.302642	-0.0209906	779	2303	1541
CHI3L1	0.551671	-0.482675	274	2808	1541
CIAPIN1	0.582909	-0.538891	239	2848	1543.5
TTLL12	-0.118309	1.30954	2305	783	1544
STX4	0.382399	-0.177101	592	2496	1544
NGFR	0.103879	0.504423	1472	1618	1545
XRCC5	0.205762	0.211875	1084	2011	1547.5
CLPX	0.230944	0.148167	999	2096	1547.5
PDIA4	0.507817	-0.447835	328	2767	1547.5
HNRNPF	0.0939875	0.521246	1505	1591	1548
ADH1B	0.44624	-0.323402	452	2645	1548.5
APCS	-0.0124651	0.834069	1910	1188	1549
HDDC2	0.122735	0.456938	1418	1680	1549
LARP1	-0.0890659	1.14264	2191	908	1549.5
CNP	0.223984	0.163735	1027	2073	1550
PPP1R12A	0.241414	0.110863	971	2130	1550.5
MRPS21	0.372366	-0.168343	619	2483	1551
TFAM	0.19517	0.244963	1133	1971	1552
C4BPA	-0.0325483	0.892752	1977	1130	1553.5
CRMP1	-0.173781	1.60978	2533	575	1554
SMG7	-0.153625	1.48792	2457	651	1554
ENY2	0.422301	-0.292084	501	2608	1554.5
DSC3	-0.144327	1.43692	2418	693	1555.5
CETN2	0.109612	0.475794	1456	1656	1556
PFDN1	-0.200584	1.69212	2594	520	1557
AGPAT3	-0.114517	1.25384	2291	824	1557.5
NUBP2	0.199652	0.218231	1113	2003	1558
ENDOD1	-0.107007	1.2104	2262	855	1558.5
IMPDH2	-0.0133474	0.820078	1913	1205	1559
XRCC6	0.0483259	0.636075	1684	1438	1561
LACTB2	0.135604	0.407331	1367	1755	1561
LRRC59	0.257414	0.0493857	919	2208	1563.5
SART1	0.0195445	0.719819	1795	1333	1564
RAB4B	0.120772	0.436623	1423	1705	1564
TCEA1	0.137352	0.394489	1358	1771	1564.5
CPT1A	-0.251531	1.98685	2737	394	1565.5
ILVBL	0.123303	0.425227	1412	1723	1567.5
SNRPC	0.489019	-0.448845	367	2769	1568
KRT1	-0.0231656	0.827369	1945	1194	1569.5
LANCL2	0.0372747	0.658992	1729	1412	1570.5
P4HB	0.460109	-0.385894	425	2716	1570.5
SCAMP4	-0.0757619	1.01336	2119	1023	1571
CSNK2B	0.0744	0.55036	1594	1548	1571
PTK7	0.315046	-0.0980597	741	2401	1571
NUCKS1	0.407971	-0.294915	530	2613	1571.5
MGAT1	0.0670955	0.564911	1614	1530	1572
HIBADH	-0.191997	1.61059	2571	574	1572.5
KIAA0368	-0.190328	1.60507	2567	578	1572.5
EPN1	0.255987	0.0422101	928	2217	1572.5
HSPA8	0.10086	0.472294	1484	1662	1573
CFH	0.271138	0.00530064	878	2269	1573.5
IMPA1	-0.158357	1.47039	2479	671	1575
SURF6	0.0457512	0.620807	1695	1457	1576
TXNDC5	0.307166	-0.0841765	766	2386	1576
MACROD2	-0.309382	2.29563	2882	271	1576.5
ZFR	-0.0016991	0.76349	1877	1278	1577.5
SERPINB6	0.20845	0.158763	1075	2080	1577.5
SLC26A2	-0.394649	3.0347	3053	103	1578
PLOD2	-0.401195	3.09872	3064	93	1578.5
TFG	0.215969	0.133104	1049	2108	1578.5
TNPO3	0.00396796	0.746946	1860	1298	1579
CD151	0.0789293	0.523889	1575	1588	1581.5
COL6A3	0.19849	0.189152	1116	2047	1581.5
PSMD12	0.257875	0.0221402	915	2248	1581.5
EHD3	0.258976	0.0170066	909	2255	1582
TBC1D13	0.268561	-0.00493453	884	2282	1583
POLR2B	-0.139415	1.33315	2401	766	1583.5
RPL36	0.283633	-0.0351904	842	2327	1584.5
PIN1	0.397437	-0.294033	558	2611	1584.5
FUBP1	0.256574	0.0223534	923	2247	1585
SBF1	0.0326173	0.650885	1750	1421	1585.5
BCAS1	0.677736	-0.753651	161	3014	1587.5
SUPT16H	-0.0955915	1.08809	2223	953	1588
RBM14	0.401036	-0.31019	547	2629	1588
MUSTN1	0.0668408	0.540768	1616	1561	1588.5
HRAS	0.537598	-0.577914	292	2886	1589
RPS18	0.389511	-0.280903	577	2602	1589.5
MPP1	-0.0530542	0.877985	2037	1143	1590
KIF12	0.017357	0.686441	1803	1380	1591.5
SORD	0.0968013	0.439401	1491	1697	1594
STAB2	0.0943325	0.453141	1503	1686	1594.5
DDX1	0.0117137	0.695361	1826	1364	1595
PRDX4	0.140811	0.336665	1345	1845	1595
ILF3	0.173962	0.246717	1221	1970	1595.5
CPA4	1.09465	-0.913632	44	3149	1596.5
SNRNP40	-0.398385	2.89869	3059	135	1597
RAB3GAP1	-0.150165	1.34212	2436	758	1597
TUBA1B	0.266898	-0.0227423	888	2306	1597
PPP1CB	0.132758	0.35777	1378	1817	1597.5
PNKP	-0.00640042	0.742098	1894	1303	1598.5
HEXA	-0.266516	1.86506	2765	436	1600.5
SLC7A2	-0.134989	1.26409	2382	819	1600.5
INF2	-0.119987	1.17175	2316	886	1601
CAPZA2	0.264609	-0.0229497	894	2308	1601
SCD5	-0.166704	1.4226	2506	700	1603
SUMO2	0.247053	0.0196493	955	2252	1603.5
ACADVL	-0.157881	1.37852	2474	734	1604
RANBP3	0.148942	0.301793	1316	1894	1605
PPP4R2	0.166525	0.251741	1246	1964	1605
NPEPPS	0.130184	0.353329	1387	1826	1606.5
HGS	0.295207	-0.106682	805	2409	1607
HNRNPL	-0.0146104	0.74336	1915	1302	1608.5
PKP1	0.0945393	0.431865	1501	1716	1608.5
NUDT4	0.155616	0.270693	1293	1924	1608.5
EIF3H	0.127797	0.356445	1397	1821	1609
AGPAT5	0.113787	0.389357	1446	1778	1612
DMD	0.0612995	0.524193	1640	1585	1612.5
ELAVL1	0.220225	0.0612116	1035	2191	1613
ATP6V1A	-0.119686	1.13744	2314	914	1614
NCKAP1L	-0.0988501	1.04121	2237	996	1616.5
GSR	0.0266349	0.614299	1770	1463	1616.5
HBD	-0.0973385	1.03635	2233	1001	1617
RANBP2	0.0525843	0.537346	1673	1566	1619.5
SCPEP1	-0.159254	1.34175	2485	760	1622.5
NUBP1	0.177504	0.194914	1208	2037	1622.5
RPL8	0.280242	-0.08883	854	2391	1622.5
AGPS	-0.347573	2.29184	2974	273	1623.5
SPTLC1	0.6559	-0.828782	181	3066	1623.5
MOV10	-0.202312	1.48845	2600	650	1625
EPS15L1	0.0669272	0.488546	1615	1637	1626
PSMC6	0.265758	-0.0645246	891	2362	1626.5
PLEKHG4B	0.458692	-0.498243	433	2823	1628
FLNA	0.0208978	0.611673	1790	1470	1630
SRGAP1	0.124133	0.332671	1409	1851	1630
HIST1H4C	0.661489	-0.845436	177	3085.5	1631.25
AMPH	-0.144189	1.2194	2416	847	1631.5
PLCD3	-0.170443	1.35947	2519	747	1633
FAM169A	-0.129143	1.13175	2349	918	1633.5
SMTN	-0.0915451	0.952	2203	1064	1633.5
CCT8	0.199478	0.0922339	1114	2153	1633.5
COPZ1	0.43526	-0.473968	473	2794	1633.5
RAB21	-0.119269	1.07646	2311	959	1635
SHMT1	0.298798	-0.167834	791	2482	1636.5
TMPO	0.188606	0.12251	1158	2117	1637.5
COG4	-0.0298071	0.740412	1970	1306	1638
NRN1	0.0339975	0.559888	1743	1534	1638.5
RPL32	0.187601	0.121509	1163	2118	1640.5
LIMS1	0.416876	-0.449303	511	2770	1640.5
CRYAB	-0.269758	1.73302	2777	505	1641
MAN1B1	-0.166413	1.31644	2503	779	1641
LYPLAL1	-0.570857	4.63509	3277	6	1641.5
PACS1	-0.512982	3.34292	3218	65	1641.5
LAS1L	0.490889	-0.621846	363	2920	1641.5
EIF4G2	-0.154774	1.25032	2461	825	1643
RAC2	0.0586184	0.487393	1649	1639	1644
MLEC	0.310068	-0.213278	757	2531	1644
SLC25A24	-0.111994	1.02959	2284	1005	1644.5
RPS27A	0.175821	0.16253	1214	2076	1645
PLXNA1	0.50418	-0.673342	332	2958	1645
PAFAH1B2	0.00167312	0.646996	1866	1426	1646
ANXA1	0.00369121	0.641417	1862	1430	1646
XPO1	0.0302215	0.55959	1758	1535	1646.5
SDHB	-0.305011	1.89581	2870	424	1647
RBM12B	-0.132424	1.1251	2369	925	1647
KIAA0100	-0.0201027	0.696427	1932	1362	1647
NACA	0.107786	0.343895	1459	1838	1648.5
UBL5	0.226022	-0.00378909	1019	2281	1650
RPL37A	-0.13997	1.15347	2404	898	1651
RICTOR	0.0127093	0.599725	1819	1484	1651.5
RPL7A	0.185985	0.107636	1170	2133	1651.5
TSG101	0.0516882	0.495098	1679	1628	1653.5
UBA2	0.119854	0.310469	1426	1881	1653.5
CALB2	0.679232	-0.91182	159	3148	1653.5
AP1B1	-0.097124	0.939649	2231	1077	1654
PRMT5	-0.366392	2.218	3015	294	1654.5
GNL1	-0.0180827	0.683109	1923	1386	1654.5
SMC3	-0.233635	1.54708	2694	617	1655.5
BCL2L13	-0.265975	1.64118	2762	552	1657
MRC1	-0.0625003	0.783904	2065	1251	1658
KPNA1	0.0178869	0.575112	1801	1515	1658
DBN1	-0.142142	1.14624	2413	904	1658.5
NUP155	-0.24181	1.56756	2717	601	1659
GBP1	-0.0718761	0.812831	2100	1220	1660
CPNE3	-0.162332	1.24526	2494	830	1662
GNG3	0.556341	-0.814598	268	3056	1662
ISCU	-0.306607	1.83579	2874	452	1663
DAD1	-0.366266	2.16733	3014	314	1664
MAPK8IP3	-0.0909018	0.894321	2199	1129	1664
PSME2	0.204519	0.0307432	1092	2238	1665
CC2D1A	-0.155699	1.19643	2466	866	1666
KCMF1	-0.140881	1.12592	2408	924	1666
EIF4E2	0.463616	-0.613184	420	2912	1666
RAB7A	-0.0334112	0.70042	1979	1355	1667
ACSL1	-0.235158	1.50738	2697	638	1667.5
RPS3A	0.169955	0.14283	1232	2103	1667.5
PPIH	0.0354286	0.515677	1738	1598	1668
CBR1	0.0557143	0.46203	1664	1672	1668
FKBP9	0.0544661	0.465684	1668	1669	1668.5
SMARCA1	-0.246771	1.54863	2723	615	1669
MRPS18B	0.413977	-0.493373	519	2820	1669.5
ATP5F1	-0.196893	1.34688	2584	756	1670
PPA1	0.0901558	0.362754	1527	1813	1670
BLMH	0.190656	0.0628023	1155	2187	1671
PRPS1	0.214405	-0.00575888	1059	2283	1671
RPL13A	-0.244427	1.5414	2721	622	1671.5
HMGA1	0.864393	-1.11063	87	3256	1671.5
PDZRN3	-0.37145	2.14893	3023	322	1672.5
H2AFV	0.00810599	0.589372	1842	1503	1672.5
CUL2	-0.0226997	0.664893	1942	1407	1674.5
FGG	-0.167739	1.23644	2512	838	1675
GTF3C1	-0.133702	1.06464	2374	977	1675.5
MRPL43	-0.324696	1.87805	2923	429	1676
RECQL	-0.0866795	0.844607	2182	1171	1676.5
DSG1	-0.0832226	0.836155	2167	1186	1676.5
SLC4A1AP	0.0959983	0.327097	1492	1861	1676.5
SPIN1	-0.296466	1.73545	2853	502	1677.5
AGFG2	-0.0805951	0.81872	2147	1208	1677.5
CLIC2	-0.320615	1.86318	2917	440	1678.5
UBE2N	0.12302	0.261549	1413	1944	1678.5
PPFIA1	0.303856	-0.263547	775	2582	1678.5
AP3B2	0.33058	-0.321839	713	2644	1678.5
FUNDC2	-0.232171	1.47485	2692	667	1679.5
FBLN5	-0.211055	1.38274	2630	732	1681
EIF2B1	0.261378	-0.146406	904	2458	1681
FBXO21	0.217939	-0.0333665	1042	2322	1682
KLC1	0.695313	-1.02901	148	3216	1682
ABCD3	-0.602931	3.3186	3300	66	1683
RAB14	0.0746978	0.392591	1593	1775	1684
RBM15	-0.00978477	0.612951	1902	1467	1684.5
PSMB9	0.343431	-0.362657	681	2689	1685
STT3A	-0.0240748	0.650267	1948	1423	1685.5
FARSA	0.41226	-0.543044	522	2849	1685.5
SUCLA2	-0.205443	1.34564	2615	757	1686
RPL28	0.124645	0.247684	1405	1967	1686
ACYP2	-0.166662	1.19378	2505	869	1687
SNAP29	-0.26847	1.56324	2770	605	1687.5
SYNJ1	-0.148009	1.09438	2428	948	1688
AP2S1	0.42676	-0.58122	489	2889	1689
VGF	1.19646	-1.33935	33	3349	1691
NPTX1	1.69268	-1.44319	4	3378	1691
RBM25	-0.00590095	0.594478	1890	1494	1692
ARL2BP	0.0230572	0.512929	1783	1601	1692
RPS24	0.761337	-1.12149	125	3260	1692.5
AP3D1	-0.0969434	0.854253	2228	1158	1693
ABCA8	0.213029	-0.0336228	1063	2323	1693
CISD3	-0.0298628	0.65605	1971	1416	1693.5
BCAP31	0.0876338	0.332714	1539	1850	1694.5
TM9SF3	-0.384414	2.07552	3038	353	1695.5
FUS	0.164944	0.102661	1254	2140	1697
ACSL4	-0.253376	1.48706	2741.5	653	1697.25
CKM	0.0181821	0.518405	1800	1596	1698
EIF3G	0.0687697	0.383928	1609	1787	1698
JAGN1	0.0240427	0.503777	1778	1619	1698.5
RAI14	1.01526	-1.32055	54	3343	1698.5
VAV1	-0.21832	1.36019	2652	746	1699
SUMO4	-0.0942445	0.83898	2216	1182	1699
RPS6	0.0938736	0.302645	1506	1893	1699.5
PDCD6	0.385837	-0.489999	586	2815	1700.5
RANGAP1	0.558447	-0.885336	266	3135	1700.5
ASMTL	-0.231006	1.40778	2688	714	1701
PSMA1	0.195092	0.00566047	1134	2268	1701
NLN	0.238448	-0.116033	977	2425	1701
RUFY1	-0.129973	0.97971	2354	1049	1701.5
HNRNPAB	0.25118	-0.148958	946	2461	1703.5
UPF2	-0.391601	2.0482	3046	363	1704.5
CTBP1	-0.385252	2.04311	3041	368	1704.5
MRPL39	0.0889672	0.312881	1532	1877	1704.5
NEGR1	0.0184692	0.507712	1799	1611	1705
NELL2	0.823023	-1.23051	99	3313	1706
SUGT1	0.00393708	0.547882	1861	1552	1706.5
UBXN4	0.133615	0.195202	1377	2036	1706.5
KPNB1	0.209404	-0.0460877	1072	2341	1706.5
SAR1B	0.242369	-0.137822	966	2447	1706.5
NADSYN1	0.251435	-0.156144	943	2471	1707
PPIB	0.337605	-0.390622	695	2719	1707
RNPEP	0.147272	0.149449	1323	2093	1708
SAFB	0.165948	0.0785606	1250	2168	1709
CA8	0.0560951	0.406948	1662	1757	1709.5
DST	-0.251362	1.4416	2733	687	1710
SNRPA	0.114464	0.241937	1444	1977	1710.5
RNASEH2B	0.479641	-0.793493	379	3043	1711
CCDC102A	-0.403209	2.08491	3073	350	1711.5
MRTO4	0.172985	0.0568822	1226	2198	1712
RPL35	0.494207	-0.840994	355	3072	1713.5
SPG21	-0.130921	0.943251	2356	1073	1714.5
NDUFB8	0.0151064	0.499563	1809	1622	1715.5
STAT1	0.852279	-1.30672	92	3339	1715.5
RPL35A	-0.00648375	0.558491	1895	1538	1716.5
FXR1	-0.241174	1.39972	2716	718	1717
KIF2A	0.156802	0.101423	1290	2144	1717
NUDCD2	0.257082	-0.201937	920	2515	1717.5
PPIA	0.339624	-0.421776	690	2745	1717.5
PSMD5	0.135456	0.170882	1368	2068	1718
HIST1H4K	0.494953	-0.845436	351	3085.5	1718.25
CORO1C	0.143039	0.146203	1338	2099	1718.5
PSMC3	0.391034	-0.559203	572	2865	1718.5
FAT4	-0.293421	1.58217	2846	592	1719
HIST1H1C	1.24077	-1.6076	27	3411	1719
CD55	0.575136	-0.987103	248	3191	1719.5
HM13	-0.273108	1.4831	2784	657	1720.5
ALDH9A1	-0.142587	1.00493	2414	1028	1721
SCRN3	-0.115371	0.874928	2296	1146	1721
REXO2	-0.077612	0.734002	2133	1313	1723
PELP1	0.129191	0.179851	1392	2056	1724
RBM4	-0.0854695	0.764546	2176	1274	1725
SF3B5	-0.0576605	0.672809	2053	1400	1726.5
USP9X	-0.209886	1.24543	2625	829	1727
CLVS2	0.0429349	0.408692	1705	1750	1727.5
MICAL1	0.257864	-0.218957	916	2539	1727.5
SDF2	-0.0154661	0.557016	1916	1540	1728
DYNLL1	0.156793	0.0788542	1291	2167	1729
TMEM30A	-0.119449	0.868093	2312	1149	1730.5
ATXN10	-0.308231	1.6017	2880	582	1731
GPX7	-0.027385	0.590152	1962	1502	1732
HIST1H2BE	0.168292	0.0344135	1237	2228	1732.5
ACTR1B	-0.152727	1.01791	2451	1016	1733.5
PDE6D	0.13877	0.124532	1354	2114	1734
SLC4A4	-0.922011	4.28365	3457	13	1735
TIAL1	-0.216505	1.24968	2644	826	1735
RPL7	0.14524	0.101929	1327	2143	1735
RPS15	0.647384	-1.1736	189	3282	1735.5
DDX24	-0.402231	1.95675	3068	404	1736
RAP1GDS1	-0.128724	0.898242	2348	1124	1736
EXOC4	0.3007	-0.359791	786	2687	1736.5
DIP2B	-0.122905	0.864566	2324	1150	1737
RPS20	0.216807	-0.121983	1044	2430	1737
ATRN	-0.12621	0.88053	2336	1142	1739
TMED2	0.0417558	0.398437	1712	1766	1739
MUC19	0.0236403	0.438169	1780	1700	1740
NES	0.571132	-1.0464	253	3227	1740
CRNN	0.0226614	0.442191	1787	1694	1740.5
ATP5A1	-0.213703	1.21274	2633	852	1742.5
MAPRE2	-0.0401495	0.595381	1994	1493	1743.5
ATP6AP2	-0.0756149	0.690913	2118	1371	1744.5
VWA5A	-0.293499	1.49631	2847	643	1745
FCGBP	-0.456017	2.11346	3156	335	1745.5
PXN	0.0905158	0.248021	1525	1966	1745.5
MATN4	-0.292167	1.48717	2842	652	1747
TAF15	0.502571	-0.940792	335	3165	1750
OSBPL1A	-0.943385	3.60963	3462	39	1750.5
ERGIC1	0.291129	-0.356748	816	2685	1750.5
MAP4	0.457989	-0.831605	434	3067	1750.5
DCD	-0.0743575	0.682214	2115	1388	1751.5
PSMB1	0.305493	-0.408055	770	2734	1752
RPL31	0.0269078	0.416346	1767	1738	1752.5
HCFC1	0.149383	0.0596305	1313	2192	1752.5
GALK1	0.443898	-0.801033	458	3047	1752.5
ITGA2	0.196206	-0.080785	1126	2381	1753.5
THYN1	-0.307139	1.51936	2876	632	1754
MYOF	-0.148165	0.934074	2430	1080	1755
EIF5	0.325136	-0.470614	721	2789	1755
MYO18A	-0.311041	1.53639	2886	625	1755.5
UBE2R2	0.0440949	0.363667	1703	1811	1757
GLRX	-0.0963784	0.753352	2226	1290	1758
EHD4	0.192516	-0.0723833	1144	2372	1758
GDI1	0.1709	-0.0092925	1231	2286	1758.5
BZW2	0.88599	-1.72427	79	3439	1759
PAFAH1B1	-0.042526	0.578983	2007	1512	1759.5
GSTP1	0.191429	-0.0707943	1148	2371	1759.5
TRIP12	-0.128298	0.841712	2345	1178	1761.5
EDF1	0.344797	-0.533401	678	2846	1762
TNXB	-0.159059	0.986276	2483	1044	1763.5
GABRB2	-0.0575698	0.606184	2051	1478	1764.5
PGP	-0.188629	1.06854	2561	970	1765.5
SLC12A7	-0.000852775	0.474715	1875	1659	1767
GABRA1	0.228268	-0.209788	1009	2525	1767
CNTNAP2	0.672482	-1.416	167	3367	1767
EFCAB5	-0.181265	1.04883	2546	989	1767.5
RIPK1	-0.0270883	0.527932	1960	1579	1769.5
TGM2	0.166275	-0.0152969	1247	2292	1769.5
EPB41L5	0.193844	-0.0971311	1139	2400	1769.5
HSP90AB1	0.151988	0.0325375	1305	2235	1770
CLTA	0.164992	-0.0139045	1253	2289	1771
CNOT3	-0.0649554	0.609305	2073	1473	1773
ARPC3	0.11999	0.120367	1425	2121	1773
COPS7A	-0.12931	0.822363	2350	1199	1774.5
PKLR	0.0741655	0.255295	1595	1955	1775
ACOX1	-0.41695	1.82971	3092	459	1775.5
SCRN2	-0.0544478	0.584953	2046	1507	1776.5
IRF3	-0.0159021	0.488697	1918	1636	1777
NFASC	0.0544461	0.306616	1669	1885	1777
CILP	0.254534	-0.301705	932	2622	1777
GOLGA4	-0.496727	2.06597	3201	356	1778.5
VPS18	0.152131	0.0172742	1304	2253	1778.5
EIF3L	-0.371776	1.66764	3024	534	1779
ZC3H4	0.0116013	0.420941	1827	1733	1780
SLC6A1	0.772667	-1.74333	118	3442	1780
PIP4K2A	-0.122685	0.796277	2323	1238	1780.5
PIP5K1C	-0.266815	1.29747	2766	796	1781
NUDT3	-0.102872	0.732708	2247	1315	1781
VPS28	0.140052	0.0447939	1348	2214	1781
CNTN1	0.12896	0.0779437	1393	2170	1781.5
HK1	-0.201886	1.06999	2598	967	1782.5
ATP1B3	0.300812	-0.459527	785	2780	1782.5
CPOX	0.405665	-0.772967	535	3031	1783
HSDL2	-0.19527	1.05268	2580	987	1783.5
ITIH1	0.0154637	0.405427	1808	1760	1784
NRXN3	-0.248871	1.22203	2726	846	1786
C5	-0.218005	1.12613	2650	923	1786.5
MYO6	-0.542732	2.11777	3246	332	1789
ABCC3	0.690374	-1.6839	150	3429	1789.5
MYL6	0.235844	-0.274987	984	2597	1790.5
PPP1CA	0.16456	-0.034187	1258	2324	1791
PDCD4	0.351757	-0.624538	660	2922	1791
FKBP2	0.373268	-0.684443	616	2966	1791
COPS2	-0.0641743	0.57934	2072	1511	1791.5
F12	0.349969	-0.62963	663	2925	1794
SF3A3	-0.257327	1.23	2746	843	1794.5
GAPVD1	0.393438	-0.764606	566	3024	1795
UGDH	0.0787921	0.210209	1577	2014	1795.5
RPS17	0.342855	-0.610534	683	2909	1796
IPO7	-0.163928	0.925874	2502	1091	1796.5
SRP19	0.216313	-0.228711	1047	2547	1797
NENF	0.188087	-0.124177	1160	2435	1797.5
SLC12A2	-0.56428	2.13064	3270	327	1798.5
ACADM	-0.433747	1.80663	3126	473	1799.5
FLOT2	0.280987	-0.425119	851	2748	1799.5
MAP1S	-0.0888154	0.657686	2188	1413	1800.5
TBK1	0.137334	0.0271483	1359	2242	1800.5
SND1	-0.00986626	0.439015	1903	1699	1801
CD5L	0.0433967	0.296815	1704	1900	1802
CFI	0.659139	-1.66425	179	3425	1802
PSPC1	0.142923	0.00828549	1339	2267	1803
HNRNPH2	-0.320321	1.43228	2915	695	1805
STK24	0.304182	-0.518025	772	2839	1805.5
ZBTB33	0.2046	-0.207487	1091	2522	1806.5
RAB5A	-0.0248048	0.472294	1953	1661	1807
RDH14	-0.216319	1.06783	2643	972	1807.5
CTBP2	-0.295989	1.33386	2851	765	1808
ASPH	-0.068741	0.567304	2090	1527	1808.5
GBP2	-0.170085	0.918992	2517	1102	1809.5
UPF1	-0.132338	0.775395	2367	1260	1813.5
LAP3	0.153146	-0.0349418	1301	2326	1813.5
PSMA6	0.159548	-0.0518747	1279	2349	1814
CTSD	-0.104386	0.687948	2252	1377	1814.5
PRKCB	0.269055	-0.423463	883	2747	1815
ITPKB	-0.342681	1.47586	2966	665	1815.5
RPRD1B	0.140244	-0.0105671	1347	2288	1817.5
SEC24B	-0.138222	0.793529	2398	1242	1820
HNRNPUL2	-0.0840147	0.611712	2172	1469	1820.5
GYS1	0.0748871	0.185034	1591	2050	1820.5
HIST1H4H	0.397641	-0.845436	557	3085.5	1821.25
GSTM4	-0.23734	1.10937	2706	939	1822.5
CNTN2	0.489248	-1.16681	365	3280	1822.5
FIS1	-0.11081	0.691732	2281	1368	1824.5
SBDS	-0.0905521	0.62352	2198	1454	1826
IFI30	0.43434	-0.964094	476	3179	1827.5
SON	-0.196775	0.942877	2583	1074	1828.5
GCSH	0.194439	-0.207395	1136	2521	1828.5
SMARCD2	-0.519034	1.86998	3226	432	1829
NUP35	0.276	-0.471955	866	2792	1829
ATRX	0.0860062	0.130669	1548	2111	1829.5
HIST1H2BF	0.118285	0.0344135	1431	2228	1829.5
NAP1L4	0.196197	-0.214574	1127	2533	1830
PSMA5	0.0887235	0.113124	1533	2129	1831
ARPC5	0.412256	-0.891153	523	3139	1831
M6PR	-0.11558	0.692616	2297	1366	1831.5
NEFH	0.0639488	0.195668	1629	2034	1831.5
ANKS1A	-0.250551	1.11497	2731	935	1833
CRKL	-0.0228486	0.42493	1944	1724	1834
PSMD3	0.190851	-0.201411	1154	2514	1834
NUDC	-0.00215339	0.379796	1880	1790	1835
CST3	-0.380521	1.51083	3034	637	1835.5
MBLAC2	0.16909	-0.124619	1235	2436	1835.5
KHSRP	0.247897	-0.3937	951	2720	1835.5
FGA	-0.0903255	0.606381	2196	1476	1836
GPN1	0.273991	-0.477912	872	2800	1836
MECR	-0.238721	1.07102	2710	965	1837.5
APP	-0.767465	2.25993	3395	281	1838
DYNC1I1	-0.176746	0.88468	2537	1139	1838
TALDO1	0.183065	-0.176369	1182	2495	1838.5
DOCK5	-0.0619957	0.506119	2062	1616	1839
GRIA3	-0.129545	0.723503	2351	1328	1839.5
LTF	0.0312684	0.269866	1754	1926	1840
ICAM5	0.12938	-0.0144587	1390	2290	1840
EXOC7	0.311334	-0.633997	753	2928	1840.5
FUK	0.0572557	0.200853	1656	2026	1841
SETD7	-0.218863	0.995577	2653	1034	1843.5
KLKB1	0.32486	-0.68411	723	2964	1843.5
DLG1	-0.105308	0.637443	2256	1435	1845.5
FAM49B	0.150205	-0.0804081	1311	2380	1845.5
CRABP1	-0.536602	1.84311	3242	450	1846
CRABP2	-0.214637	0.963567	2635	1059	1847
USO1	-0.163601	0.82495	2499	1196	1847.5
TWF1	0.120528	0.00168189	1424	2272	1848
ECHDC1	0.304774	-0.630603	771	2926	1848.5
COL4A2	0.327703	-0.704725	718	2979	1848.5
CLPTM1	0.124918	-0.0162244	1404	2294	1849
ERAP2	0.0647122	0.162746	1624	2075	1849.5
MCCC1	-0.407942	1.5408	3077	623	1850
MRPL48	0.135145	-0.035604	1372	2328	1850
NMNAT1	-0.283964	1.18781	2825	876	1850.5
GSS	0.0717063	0.145621	1604	2101	1852.5
TK2	-0.426542	1.5781	3113	594	1853.5
PREP	-0.26552	1.09504	2760	947	1853.5
ITGA5	0.28064	-0.547985	853	2854	1853.5
BPGM	-0.307754	1.24211	2878	832	1855
RAD23B	0.155078	-0.108163	1297	2413	1855
RPL27	0.2931	-0.599281	812	2899	1855.5
SPCS1	-0.0490813	0.447144	2025	1688	1856.5
SH3GL3	0.441062	-1.10055	462	3251	1856.5
SF3A2	0.00669036	0.3247	1849	1865	1857
RALY	0.184102	-0.216506	1177	2537	1857
TMX4	-0.433462	1.58716	3125	590	1857.5
TOP2B	-0.339873	1.35027	2962	753	1857.5
TMEM192	-0.306029	1.2232	2872	845	1858.5
UCHL3	0.142755	-0.0798167	1340	2378	1859
RAD23A	0.172004	-0.170952	1230	2488	1859
IVD	-0.477269	1.65321	3181	539	1860
SRRM2	-0.0092742	0.357192	1900	1820	1860
PXDN	0.664568	-2.56094	173	3549	1861
MACROD1	-0.274934	1.11778	2792	932	1862
PRDX2	0.165575	-0.157438	1251	2473	1862
YES1	0.175181	-0.188925	1219	2505	1862
CHCHD6	-0.709232	2.06148	3368	358	1863
CCDC50	-0.148411	0.749496	2432	1294	1863
NAGK	0.25259	-0.471464	936	2790	1863
DLST	-0.339766	1.33268	2961	767	1864
HIST1H4J	0.359109	-0.845436	643	3085.5	1864.25
DHX38	0.00529588	0.311873	1852	1878	1865
EEA1	-0.0610575	0.461659	2058	1673	1865.5
SCN2A	-0.127302	0.682123	2343	1389	1866
CDC5L	0.0406758	0.206974	1716	2019	1867.5
RPA1	-0.0827642	0.530983	2162	1576	1869
RNF170	-0.226567	0.950795	2676	1066	1871
SEC22B	-0.0533975	0.43747	2042	1702	1872
PSMC4	0.290244	-0.625945	820	2924	1872
DHX15	-0.162818	0.781112	2496	1252	1874
S100B	0.0452903	0.184722	1697	2051	1874
USP8	-0.146375	0.723611	2423	1326	1874.5
ARF1	0.247087	-0.476611	954	2797	1875.5
SSR1	-0.148157	0.725433	2429	1323	1876
EGLN1	-0.0213058	0.357955	1936	1816	1876
AP3S1	0.0274741	0.232735	1766	1989	1877.5
AARSD1	0.245103	-0.475419	961	2795	1878
ANK2	-0.12444	0.643119	2329	1428	1878.5
DYNC1H1	-0.109244	0.601269	2276	1482	1879
ARHGAP5	-0.0684291	0.462275	2089	1670	1879.5
UFC1	-0.0132866	0.336114	1912	1847	1879.5
IL10	0.525759	-1.81985	307	3452	1879.5
SLC32A1	0.240321	-0.468932	973	2787	1880
YKT6	-0.0173149	0.340878	1919	1842	1880.5
PSMD7	0.337124	-0.82768	696	3065	1880.5
MMP9	0.437096	-1.20373	466	3296	1881
EXOC3	0.101835	-0.00936243	1481	2287	1884
ARL2	-0.0408196	0.394379	1998	1773	1885.5
OSBP	0.0813658	0.0471671	1564	2211	1887.5
SCARB2	-0.28168	1.07531	2817	960	1888.5
DCTN3	0.106622	-0.0250092	1465	2312	1888.5
GCC2	-0.346786	1.28449	2972	806	1889
PRCP	-0.105138	0.570011	2255	1523	1889
KIF5B	-0.103825	0.565848	2251	1529	1890
ENPP1	-0.559338	1.69575	3265	519	1892
SNW1	-0.221776	0.898882	2661	1123	1892
RNF40	-0.100415	0.554133	2240	1545	1892.5
PDCD10	-0.107216	0.566332	2264	1528	1896
UBE2Z	0.431132	-1.22049	482	3310	1896
NAPG	0.0574887	0.102471	1655	2141	1898
TPK1	0.0611968	0.0919816	1642	2154	1898
PPP5C	-0.158026	0.728562	2476	1321	1898.5
EML2	-0.0479037	0.388564	2021	1779	1900
REEP5	0.168126	-0.23907	1238	2563	1900.5
ISG15	-0.0875527	0.50605	2185	1617	1901
[truncated: 1,601 more rows]

## Sheet: Discordant expression
Table S3B: Discordant transcriptome-proteome expression based on GIII vs. GI meningioma log2 fold change (LFC).
Transcriptome samples: XX grade I and XX grade III meningioma. Proteome samples: eight grade I and six grade III meningioma.
Gene symbol	LFC transcript	LFC protein	Rank transcript (descending)	Rank protein (ascending)	Average rank
HIST1H1C	1.24077	-1.6076	27	188	107.5
PXDN	0.664568	-2.56094	173	50	111.5
NPTX1	1.69268	-1.44319	4	221	112.5
BZW2	0.88599	-1.72427	79	160	119.5
SLC6A1	0.772667	-1.74333	118	157	137.5
VGF	1.19646	-1.33935	33	250	141.5
RAI14	1.01526	-1.32055	54	256	155
ABCC3	0.690374	-1.6839	150	170	160
STAT1	0.852279	-1.30672	92	260	176
CFI	0.659139	-1.66425	179	174	176.5
NELL2	0.823023	-1.23051	99	286	192.5
CNTNAP2	0.672482	-1.416	167	232	199.5
HMGA1	0.864393	-1.11063	87	343	215
HIST1H2AC	0.459913	-3.22047	427	24	225.5
IL10	0.525759	-1.81985	307	147	227
RPS24	0.761337	-1.12149	125	339	232
CPA4	1.09465	-0.913632	44	450	247
RPS15	0.647384	-1.1736	189	317	253
KLC1	0.695313	-1.02901	148	383	265.5
MIPEP	0.416579	-2.31257	514	71	292.5
GMPPA	0.455095	-1.77836	438	151	294.5
CALB2	0.679232	-0.91182	159	451	305
NES	0.571132	-1.0464	253	372	312.5
CD55	0.575136	-0.987103	248	408	328
SAMD9	0.424363	-1.67037	493	172	332.5
CNTN2	0.489248	-1.16681	365	319	342
HIST1H4C	0.661489	-0.845436	177	513.5	345.25
HIST2H2AC	0.92825	-0.673038	70	642	356
SPTLC1	0.6559	-0.828782	181	533	357
COL5A1	0.878028	-0.683055	82	637	359.5
PMP2	1.34474	-0.596668	21	702	361.5
EFNB2	1.17229	-0.609576	34	693	363.5
RANGAP1	0.558447	-0.885336	266	464	365
BCAS1	0.677736	-0.753651	161	585	373
RYR2	0.392621	-1.58658	569	190	379.5
TAF15	0.502571	-0.940792	335	434	384.5
MMP9	0.437096	-1.20373	466	303	384.5
UBE2Z	0.431132	-1.22049	482	289	385.5
SH3GL3	0.441062	-1.10055	462	348	405
GNG3	0.556341	-0.814598	268	543	405.5
ICAM1	0.314288	-2.31998	743	69	406
TMEM2	0.859829	-0.55194	89	744	416.5
SFN	0.345838	-1.62369	672	182	427
BASP1	0.296908	-2.4091	799	62	430.5
HIST1H4K	0.494953	-0.845436	351	513.5	432.25
ALDH1A3	1.2083	-0.425853	32	849	440.5
RPL35	0.494207	-0.840994	355	527	441
IFI30	0.43434	-0.964094	476	420	448
SLC7A14	0.79084	-0.483159	110	789	449.5
HMGN1	0.282198	-2.41348	846	61	453.5
EIF2S2	0.726708	-0.506677	135	773	454
EPS8	0.344736	-1.3793	679	240	459.5
GCA	0.35927	-1.23378	642	282	462
AQP4	1.23381	-0.369155	28	899	463.5
COL5A2	0.696547	-0.485456	146	788	467
RNASEH2B	0.479641	-0.793493	379	556	467.5
ZYX	0.32807	-1.39156	717	237	477
MAP4	0.457989	-0.831605	434	532	483
UBQLN1	0.312843	-1.45346	748	218	483
PLXNA1	0.50418	-0.673342	332	641	486.5
HMGCS1	1.11169	-0.338097	41	940	490.5
ARPC5	0.412256	-0.891153	523	460	491.5
WIPI1	0.371498	-1.06056	620	365	492.5
CIAPIN1	0.582909	-0.538891	239	751	495
CUTA	0.316667	-1.32836	739	252	495.5
CES1	0.334744	-1.21244	703	295	499
KRT19	0.242043	-2.81216	967	36	501.5
HRAS	0.537598	-0.577914	292	713	502.5
GALK1	0.443898	-0.801033	458	552	505
GAD2	0.344965	-1.1199	676	340	508
RPL6	0.320594	-1.22046	729	290	509.5
CDH13	0.950789	-0.319263	64	960	512
RPLP1	0.646044	-0.438588	192	836	514
NUP107	0.336839	-1.1296	699	334	516.5
S100A9	0.979399	-0.29645	58	984	521
LAS1L	0.490889	-0.621846	363	679	521
CADM2	0.287426	-1.45547	833	215	524
KIF5C	1.16741	-0.247478	35	1027	531
ADRM1	0.590681	-0.448437	234	831	532.5
CHI3L1	0.551671	-0.482675	274	791	532.5
SNAPIN	0.229819	-2.34197	1004	66	535
HIST1H4H	0.397641	-0.845436	557	513.5	535.25
DDRGK1	0.287675	-1.35929	831	244	537.5
TOMM34	0.286701	-1.37501	837	241	539
H3F3B	0.347897	-0.958448	667	425	546
SERPINA3	1.23148	-0.211995	29	1070	549.5
CPOX	0.405665	-0.772967	535	568	551.5
EIF4E2	0.463616	-0.613184	420	687	553.5
TMSB4X	0.308787	-1.08129	760	358	559
MAG	1.56672	-0.170351	11	1113	562
CPSF1	0.333993	-0.96081	705	422	563.5
GAPVD1	0.393438	-0.764606	566	575	570.5
HIST1H4J	0.359109	-0.845436	643	513.5	578.25
PDIA4	0.507817	-0.447835	328	832	580
HMOX1	0.221727	-1.82366	1031	146	588.5
ATP1A2	0.569139	-0.350664	256	923	589.5
CTNNA2	0.311645	-0.927154	752	440	596
CAMK2B	0.297813	-1.01174	796	399	597.5
SNRPC	0.489019	-0.448845	367	830	598.5
AP2S1	0.42676	-0.58122	489	710	599.5
CNPY2	0.317859	-0.886926	737	462	599.5
RBM10	0.274765	-1.13238	869	331	600
GNA13	0.186484	-2.88288	1168	34	601
SCYL1	0.247723	-1.32451	952	253	602.5
BCAP29	0.62782	-0.275735	209	1000	604.5
PLEKHG4B	0.458692	-0.498243	433	776	604.5
WASF1	0.251353	-1.27402	944	270	607
PSMD7	0.337124	-0.82768	696	534	615
PPP6C	0.175568	-3.49727	1216	16	616
LCN2	0.931869	-0.12372	68	1165	616.5
DBI	0.791029	-0.156509	109	1127	618
VPS25	0.246024	-1.25183	959	278	618.5
FKBP2	0.373268	-0.684443	616	633	624.5
SEL1L	0.182898	-2.3418	1185	67	626
NOL6	0.593076	-0.252494	232	1023	627.5
NEFM	0.572535	-0.272739	252	1007	629.5
NQO1	0.224978	-1.40405	1024	235	629.5
GUCY1B3	0.182385	-2.25933	1188	76	632
FARSA	0.41226	-0.543044	522	750	636
TAP1	0.707962	-0.151988	139	1134	636.5
COPZ1	0.43526	-0.473968	473	805	639
SLC25A20	0.477085	-0.366847	385	903	644
EIF5A	0.687575	-0.146377	154	1142	648
MRPS18B	0.413977	-0.493373	519	779	649
WBP2	0.251931	-1.07944	940	359	649.5
COPS7B	0.493257	-0.336147	358	943	650.5
PSMC3	0.391034	-0.559203	572	734	653
HIST2H4A	0.298704	-0.845436	794	513.5	653.75
P4HB	0.460109	-0.385894	425	883	654
PRKAA1	0.261268	-0.995901	905	406	655.5
RPS7	0.911627	-0.0576877	74	1244	659
DPP6	0.478372	-0.340585	383	936	659.5
ZNF787	0.478104	-0.325991	384	952	668
PDCD4	0.351757	-0.624538	660	677	668.5
F12	0.349969	-0.62963	663	674	668.5
COL4A2	0.327703	-0.704725	718	620	669
LIMS1	0.416876	-0.449303	511	829	670
KLKB1	0.32486	-0.68411	723	635	679
ASAP1	0.243012	-1.01411	964	397	680.5
HSP90B1	0.479374	-0.29921	381	982	681.5
FKBP1A	0.555329	-0.187081	270	1095	682.5
PHPT1	0.269355	-0.859071	882	484	683
PDCD6	0.385837	-0.489999	586	784	685
RPS17	0.342855	-0.610534	683	690	686.5
SERPINH1	0.240952	-1.00809	972	401	686.5
HNRNPA2B1	0.740266	-0.0449264	128	1259	693.5
CALU	0.468607	-0.28359	403	994	698.5
ADH1B	0.44624	-0.323402	452	954	703
WARS	0.468055	-0.274616	407	1005	706
ADPGK	0.24511	-0.910991	960	453	706.5
NRP2	0.137523	-2.38129	1357	64	710.5
EXOC7	0.311334	-0.633997	753	671	712
RPL29	0.514915	-0.171097	318	1110	714
LASP1	0.205403	-1.11722	1087	341	714
EDF1	0.344797	-0.533401	678	753	715.5
GPN3	0.152424	-1.85222	1302	137	719.5
LINGO1	0.467324	-0.243235	409	1032	720.5
ECHDC1	0.304774	-0.630603	771	673	722
PSMB3	0.617747	-0.0693187	216	1229	722.5
HIST2H4B	0.252586	-0.845436	937	513.5	725.25
CAMKV	0.607285	-0.0638713	221	1238	729.5
TPM3	0.226195	-0.916722	1018	445	731.5
PRKAR2B	0.117224	-2.74922	1434	38	736
CD177	0.783508	0.0293137	116	1359	737.5
ANKRD44	0.276433	-0.713325	865	611	738
AKAP2	0.121779	-2.43587	1420	57.5	738.75
RPL23A	0.220336	-0.914214	1034	449	741.5
STX2	0.254785	-0.796991	931	553	742
TUBB	0.459164	-0.219428	430	1059	744.5
MEST	0.137611	-1.85711	1356	135	745.5
ENY2	0.422301	-0.292084	501	991	746
OMG	0.517194	-0.111246	315	1180	747.5
PSMC4	0.290244	-0.625945	820	675	747.5
PPOX	0.578621	-0.0499504	246	1254	750
RPL27	0.2931	-0.599281	812	700	756
NUCKS1	0.407971	-0.294915	530	986	758
RBM14	0.401036	-0.31019	547	970	758.5
EIF5	0.325136	-0.470614	721	810	765.5
STK24	0.304182	-0.518025	772	760	766
GGH	1.09171	0.132672	45	1490	767.5
ALDOB	0.112905	-2.20473	1450	86	768
CSK	0.201866	-0.93338	1102	438	770
PPIA	0.339624	-0.421776	690	854	772
CHGA	0.434985	-0.211702	474	1071	772.5
PIN1	0.397437	-0.294033	558	988	773
UBXN6	0.0930499	-2.70259	1510	40	775
PSMB4	0.599433	0.000995883	228	1326	777
ATG7	0.25505	-0.69769	929	625	777
COL4A1	0.22664	-0.815327	1015	542	778.5
PSMD4	0.436339	-0.185275	468	1096	782
GLIPR2	0.150531	-1.30333	1309	262	785.5
SERPINE1	0.46824	-0.122854	406	1167	786.5
RPS18	0.389511	-0.280903	577	997	787
ORM2	0.0959286	-2.2459	1494	80	787
PPIB	0.337605	-0.390622	695	880	787.5
PSMB9	0.343431	-0.362657	681	910	795.5
UBE2V2	0.211506	-0.839171	1065	529	797
ITGA5	0.28064	-0.547985	853	745	799
CCT5	0.558576	0.00979814	265	1335	800
FAU	0.125997	-1.51407	1402	201	801.5
ATP1B3	0.300812	-0.459527	785	819	802
PADI2	0.189639	-0.914749	1157	447	802
MLC1	0.0836433	-2.52539	1554	53	803.5
ABCA1	0.104905	-1.83663	1470	139	804.5
GLRX5	0.122983	-1.50332	1415	204	809.5
CHCHD2	0.40875	-0.193781	528	1092	810
PLCG1	0.203213	-0.842729	1096	524	810
MCTS1	0.651163	0.0848655	186	1438	812
NDUFB1	0.141634	-1.23217	1341	284	812.5
GATAD2A	0.605198	0.0587961	222	1405	813.5
PSMB1	0.305493	-0.408055	770	865	817.5
COMMD9	0.141084	-1.21037	1343	297	820
MAGED1	0.173907	-0.960339	1222	423	822.5
VTN	0.420979	-0.1444	504	1144	824
SEC11A	0.17929	-0.914729	1200	448	824
SIPA1	0.162808	-1.02112	1265	385	825
UBE2G2	0.131132	-1.27189	1382	271	826.5
ACAT2	0.497289	-0.0092821	346	1314	830
BUD31	0.392041	-0.197339	571	1089	830
SEC23B	0.428109	-0.114198	487	1175	831
SV2B	0.408789	-0.151844	527	1136	831.5
POTEE	0.180345	-0.875345	1196	468	832
LGALS7B	0.0881864	-1.86357	1535	132.5	833.75
AP3B2	0.33058	-0.321839	713	955	834
HNRNPU	0.63863	0.115578	199	1472	835.5
GPN1	0.273991	-0.477912	872	799	835.5
ATPIF1	0.228781	-0.639223	1007	665	836
NUP35	0.276	-0.471955	866	807	836.5
HIST1H4E	0.187476	-0.845436	1165	513.5	839.25
CRIP1	0.466565	-0.0381808	413	1266	839.5
H2AFY	0.435774	-0.085127	470	1212	841
CCT6A	0.473856	-0.0228105	391	1292	841.5
LAMC1	0.395099	-0.163809	564	1121	842.5
PYGB	0.244252	-0.568878	963	724	843.5
PRKCSH	0.187133	-0.844485	1167	522	844.5
GLRX3	0.0785141	-1.96217	1579	113	846
CD2AP	0.0902835	-1.69102	1526	167	846.5
STX4	0.382399	-0.177101	592	1103	847.5
CDK5RAP3	0.4212	-0.104756	503	1193	848
PTPRZ1	0.41242	-0.112752	521	1177	849
EXOC4	0.3007	-0.359791	786	912	849
FLOT2	0.280987	-0.425119	851	851	851
PFN1	0.54651	0.0731037	282	1423	852.5
NT5C	0.447964	-0.0438051	448	1261	854.5
DPYSL5	0.0465836	-3.41024	1692	17	854.5
MX2	0.201221	-0.719187	1107	604	855.5
ANXA2	0.877403	0.247173	83	1630	856.5
S100A12	0.0443432	-3.19294	1701	26	863.5
ERGIC1	0.291129	-0.356748	816	914	865
CFL1	0.208524	-0.648648	1074	659	866.5
MRPS21	0.372366	-0.168343	619	1116	867.5
PRKCB	0.269055	-0.423463	883	852	867.5
GRIA2	0.424491	-0.0514501	492	1252	872
NAGK	0.25259	-0.471464	936	809	872.5
NPEPL1	0.436819	-0.0297041	467	1280	873.5
SORBS3	0.197718	-0.692106	1120	628	874
BLVRB	0.625541	0.17805	211	1541	876
MARS	0.52625	0.0963567	305	1450	877.5
TCP1	0.506805	0.0737835	330	1425	877.5
ARF1	0.247087	-0.476611	954	802	878
SNCG	0.157493	-0.87243	1285	471	878
GLDC	0.119511	-1.12988	1428	333	880.5
AARSD1	0.245103	-0.475419	961	804	882.5
PRKAB2	0.177792	-0.771794	1204	570	887
NOP58	0.690377	0.244575	149	1627	888
ACTN2	0.130483	-1.01911	1386	390	888
PALM2-AKAP2	0.0391105	-2.43587	1719	57.5	888.25
POFUT1	0.455065	0.0117505	439	1338	888.5
FBN2	0.525476	0.115111	308	1471	889.5
SLC2A3	1.52832	0.348772	13	1768	890.5
SLC32A1	0.240321	-0.468932	973	812	892.5
RBM3	0.469026	0.0473806	402	1389	895.5
PPFIA1	0.303856	-0.263547	775	1017	896
HIST2H2BE	1.25841	0.352255	25	1771	898
TUBA1C	0.89754	0.310794	77	1719	898
TXN	0.727632	0.265546	133	1665	899
LDHA	0.372761	-0.108284	617	1185	901
PDIA6	0.410146	-0.0283027	525	1283	904
VAV2	0.375355	-0.0917172	607	1204	905.5
PSMC5	0.400322	-0.0395765	548	1265	906.5
MPDU1	0.184626	-0.672883	1172	643	907.5
NUTF2	0.640599	0.241015	196	1620	908
PRPS2	0.4324	0.0127426	478	1339	908.5
RALB	0.19411	-0.618276	1137	682	909.5
SDSL	0.201521	-0.576503	1105	715	910
PSMG1	0.596224	0.217534	230	1595	912.5
MLEC	0.310068	-0.213278	757	1068	912.5
PSMC1	0.139732	-0.869463	1349	477	913
KHSRP	0.247897	-0.3937	951	879	915
LIG3	0.178037	-0.687417	1203	632	917.5
GIPC1	0.0388073	-1.92506	1721	119	920
GGT5	0.209576	-0.509778	1071	772	921.5
BCAN	0.355609	-0.100982	650	1195	922.5
DNAJB11	0.643607	0.260436	194	1652	923
SCIN	0.0582621	-1.53777	1650	196	923
EP400	0.0512131	-1.69394	1682	166	924
UBE2L3	0.0825604	-1.22113	1561	288	924.5
RNF20	0.203964	-0.523884	1094	756	925
HBB	1.06654	0.373712	48	1803	925.5
BLVRA	0.1959	-0.560098	1128	733	930.5
CCT4	0.379688	-0.0376305	597	1267	932
LARS2	0.0959491	-1.0378	1493	376	934.5
CALB1	0.0794577	-1.20762	1571	298	934.5
THOP1	0.458731	0.0870285	432	1440	936
CHCHD4	0.475168	0.134752	388	1493	940.5
TMPRSS9	-0.00197684	-4.48261	1879	3	941
PDLIM1	1.10817	0.407324	42	1843	942.5
UBQLN2	0.206901	-0.472182	1081	806	943.5
RPL14	0.629913	0.280819	205	1684	944.5
HIST1H3H	0.12446	-0.849918	1406	498.5	952.25
CCT3	0.610614	0.284789	219	1688	953.5
SHMT1	0.298798	-0.167834	791	1117	954
CILP	0.254534	-0.301705	932	977	954.5
ZNF428	0.0114356	-2.24221	1828	81	954.5
SLC9A3R1	0.159467	-0.68388	1280	636	958
STX1A	0.365652	-0.0238258	630	1289	959.5
PSMB6	0.560218	0.263354	261	1659	960
HSD17B2	-0.00423663	-2.65826	1884	44	964
HIST1H1D	0.0521539	-1.32158	1675	255	965
VPS16	0.348468	-0.0342783	665	1274	969.5
PTK7	0.315046	-0.0980597	741	1198	969.5
HSPA5	0.390104	0.0336341	575	1367	971
TWF2	0.157022	-0.656416	1288	656	972
FAP	0.398527	0.0525117	551	1394	972.5
CACNA2D1	-0.00480984	-2.39594	1885	63	974
UBL4A	0.45325	0.156514	440	1516	978
STIP1	0.700596	0.387631	143	1816	979.5
GAPDH	0.515825	0.255312	316	1645	980.5
RGS7	0.922094	0.43668	71	1895	983
CAPS	0.555815	0.297063	269	1700	984.5
DPP4	0.382751	0.0390187	590	1379	984.5
THNSL2	0.0372259	-1.38306	1730	239	984.5
LRG1	0.0092014	-1.83444	1835	140	987.5
MICAL1	0.257864	-0.218957	916	1060	988
TXNDC5	0.307166	-0.0841765	766	1213	989.5
ALDH1A1	0.183046	-0.480965	1183	796	989.5
TIMM8B	0.643718	0.363466	193	1787	990
GANAB	0.133753	-0.718691	1375	605	990
MYL6	0.235844	-0.274987	984	1002	993
GULP1	-0.0368548	-3.81304	1986	7	996.5
HGS	0.295207	-0.106682	805	1190	997.5
LSM4	0.49876	0.262416	342	1656	999
ARF6	0.140476	-0.661651	1346	654	1000
LGALS7	0.00122889	-1.86357	1869	132.5	1000.75
NUDCD2	0.257082	-0.201937	920	1084	1002
TRIM21	0.0630955	-1.03753	1631	377	1004
RAP1B	0.193696	-0.401665	1140	869	1004.5
PTMA	0.707607	0.423055	140	1870	1005
RNPS1	0.355712	0.0325519	649	1365	1007
MARCKS	-0.0313804	-2.74232	1975	39	1007
EZR	0.573049	0.347402	250	1765	1007.5
RPS14	0.404991	0.120816	536	1480	1008
CCT2	0.352241	0.0277505	659	1358	1008.5
RPS2	0.530846	0.31105	298	1720	1009
ARPC5L	0.393226	0.0980606	568	1452	1010
ENTPD2	0.137239	-0.645022	1361	661	1011
RPL23	0.333725	-0.00289483	706	1320	1013
CSRP2	-0.0413467	-3.01083	1999	29	1014
VARS2	0.429042	0.183064	484	1545	1014.5
WDR66	-0.022722	-2.18194	1943	90	1016.5
NANS	0.507337	0.303848	329	1709	1019
SLC8A2	0.0958798	-0.813195	1495	544	1019.5
PJA2	-0.0288245	-2.29486	1967	73	1020
PGLYRP2	-0.0193145	-1.93508	1928	116	1022
EIF2B1	0.261378	-0.146406	904	1141	1022.5
ATP6V1F	0.413104	0.165702	520	1527	1023.5
DYNC1LI2	0.0423664	-1.12244	1710	337	1023.5
HIST1H4B	0.0882321	-0.845436	1534	513.5	1023.75
HIST4H4	0.0878632	-0.845436	1538	513.5	1025.75
ATP6V1G2	0.639491	0.413919	198	1855	1026.5
PDLIM3	0.374924	0.0918234	610	1444	1027
HIST1H3F	0.0829318	-0.849918	1558	498.5	1028.25
PLOD3	0.74604	0.468516	127	1931	1029
AGT	0.41014	0.171341	526	1532	1029
PLSCR1	-0.00488829	-1.65675	1886	175	1030.5
RPL8	0.280242	-0.08883	854	1208	1031
LRRC57	0.0174704	-1.30273	1802	263	1032.5
HBA2	1.32868	0.543054	23	2042.5	1032.75
SPATS2L	0.356632	0.0720344	646	1420	1033
DDX19A	0.396299	0.152883	560	1511	1035.5
NADSYN1	0.251435	-0.156144	943	1128	1035.5
TBCA	0.302642	-0.0209906	779	1296	1037.5
HIST1H4A	0.0810052	-0.845436	1566	513.5	1039.75
HBA1	1.11911	0.543054	40	2042.5	1041.25
GABRA1	0.228268	-0.209788	1009	1074	1041.5
NXN	0.475202	0.295764	387	1697	1042
HNRNPAB	0.25118	-0.148958	946	1138	1042
NDUFB5	0.173624	-0.414315	1224	860	1042
MRPL1	0.364462	0.0954174	636	1449	1042.5
TPI1	0.408241	0.19327	529	1558	1043.5
GGCT	0.572934	0.405496	251	1840	1045.5
MDK	0.87181	0.522903	84	2010	1047
DMBT1	-0.0539503	-2.53739	2044	52	1048
OSGEP	0.013967	-1.23283	1814	283	1048.5
HLA-DQB1	0.0506494	-0.976594	1683	415	1049
SRP19	0.216313	-0.228711	1047	1052	1049.5
DENR	0.370886	0.120737	623	1479	1051
PTGES	0.869486	0.530534	85	2022	1053.5
ACTBL2	0.0577892	-0.904331	1653	456	1054.5
APRT	0.363899	0.118965	637	1476	1056.5
HIST1H4L	0.0727324	-0.845436	1600	513.5	1056.75
GABRB1	0.45902	0.280753	431	1683	1057
SSR4	0.365626	0.123393	631	1483	1057
RPL36	0.283633	-0.0351904	842	1272	1057
SNX5	0.303038	0.0138554	777	1340	1058.5
SAR1B	0.242369	-0.137822	966	1152	1059
PDIA3	0.0408538	-0.999832	1715	403	1059
CAV1	1.14358	0.574889	37	2083	1060
FABP5	0.0604507	-0.860915	1644	481	1062.5
PSMC6	0.265758	-0.0645246	891	1237	1064
AIF1L	0.435483	0.262844	471	1658	1064.5
PTP4A2	0.144349	-0.47841	1331	798	1064.5
PRKCA	0.102122	-0.665573	1480	649	1064.5
DCUN1D5	0.521123	0.388468	313	1819	1066
RAB8A	0.336904	0.0802235	697	1435	1066
TCN1	-0.0451733	-1.93161	2015	118	1066.5
DNM1	0.463589	0.306516	421	1713	1067
VASP	0.175493	-0.354791	1218	917	1067.5
PSMB7	0.422871	0.251949	499	1637	1068
HIST1H4I	0.0647663	-0.845436	1623	513.5	1068.25
PSMB8	0.642624	0.476519	195	1944	1069.5
CPNE1	0.512465	0.391474	321	1823	1072
NUP88	0.512855	0.394167	320	1825	1072.5
ARL8B	0.0206125	-1.09278	1792	353	1072.5
TMUB1	0.31241	0.0539438	751	1396	1073.5
PUF60	0.391008	0.206014	573	1578	1075.5
NLN	0.238448	-0.116033	977	1174	1075.5
RNASET2	0.00990211	-1.15769	1833	321	1077
HIST1H3B	0.055974	-0.849918	1663	498.5	1080.75
TUBB2B	1.1262	0.606726	38	2125	1081.5
TARDBP	0.334666	0.10315	704	1462	1083
VARS	0.559823	0.4424	262	1906	1084
ZBTB33	0.2046	-0.207487	1091	1077	1084
HIST1H3I	0.0539627	-0.849918	1670	498.5	1084.25
ANXA3	0.0792207	-0.734128	1573	597	1085
ACLY	0.352901	0.158408	657	1518	1087.5
UBE2I	0.382777	0.211308	589	1587	1088
ATP6V1C1	0.113343	-0.565237	1448	729	1088.5
CHCHD1	0.155092	-0.387149	1296	882	1089
TUBA1B	0.266898	-0.0227423	888	1293	1090.5
DIAPH2	0.121257	-0.518269	1422	759	1090.5
FSCN1	0.157379	-0.369367	1286	898	1092
CAPZA2	0.264609	-0.0229497	894	1291	1092.5
RPS15A	0.386857	0.224874	584	1604	1094
COBLL1	0.0942717	-0.616721	1504	684	1094
PAFAH1B3	0.836095	0.587463	95	2095	1095
NAP1L4	0.196197	-0.214574	1127	1066	1096.5
GLOD4	0.421588	0.293739	502	1694	1098
MYH4	0.10337	-0.567472	1474	725	1099.5
OPCML	0.497439	0.414275	345	1856	1100.5
TBC1D13	0.268561	-0.00493453	884	1317	1100.5
BCAM	0.067713	-0.742183	1612	589	1100.5
CALML3	0.0044759	-1.10671	1858	347	1102.5
HIST1H3E	0.0425599	-0.849918	1708	498.5	1103.25
MIF	0.646769	0.525255	190	2017	1103.5
BCAS2	0.054981	-0.818214	1667	540	1103.5
CFH	0.271138	0.00530064	878	1330	1104
AMT	-0.0390793	-1.44481	1991	219	1105
RPS20	0.216807	-0.121983	1044	1169	1106.5
GCSH	0.194439	-0.207395	1136	1078	1107
CSNK2A1	0.157052	-0.347506	1287	928	1107.5
RPL36A	0.580695	0.49647	243	1973	1108
SLC16A3	0.887653	0.617538	78	2139	1108.5
NDRG3	0.0749832	-0.688681	1590	631	1110.5
CYFIP2	0.501194	0.432604	336	1886	1111
FAM136A	0.550698	0.482177	275	1949	1112
RUFY3	0.404389	0.281343	539	1685	1112
SLC7A5	1.57111	0.683454	10	2215	1112.5
HMGN4	0.0625932	-0.741946	1635	590	1112.5
PRKAR1A	0.787555	0.599608	112	2114	1113
STK4	0.373556	0.235144	615	1612	1113.5
PSMD2	0.344913	0.189522	677	1553	1115
NEK9	-0.0373093	-1.37006	1988	243	1115.5
RPS19	0.173628	-0.269357	1223	1009	1116
ACTR3	0.411359	0.305083	524	1712	1118
RPL9	0.295858	0.0790774	803	1433	1118
TINAGL1	0.0280531	-0.870622	1764	472	1118
SLC6A17	0.0971619	-0.546409	1490	747	1118.5
SOD1	0.0466522	-0.811722	1691	546	1118.5
PSMD3	0.190851	-0.201411	1154	1085	1119.5
RALY	0.184102	-0.216506	1177	1062	1119.5
CRK	0.162042	-0.309647	1269	971	1120
DUSP3	0.289954	0.0725338	822	1421	1121.5
PPIL1	0.375181	0.254262	609	1640	1124.5
CALR	0.0445639	-0.801149	1700	551	1125.5
PCDH9	0.638479	0.553129	200	2053	1126.5
EHD3	0.258976	0.0170066	909	1344	1126.5
RAB13	0.130714	-0.397884	1384	874	1129
CD276	0.314281	0.155646	744	1515	1129.5
ITPA	0.854121	0.644605	91	2172	1131.5
ARPC4	0.124307	-0.419908	1408	856	1132
ELMO1	0.28305	0.0728456	844	1422	1133
PSMD12	0.257875	0.0221402	915	1351	1133
HIST1H3G	0.0267363	-0.849918	1769	498.5	1133.75
H1FX	0.0913942	-0.538471	1516	752	1134
PHLDB1	0.0288211	-0.848303	1762	506	1134
COMMD4	0.672397	0.592447	168	2102	1135
APOL1	0.138965	-0.352698	1353	920	1136.5
RPN2	0.51286	0.485173	319	1955	1137
REEP5	0.168126	-0.23907	1238	1036	1137
HPCAL1	0.406743	0.327817	533	1742	1137.5
FUBP1	0.256574	0.0223534	923	1352	1137.5
RPH3A	-0.028269	-1.18423	1965	312	1138.5
XRN2	0.582595	0.541365	240	2039	1139.5
MAPRE1	0.287239	0.0938568	834	1447	1140.5
PPP1R12C	-0.0210178	-1.10689	1935	346	1140.5
CFHR1	-0.0425947	-1.2641	2008	274	1141
IDH1	0.346552	0.236904	670	1614	1142
TALDO1	0.183065	-0.176369	1182	1104	1143
SMNDC1	-0.093099	-2.26582	2211	75	1143
TUBA1A	0.281439	0.0905768	848	1443	1145.5
HMGB3	0.548344	0.52408	281	2013	1147
ACTG1	0.12858	-0.368887	1394	900	1147
SNCA	0.127982	-0.36761	1395	902	1148.5
PSMD14	0.56968	0.543689	255	2044	1149.5
LSM1	0.273341	0.0755504	874	1427	1150.5
SUMO2	0.247053	0.0196493	955	1347	1151
HIST1H4D	0.0206803	-0.845436	1791	513.5	1152.25
QSOX1	0.362517	0.266619	640	1666	1153
COL1A1	0.647909	0.605903	188	2119	1153.5
LRRC59	0.257414	0.0493857	919	1391	1155
EPN1	0.255987	0.0422101	928	1382	1155
TBL2	0.12445	-0.366321	1407	904	1155.5
SSH3	-0.0930961	-2.06984	2210	101	1155.5
YES1	0.175181	-0.188925	1219	1094	1156.5
HIST1H3C	0.0134126	-0.849918	1816	498.5	1157.25
ANKHD1	0.0857021	-0.513472	1549	767	1158
TYMP	0.373833	0.300965	614	1704	1159
FBXO21	0.217939	-0.0333665	1042	1277	1159.5
FN1	0.0618627	-0.616912	1636	683	1159.5
FOLR3	0.0110293	-0.852125	1832	491	1161.5
RPS13	-0.00517932	-0.94077	1888	435	1161.5
NENF	0.188087	-0.124177	1160	1164	1162
CD99	-0.0675049	-1.35194	2079	248	1163.5
KPNB1	0.209404	-0.0460877	1072	1258	1165
TKT	0.126751	-0.344993	1399	931	1165
NIT1	0.0642697	-0.592961	1628	703	1165.5
NAE1	0.331619	0.242765	711	1624	1167.5
UBL5	0.226022	-0.00378909	1019	1318	1168.5
EIF4A1	0.731302	0.680018	130	2208	1169
RANBP1	0.559374	0.569277	263	2075	1169
EPB41L5	0.193844	-0.0971311	1139	1199	1169
THOC6	0.466024	0.461273	414	1925	1169.5
ABCA8	0.213029	-0.0336228	1063	1276	1169.5
RAD23A	0.172004	-0.170952	1230	1111	1170.5
APOA4	-0.0680873	-1.31188	2084	258	1171
NDUFA8	0.473466	0.482733	392	1951	1171.5
ITGA2	0.196206	-0.080785	1126	1218	1172
EIF3B	0.499425	0.519216	339	2006	1172.5
MOGS	0.139694	-0.282996	1350	995	1172.5
ASPN	-0.0429259	-1.12183	2009	338	1173.5
ADSL	0.155215	-0.227153	1295	1053	1174
PFDN4	0.263832	0.0964907	898	1451	1174.5
MIA3	-0.081848	-1.52406	2151	198	1174.5
GARS	0.470743	0.483128	398	1952	1175
TNR	0.0738809	-0.528868	1596	754	1175
SMARCA4	0.388532	0.355042	580	1776	1178
NAP1L1	0.264396	0.102928	896	1461	1178.5
YARS	0.0446492	-0.646538	1699	660	1179.5
NOP56	0.690324	0.680534	151	2209	1180
CRP	0.0514693	-0.620508	1680	680	1180
EIF3M	0.487382	0.508745	370	1991	1180.5
WDR44	-0.0418028	-1.07845	2001	360	1180.5
PEA15	0.046715	-0.631478	1690	672	1181
DECR2	0.480355	0.506264	378	1985	1181.5
MCAM	0.376247	0.343621	603	1760	1181.5
HNRNPH1	0.485851	0.511358	372	1994	1183
ITM2C	0.346456	0.294839	671	1695	1183
EHD4	0.192516	-0.0723833	1144	1227	1185.5
SNAP23	-0.0840106	-1.50579	2171	202	1186.5
MME	-0.127275	-2.98104	2342	31	1186.5
PRPS1	0.214405	-0.00575888	1059	1316	1187.5
GSTP1	0.191429	-0.0707943	1148	1228	1188
PRDX2	0.165575	-0.157438	1251	1126	1188.5
MRPS11	0.549715	0.591716	279	2099	1189
HNRNPA1	0.296691	0.206404	800	1579	1189.5
LSAMP	0.0469905	-0.610315	1688	691	1189.5
SLC12A5	0.5343	0.575228	295	2086	1190.5
SH3GL2	0.385877	0.368311	585	1796	1190.5
CAPG	0.281061	0.17187	850	1533	1191.5
AHCY	0.395122	0.390086	563	1822	1192.5
TRAM1	-0.0682705	-1.20664	2087	300	1193.5
HIST1H3D	-0.00629722	-0.849918	1892	498.5	1195.25
ASL	-0.108435	-1.89931	2268	123	1195.5
CCT7	0.401932	0.408681	544	1848	1196
SNX17	-0.119031	-2.23519	2309	84	1196.5
NRCAM	1.24794	0.806474	26	2368	1197
PGRMC1	0.102133	-0.356432	1479	915	1197
SSTR2	1.60884	0.816789	8	2388	1198
ACTR3B	-0.0576359	-1.10984	2052	344	1198
AARS	0.294874	0.21389	806	1591	1198.5
RPS10	0.272368	0.161192	875	1522	1198.5
MBLAC2	0.16909	-0.124619	1235	1163	1199
DPP10	-0.114915	-2.05004	2294	104	1199
TRIM47	0.479589	0.527368	380	2019	1199.5
RPS25	0.011957	-0.761809	1825	577	1201
EPB41L1	0.392071	0.398856	570	1834	1202
ABCG2	-0.0532822	-1.06565	2041	363	1202
VPS37B	0.36464	0.353294	635	1772	1203.5
CUL3	0.135315	-0.238083	1369	1038	1203.5
CDC37	0.0812418	-0.429119	1565	845	1205
PML	0.312918	0.265314	747	1664	1205.5
RPL27A	0.0212964	-0.698243	1788	623	1205.5
RPS11	0.0653726	-0.482563	1620	792	1206
PSMD8	0.398028	0.414784	555	1859	1207
TAGLN3	1.06388	0.801382	50	2365	1207.5
TNS3	0.102293	-0.336868	1477	942	1209.5
IKBIP	0.679947	0.718691	158	2264	1211
LRRFIP1	0.467545	0.524379	408	2015	1211.5
ORM1	0.0441146	-0.569251	1702	722	1212
SULT1B1	0.109232	-0.310531	1457	969	1213
NTM	0.0471065	-0.554739	1687	740	1213.5
SNF8	1.02035	0.807842	53	2376	1214.5
RPL26	0.013462	-0.70965	1815	614	1214.5
COG3	0.271832	0.190234	876	1554	1215
SNRPF	0.66335	0.710703	175	2257	1216
MON2	-0.125105	-2.05487	2331	103	1217
MARK2	0.0368151	-0.598779	1734	701	1217.5
GSTT2B	0.00841092	-0.735632	1840	595	1217.5
TXNDC17	0.623364	0.688461	212	2224	1218
B2M	0.296035	0.251821	802	1636	1219
RNF123	0.562689	0.653223	259	2181	1220
PPP1R12A	0.241414	0.110863	971	1469	1220
IGF2BP2	0.968667	0.813414	60	2381	1220.5
ELAVL1	0.220225	0.0612116	1035	1408	1221.5
RNF114	0.307674	0.279767	764	1681	1222.5
DNAJC6	-0.0418054	-0.917425	2002	443	1222.5
ASNA1	0.144503	-0.166665	1330	1118	1224
PON2	0.730679	0.760521	132	2318	1225
STMN1	-0.0721834	-1.09642	2103	349	1226
PSME2	0.204519	0.0307432	1092	1361	1226.5
PTK2B	-0.127227	-1.95596	2341	114	1227.5
RTN3	0.41878	0.48451	508	1954	1231
PSMD11	0.37004	0.405345	624	1838	1231
LY75	-0.0470747	-0.917304	2019	444	1231.5
PSMA1	0.195092	0.00566047	1134	1331	1232.5
ROGDI	-0.0189735	-0.819751	1926	539	1232.5
HIST1H3A	-0.0296835	-0.849918	1968	498.5	1233.25
ABHD11	0.251185	0.163102	945	1525	1235
APPL1	0.0382288	-0.546977	1725	746	1235.5
KBTBD11	0.727191	0.773941	134	2338	1236
CYB5R2	0.88238	0.818763	81	2392	1236.5
EXOC1	-0.122505	-1.75087	2322	155	1238.5
NIPBL	-0.0896156	-1.23115	2193	285	1239
AIMP2	0.609311	0.717198	220	2261	1240.5
ABI1	-0.12374	-1.74654	2326	156	1241
RAD23B	0.155078	-0.108163	1297	1186	1241.5
DHTKD1	0.109741	-0.246696	1454	1029	1241.5
CACYBP	0.423506	0.507856	497	1989	1243
COPA	0.25881	0.202615	911	1575	1243
PDXP	0.416051	0.497167	515	1974	1244.5
PTGES3	0.42536	0.515215	490	2000	1245
TMEM43	-0.0457856	-0.870374	2017	473	1245
SERPINF2	-0.139729	-2.20109	2403	87	1245
COPS5	0.293671	0.278804	811	1680	1245.5
SYNPO	-0.0758714	-1.05202	2120	371	1245.5
MTMR1	0.0720244	-0.379656	1603	889	1246
RPS16	0.105404	-0.247592	1469	1026	1247.5
AFM	-0.00853296	-0.731412	1898	599	1248.5
SNX27	0.320149	0.348034	732	1766	1249
HMGB1	0.329524	0.36039	715	1784	1249.5
CLPX	0.230944	0.148167	999	1503	1251
IDH2	0.582151	0.717891	241	2262	1251.5
KNG1	-0.0885115	-1.17592	2187	316	1251.5
CXADR	0.543023	0.68614	287	2217	1252
ABCF1	0.354857	0.415756	652	1860	1256
APOD	1.21106	0.902538	31	2482	1256.5
INSR	-0.0482094	-0.852317	2024	490	1257
GLO1	0.0785086	-0.340464	1580	937	1258.5
LGI1	0.06429	-0.376329	1627	890	1258.5
STRAP	0.486064	0.625642	371	2148	1259.5
TMSB10	0.270394	0.255265	879	1643	1261
SNX8	0.341427	0.404688	686	1837	1261.5
PCYT2	-0.136877	-1.86748	2393	130	1261.5
PDAP1	0.0725445	-0.347858	1601	926	1263.5
FBP1	-0.151864	-2.24067	2446	82	1264
NME1-NME2	0.465741	0.599372	416	2112.5	1264.25
CCDC93	0.298713	0.325709	793	1736	1264.5
PSMA6	0.159548	-0.0518747	1279	1250	1264.5
FAM49B	0.150205	-0.0804081	1311	1219	1265
LAMA2	0.0916981	-0.264129	1515	1015	1265
ARHGDIA	0.239241	0.192755	976	1556	1266
C8G	0.0676327	-0.353072	1613	919	1266
PPP1CA	0.16456	-0.034187	1258	1275	1266.5
ALDH1A2	0.898062	0.882137	76	2458	1267
EXOC6B	-0.0240308	-0.745542	1947	587	1267
ISYNA1	0.279849	0.27796	856	1679	1267.5
RBKS	-0.0825979	-1.04038	2160	375	1267.5
HIST1H3J	-0.0532713	-0.849918	2040	498.5	1269.25
SKP1	0.393284	0.496112	567	1972	1269.5
TFG	0.215969	0.133104	1049	1491	1270
CNDP2	0.0900968	-0.266633	1528	1012	1270
IVL	-0.111859	-1.31374	2283	257	1270
GNPDA1	0.346731	0.424749	669	1873	1271
PSMC2	0.292066	0.318327	814	1729	1271.5
GDI1	0.1709	-0.0092925	1231	1313	1272
PHF5A	0.348391	0.426442	666	1880	1273
SH3GL1	0.343112	0.41883	682	1864	1273
PTPN6	0.083409	-0.290572	1556	992	1274
LSP1	0.480645	0.648639	376	2174	1275
CNP	0.223984	0.163735	1027	1526	1276.5
TGM2	0.166275	-0.0152969	1247	1307	1277
THBS2	0.580303	0.756322	244	2313	1278.5
CSTF2	0.226607	0.182712	1016	1544	1280
CCT8	0.199478	0.0922339	1114	1446	1280
UCHL3	0.142755	-0.0798167	1340	1221	1280.5
CARS	0.322328	0.39894	727	1835	1281
CLTA	0.164992	-0.0139045	1253	1310	1281.5
BTBD16	-0.0273077	-0.726129	1961	602	1281.5
RSU1	0.0610038	-0.352246	1643	921	1282
BLMH	0.190656	0.0628023	1155	1412	1283.5
HSP90AB4P	0.0554189	-0.368004	1666	901	1283.5
FN3KRP	0.368789	0.480977	625	1946	1285.5
RPN1	0.308014	0.379502	763	1808	1285.5
PPP2R1A	0.230476	0.200511	1001	1572	1286.5
LAP3	0.153146	-0.0349418	1301	1273	1287
PRTN3	-0.0972381	-1.11363	2232	342	1287
EPHA7	0.0468182	-0.381212	1689	888	1288.5
CD59	0.500328	0.701142	338	2246	1292
DYNLL2	0.318996	0.409113	734	1850	1292
DNAJA2	0.281893	0.326041	847	1737	1292
NSFL1C	0.102148	-0.172616	1478	1108	1293
SYNCRIP	0.252172	0.258709	939	1648	1293.5
AP3M2	0.0266117	-0.467647	1772	815	1293.5
ACAN	-0.132135	-1.44315	2365	222	1293.5
MB	-0.109939	-1.18189	2278	313	1295.5
THG1L	0.114756	-0.141181	1442	1150	1296
ATIC	0.46962	0.668493	399	2194	1296.5
SYNE2	-0.155372	-1.86873	2465	128	1296.5
SERPINB6	0.20845	0.158763	1075	1519	1297
AHSG	-0.0481676	-0.771057	2023	571	1297
CPN2	-0.141792	-1.61906	2411	183	1297
KDSR	-0.0955598	-1.04368	2222	373	1297.5
PABPC4	-0.192651	-3.12927	2573	27	1300
MAP1LC3A	-0.162884	-2.04699	2497	105	1301
CCDC88A	0.113864	-0.12514	1445	1162	1303.5
SRGAP3	0.0329465	-0.417044	1748	859	1303.5
HIST1H2BE	0.168292	0.0344135	1237	1371	1304
C8A	-0.0775187	-0.869801	2132	476	1304
DCTN6	0.0796006	-0.237712	1570	1039	1304.5
LMNA	0.443911	0.628538	457	2155	1306
EPB42	0.032583	-0.412729	1751	861	1306
BAX	0.251596	0.270178	941	1674	1307.5
ABCC4	0.65536	0.849734	182	2434	1308
PTGR2	0.630325	0.836391	204	2414	1309
ENO1	-0.0681888	-0.827229	2085	535	1310
KDM5A	0.0750449	-0.242985	1589	1034	1311.5
GIMAP1	-0.148627	-1.55682	2433	192	1312.5
MRTO4	0.172985	0.0568822	1226	1401	1313.5
PGK1	0.553032	0.794197	272	2358	1315
YIF1A	0.247129	0.275209	953	1677	1315
PNKD	1.06741	1.01914	47	2584	1315.5
COPE	0.215851	0.207856	1050	1581	1315.5
CUL5	0.0525378	-0.320917	1674	957	1315.5
U2AF1	0.499013	0.736271	341	2291	1316
SRP72	0.0575632	-0.299704	1654	980	1317
RPL7A	0.185985	0.107636	1170	1466	1318
MX1	-0.189632	-2.31145	2564	72	1318
PRDX6	0.357268	0.509032	645	1992	1318.5
GRM3	0.687282	0.906755	155	2484	1319.5
OXSR1	0.303023	0.416788	778	1862	1320
S100A10	0.284119	0.370687	841	1799	1320
TMPO	0.188606	0.12251	1158	1482	1320
ARL3	-0.0930431	-0.948266	2209	432	1320.5
FAM129B	0.78454	0.944026	114	2528	1321
MRPL48	0.135145	-0.035604	1372	1271	1321.5
RPL32	0.187601	0.121509	1163	1481	1322
PEX19	-0.141991	-1.41589	2412	233	1322.5
EIF6	0.539528	0.793257	290	2356	1323
FAM49A	0.0751172	-0.219468	1588	1058	1323
RPL5	-0.0177928	-0.566074	1921	727	1324
TPD52L2	0.371474	0.534662	621	2028	1324.5
ZNF185	1.07794	1.04128	46	2604	1325
VPS18	0.152131	0.0172742	1304	1346	1325
DDX21	-0.153592	-1.55023	2456	194	1325
RPSA	0.215549	0.221793	1051	1601	1326
TRIM38	-0.109062	-1.0348	2272	380	1326
EIF1AX	0.0690856	-0.233878	1608	1045	1326.5
NME2	0.402747	0.599372	541	2112.5	1326.75
HSPA4	0.603483	0.849111	224	2432	1328
TOMM22	0.44	0.667272	463	2193	1328
IFIT5	-0.128485	-1.19136	2346	310	1328
RPRD1B	0.140244	-0.0105671	1347	1311	1329
CAB39	-0.0703563	-0.785418	2097	561	1329
ITSN2	-0.20462	-2.57556	2612	48	1330
SERPINC1	-0.102988	-0.973394	2248	417	1332.5
PSMA2	0.0646996	-0.234729	1625	1041	1333
PKP4	-0.130838	-1.19058	2355	311	1333
MAN2A1	0.438841	0.67561	465	2202	1333.5
SEC61B	0.52605	0.796402	306	2362	1334
COL6A3	0.19849	0.189152	1116	1552	1334
HSP90AB1	0.151988	0.0325375	1305	1364	1334.5
PSPC1	0.142923	0.00828549	1339	1332	1335.5
XRCC5	0.205762	0.211875	1084	1588	1336
ACAA2	0.585996	0.852027	237	2439	1338
CALM3	-0.00957829	-0.49818	1901	777	1339
GABBR2	0.963247	1.05867	61	2618	1339.5
EIF4B	-0.0761626	-0.793357	2122	557	1339.5
CHMP4B	0.0979874	-0.104865	1488	1192	1340
SAFB	0.165948	0.0785606	1250	1431	1340.5
FHOD1	0.00751597	-0.442754	1846	835	1340.5
PPP1R1B	0.78189	1.00394	117	2570	1343.5
HEBP2	-0.0353617	-0.5918	1983	704	1343.5
NEK7	0.0425079	-0.300458	1709	979	1344
GSK3A	0.0376528	-0.315867	1727	963	1345
SAMHD1	-0.136256	-1.20618	2392	301	1346.5
ATXN2L	0.271718	0.388399	877	1818	1347.5
UBXN7	0.0371909	-0.313897	1731	964	1347.5
CHID1	-0.126843	-1.08455	2338	357	1347.5
ICAM5	0.12938	-0.0144587	1390	1309	1349.5
USP47	-0.00317135	-0.463965	1883	816	1349.5
HSPA12A	-0.228557	-3.40255	2682	18	1350
GRIPAP1	0.58836	0.886229	236	2465	1350.5
CLIC1	0.320336	0.494407	731	1970	1350.5
GC	0.0200128	-0.364651	1794	907	1350.5
SERPINE2	0.447967	0.710221	447	2256	1351.5
RAB8B	-0.0938992	-0.853239	2215	489	1352
PPA2	0.501148	0.806642	337	2369	1353
TATDN1	0.471575	0.753385	396	2310	1353
NUBP2	0.199652	0.218231	1113	1596	1354.5
CLPTM1	0.124918	-0.0162244	1404	1305	1354.5
GJB6	0.681187	0.985108	157	2553	1355
SYNPR	0.312948	0.488773	746	1964	1355
PSMA4	0.385193	0.606414	587	2124	1355.5
SCGN	-0.120136	-1.01552	2317	394	1355.5
FUS	0.164944	0.102661	1254	1459	1356.5
CLDN11	0.396149	0.627291	561	2153	1357
CTTN	-0.0419048	-0.579991	2003	711	1357
ANPEP	-0.1185	-0.991826	2307	407	1357
TBK1	0.137334	0.0271483	1359	1357	1358
HCFC1	0.149383	0.0596305	1313	1407	1360
DPM1	0.581922	0.901355	242	2479	1360.5
SLC22A3	-0.137113	-1.14177	2394	327	1360.5
TUBB3	1.5586	1.16921	12	2710	1361
SAE1	0.356137	0.567807	648	2074	1361
MGLL	1.3753	1.15454	19	2704	1361.5
DYNLL1	0.156793	0.0788542	1291	1432	1361.5
RPL24	0.0132913	-0.365083	1817	906	1361.5
TPPP3	-0.0836986	-0.794273	2169	554	1361.5
VCP	0.025069	-0.32962	1776	948	1362
HIP1	-0.0633243	-0.652961	2068	657	1362.5
GNS	0.219484	0.290933	1037	1691	1364
RPS3A	0.169955	0.14283	1232	1496	1364
MPI	-0.144735	-1.19516	2420	308	1364
GPI	0.222463	0.297913	1028	1701	1364.5
FKBP4	0.566832	0.897562	257	2473	1365
DNPEP	0.316602	0.508179	740	1990	1365
STEAP4	-0.204384	-1.91933	2611	120	1365.5
VPS28	0.140052	0.0447939	1348	1385	1366.5
RPL4	0.0830646	-0.11318	1557	1176	1366.5
RPS27A	0.175821	0.16253	1214	1523	1368.5
HRG	-0.086045	-0.792797	2181	558	1369.5
A1BG	0.046251	-0.231427	1693	1049	1371
KIF2A	0.156802	0.101423	1290	1455	1372.5
ARHGDIB	-0.0798023	-0.717876	2143	607	1375
POLQ	0.674173	1.02108	165	2586	1375.5
NDUFS7	0.337969	0.556881	693	2058	1375.5
TWF1	0.120528	0.00168189	1424	1327	1375.5
DCTN3	0.106622	-0.0250092	1465	1287	1376
RPLP0	0.250707	0.37728	948	1806	1377
MTX1	0.832919	1.10775	97	2659	1378
GSTO1	0.290097	0.471648	821	1935	1378
RAP2A	-0.0820362	-0.72018	2153	603	1378
CBX3	0.379125	0.63548	599	2160	1379.5
HIST1H4F	-0.102801	-0.845436	2246	513.5	1379.75
TFAM	0.19517	0.244963	1133	1628	1380.5
SULT1A3	0.466715	0.787458	411	2350.5	1380.75
AIP	-0.195907	-1.62673	2581	181	1381
S100A4	0.835665	1.11863	96	2669	1382.5
ERP44	0.398478	0.683469	552	2216	1384
TAGLN2	0.598842	0.965082	229	2541	1385
NUBP1	0.177504	0.194914	1208	1562	1385
DMXL2	0.0350912	-0.244039	1739	1031	1385
CPN1	-0.119836	-0.908544	2315	455	1385
ACP1	0.469371	0.80695	400	2371	1385.5
HDDC3	0.375881	0.640015	604	2167	1385.5
RPL18A	0.336886	0.567779	698	2073	1385.5
PRPF4	0.590185	0.961957	235	2539	1387
ARFGAP1	0.300317	0.507224	788	1987	1387.5
EXOC2	-0.134516	-1.0115	2378	400	1389
CAPN2	0.387708	0.669933	583	2196	1389.5
VPS45	0.239681	0.375819	974	1805	1389.5
FTL	-0.069697	-0.614299	2095	685	1390
NDUFB3	0.399801	0.692412	550	2232	1391
TRIP6	-0.0268996	-0.45359	1958	824	1391
NSUN2	0.599987	0.986465	227	2556	1391.5
RPL7	0.14524	0.101929	1327	1456	1391.5
ITIH3	-0.0742317	-0.636842	2113	670	1391.5
EML4	-0.150284	-1.10696	2438	345	1391.5
XPOT	0.447062	0.771566	451	2333	1392
KIF13A	-0.0357162	-0.477247	1985	800	1392.5
NUDCD3	-0.171125	-1.301	2521	264	1392.5
TMX1	-0.171198	-1.29914	2522	265	1393.5
DLG4	0.01472	-0.299257	1810	981	1395.5
PCID2	0.323392	0.560341	726	2066	1396
EXOC3	0.101835	-0.00936243	1481	1312	1396.5
LDHB	0.0880274	-0.0461552	1536	1257	1396.5
CSRP1	0.0299923	-0.243134	1760	1033	1396.5
PKN1	-0.195244	-1.45854	2579	214	1396.5
DERA	0.257474	0.425522	918	1877	1397.5
SRM	-0.232272	-2.06274	2693	102	1397.5
SUMO1	0.52209	0.908408	312	2486	1399
SEC13	0.0825344	-0.0646578	1562	1236	1399
GSPT1	0.464981	0.813429	417	2382	1399.5
DYNLRB1	0.619675	1.02193	214	2587	1400.5
HIST1H2BF	0.118285	0.0344135	1431	1371	1401
CD81	-0.202365	-1.51416	2602	200	1401
KPNA3	0.0871049	-0.0436802	1541	1262	1401.5
SLC2A1	0.797267	1.1491	107	2697	1402
MAGT1	0.524553	0.917612	310	2494	1402
HYOU1	0.309432	0.547071	759	2045	1402
LPCAT2	-0.0524711	-0.511088	2035	769	1402
DBNL	-0.138273	-0.997224	2399	405	1402
FAM3C	0.478536	0.843339	382	2425	1403.5
FMR1	-0.053628	-0.513486	2043	766	1404.5
RHOG	0.0336829	-0.215235	1745	1065	1405
FTH1	0.301622	0.536257	780	2031	1405.5
ATP2B3	0.20512	0.318074	1088	1728	1408
RSL1D1	0.226952	0.374725	1014	1804	1409
ALDH16A1	0.224815	0.36599	1025	1793	1409
MGST1	1.37982	1.2958	18	2801	1409.5
GJA1	-0.27853	-3.37432	2802	19	1410.5
CNTN1	0.12896	0.0779437	1393	1429	1411
CADPS	-0.211466	-1.55652	2632	193	1412.5
PHGDH	1.40062	1.30077	17	2810	1413.5
AGK	0.422544	0.766865	500	2327	1413.5
RNPEP	0.147272	0.149449	1323	1506	1414.5
HSPB1	0.261082	0.460706	906	1924	1415
ARCN1	-0.0479516	-0.47153	2022	808	1415
PSMG3	0.299214	0.542993	790	2041	1415.5
RCN1	1.04059	1.26586	51	2781	1416
CADM4	0.45619	0.820849	436	2397	1416.5
SNRPD2	0.448137	0.815484	446	2387	1416.5
ATL3	0.057951	-0.110359	1652	1181	1416.5
FBL	0.559294	1.00515	264	2572	1418
ITGA3	1.03339	1.27236	52	2786	1419
CORO1C	0.143039	0.146203	1338	1500	1419
PDE6D	0.13877	0.124532	1354	1485	1419.5
OSTF1	-0.159902	-1.09526	2487	352	1419.5
MUC5B	-0.0391338	-0.427082	1992	848	1420
ELANE	0.0122575	-0.256607	1824	1020	1422
RAN	0.374644	0.695176	613	2234	1423.5
DAG1	-0.26152	-2.13359	2752	95	1423.5
SH3BP1	-0.224375	-1.65096	2671	177	1424
MTHFD1	0.0229062	-0.215314	1785	1064	1424.5
MECP2	-0.206932	-1.41622	2618	231	1424.5
ILF3	0.173962	0.246717	1221	1629	1425
HCCS	0.416838	0.778325	512	2344	1428
TNFAIP8	-0.264348	-2.08663	2756	100	1428
HMGB2	0.600245	1.06969	226	2631	1428.5
PDCD5	0.344977	0.653854	675	2182	1428.5
SLFN5	-0.0196299	-0.347758	1930	927	1428.5
UGP2	0.316729	0.606094	738	2120	1429
SAR1A	0.25671	0.471687	922	1936	1429
OTUB1	0.301526	0.570485	782	2077	1429.5
CCDC158	-0.0135597	-0.33272	1914	946	1430
PSMD9	-0.0740446	-0.545817	2112	748	1430
PYCARD	0.228687	0.412725	1008	1853	1430.5
VAPA	-0.223151	-1.5265	2666	197	1431.5
EFEMP1	-0.150322	-0.95343	2439	428	1433.5
YWHAG	0.524728	0.991152	309	2559	1434
TEX10	0.214617	0.382447	1057	1811	1434
GPM6B	0.862617	1.26832	88	2782	1435
LLGL1	0.38924	0.740331	579	2292	1435.5
RPL13	0.236193	0.43414	982	1890	1436
SRP54	-0.235252	-1.64405	2698	179	1438.5
AHSA1	-0.0414946	-0.393833	2000	878	1439
PPP4R2	0.166525	0.251741	1246	1635	1440.5
FAH	0.378055	0.729936	602	2281	1441.5
CNN2	-0.20669	-1.2981	2617	266	1441.5
PTPRD	0.435432	0.835168	472	2412	1442
VPS29	0.197505	0.346482	1121	1763	1442
CNTFR	-0.191293	-1.17967	2569	315	1442
C1QA	-0.251501	-1.78305	2735	150	1442.5
CTNNA1	-0.0736613	-0.499763	2111	775	1443
TMEM189-UBE2V1	0.231902	0.435804	996	1892.5	1444.25
HDGF	0.312513	0.619443	750	2141	1445.5
RPL19	0.034086	-0.142492	1742	1149	1445.5
QKI	-0.249242	-1.70643	2728	163	1445.5
TCERG1	0.196807	0.349043	1124	1769	1446.5
AMPD3	-0.0829565	-0.565574	2165	728	1446.5
PZP	-0.150014	-0.89622	2435	458	1446.5
AP1M1	0.428798	0.832438	486	2408	1447
ERLIN1	-0.158332	-0.975248	2478	416	1447
OGFR	0.201535	0.365227	1104	1791	1447.5
GAR1	0.494844	0.970477	352	2545	1448.5
PSMD5	0.135456	0.170882	1368	1531	1449.5
CLTC	0.424029	0.830437	494	2407	1450.5
CNPY3	-0.266402	-1.8405	2763	138	1450.5
AP2B1	0.19826	0.360874	1118	1785	1451.5
ARPC3	0.11999	0.120367	1425	1478	1451.5
COASY	0.29816	0.59915	795	2109	1452
HIST2H2AB	0.260718	0.511566	907	1997	1452
FLYWCH2	0.0779452	-0.0017491	1581	1324	1452.5
AKR1B1	0.234772	0.459346	988	1922	1455
NUP153	-0.120752	-0.735664	2318	594	1456
UFM1	0.52633	1.04863	304	2609	1456.5
AKAP1	0.323948	0.660733	724	2189	1456.5
BST2	-0.30436	-2.63124	2869	45	1457
HINT3	-0.308069	-2.76996	2879	37	1458
DCTN2	-0.157022	-0.914936	2471	446	1458.5
ANP32A	0.290375	0.591878	819	2100	1459.5
HIST1H1E	-0.10853	-0.664652	2269	651	1460
LY6H	0.997509	1.38124	56	2866	1461
RAB2A	0.256478	0.519192	924	2005	1464.5
NCL	0.229253	0.462184	1005	1928	1466.5
PELP1	0.129191	0.179851	1392	1543	1467.5
FXYD6	0.0615221	-0.0200554	1638	1297	1467.5
CCDC51	0.68936	1.27075	152	2785	1468.5
DDX46	0.552058	1.11525	273	2665	1469
CSE1L	0.381072	0.780788	594	2345	1469.5
PTBP1	0.182702	0.336584	1186	1753	1469.5
UBXN4	0.133615	0.195202	1377	1563	1470
HOOK3	-0.152828	-0.853957	2452	488	1470
SEC24C	0.0427685	-0.0655763	1706	1235	1470.5
RPL21	-0.0612621	-0.38837	2060	881	1470.5
PPP1R2	-0.213805	-1.19797	2634	307	1470.5
DDT	-0.0517662	-0.357064	2029	913	1471
ARHGEF2	0.415744	0.844205	516	2427	1471.5
TBL3	-0.00632887	-0.230886	1893	1050	1471.5
BUB3	0.443594	0.907521	459	2485	1472
CD44	0.856709	1.36851	90	2857	1473.5
ABCE1	0.210818	0.430559	1066	1882	1474
PSMD6	0.222371	0.458101	1029	1920	1474.5
ISLR	-0.271456	-1.68891	2780	169	1474.5
TRAPPC3	-0.318225	-2.69388	2908	41	1474.5
LGALS3	-0.0107007	-0.234269	1907	1043	1475
MED13L	-0.216799	-1.19999	2646	304	1475
HAAO	-0.220967	-1.21582	2657	293	1475
STAM2	-0.200948	-1.0848	2595	356	1475.5
OSBP	0.0813658	0.0471671	1564	1388	1476
NF1	-0.00195949	-0.208917	1878	1075	1476.5
LPA	-0.114108	-0.640488	2289	664	1476.5
SNAP25	1.73246	1.49036	2	2952	1477
MADD	-0.089579	-0.513504	2192	765	1478.5
EEF1E1	0.45188	0.939367	441	2521	1481
C7	0.306353	0.670957	767	2197	1482
CSDE1	-0.186766	-0.986841	2556	409	1482.5
MTPN	0.200844	0.414486	1108	1858	1483
NUDT4	0.155616	0.270693	1293	1675	1484
TGFB1I1	0.33784	0.728727	694	2279	1486.5
SCAMP5	0.27371	0.592182	873	2101	1487
GUK1	0.239505	0.513473	975	1999	1487
PRKCG	0.202065	0.424924	1101	1874	1487.5
CA2	1.63469	1.52441	6	2970	1488
CKAP4	0.21785	0.470721	1043	1933	1488
NPC2	0.0337128	-0.0675532	1744	1232	1488
ALDH3A1	-0.0680454	-0.371466	2083	895	1489
FNBP1	-0.152644	-0.839947	2450	528	1489
DLG2	-0.190547	-0.986466	2568	410	1489
RHOC	-0.22299	-1.18173	2664	314	1489
WASL	-0.131154	-0.704184	2358	621	1489.5
PDLIM2	-0.312135	-2.17413	2888	91	1489.5
DPYSL4	-0.218046	-1.13587	2651	329	1490
ATP2A2	0.52668	1.1313	303	2679	1491
NIT2	0.529028	1.1365	301	2683	1492
DARS	0.335284	0.731365	702	2282	1492
ADD2	-0.155033	-0.845415	2463	521	1492
LDB3	-0.210789	-1.08787	2629	355	1492
HNRNPD	0.182427	0.369316	1187	1798	1492.5
CP	0.0111722	-0.136005	1830	1155	1492.5
C6	-0.0433596	-0.303191	2011	975	1493
TOLLIP	-0.143926	-0.765881	2415	574	1494.5
PSMD1	0.205728	0.442981	1085	1907	1496
PARK7	-0.131738	-0.684188	2360	634	1497
RAB10	-0.152328	-0.80244	2447	550	1498.5
VPS35	0.215251	0.477947	1053	1945	1499
DPYSL3	0.0187691	-0.0963865	1798	1200	1499
SF3B4	0.46483	1.01696	418	2581	1499.5
NDUFB11	0.50358	1.11822	333	2668	1500.5
PSMA5	0.0887235	0.113124	1533	1470	1501.5
AIDA	0.0347602	-0.0406244	1741	1264	1502.5
OSTC	0.433513	0.945487	477	2529	1503
NDUFB10	0.788384	1.42025	111	2896	1503.5
FERMT3	-0.0829782	-0.433776	2166	842	1504
DPP9	0.330954	0.743624	712	2298	1505
EPRS	0.27569	0.622724	867	2144	1505.5
RARRES2	-0.353765	-3.22396	2989	23	1506
LBP	-0.101704	-0.510941	2244	770	1507
HINT1	0.175712	0.371682	1215	1800	1507.5
RRAS	-0.274274	-1.43945	2790	225	1507.5
OAS3	-0.036883	-0.245459	1987	1030	1508.5
IK	-0.000312614	-0.143826	1873	1145	1509
GNAI1	0.626822	1.30056	210	2809	1509.5
LAMA5	1.21761	1.55817	30	2990	1510
ENTPD3	-0.0965471	-0.482336	2227	793	1510
RANBP3	0.148942	0.301793	1316	1705	1510.5
COX6C	0.498233	1.13028	344	2678	1511
EMD	0.167053	0.357663	1242	1781	1511.5
GCHFR	-0.314769	-1.90313	2901	122	1511.5
CTSG	-0.0308465	-0.226782	1973	1054	1513.5
RAB34	-0.0889747	-0.435687	2190	837	1513.5
CRIP2	-0.269504	-1.33261	2776	251	1513.5
MAST4	-0.0728675	-0.352243	2106	922	1514
RASA1	-0.144499	-0.716508	2419	609	1514
ENO2	0.522929	1.17918	311	2718	1514.5
HAPLN1	0.236133	0.547608	983	2046	1514.5
AZGP1	-0.0214247	-0.196567	1939	1090	1514.5
KDM3B	-0.000556338	-0.135236	1874	1156	1515
NASP	-0.200465	-0.935961	2593	437	1515
ITGB3	0.0613777	0.0514912	1639	1392	1515.5
HIST1H2BG	0.0565704	0.0344135	1660	1371	1515.5
USP5	-0.042182	-0.246966	2004	1028	1516
SUSD2	0.815234	1.47395	103	2930	1516.5
NCAN	0.49825	1.14406	343	2693	1518
ATRX	0.0860062	0.130669	1548	1488	1518
RPL28	0.124645	0.247684	1405	1632	1518.5
MYL12A	-0.109117	-0.515543	2274	764	1519
DNAJC7	0.40567	0.925029	534	2507	1520.5
C9	0.0130837	-0.0759068	1818	1223	1520.5
MRPS7	0.505402	1.1696	331	2711	1521
RAB1A	0.195371	0.44465	1132	1910	1521
PPP1R12B	-0.321156	-1.8958	2918	124	1521
COMMD7	0.339954	0.792707	689	2354	1521.5
CFL2	-0.261037	-1.21749	2751	292	1521.5
PDGFRB	-0.280901	-1.41694	2814	230	1522
PSAT1	1.33415	1.60829	22	3023	1522.5
SNX12	-0.0924038	-0.43526	2205	840	1522.5
CAST	-0.304307	-1.64822	2868	178	1523
STAG1	0.192923	0.444071	1142	1909	1525.5
PPP2CA	0.216061	0.518976	1048	2004	1526
PNPO	-0.0896405	-0.418143	2194	858	1526
EIF3K	0.325431	0.772205	720	2335	1527.5
NQO2	0.352852	0.821754	658	2398	1528
RPS5	0.230495	0.556576	1000	2057	1528.5
CAPZA1	-0.088966	-0.402254	2189	868	1528.5
SSRP1	0.423478	0.991241	498	2560	1529
NHP2	0.514979	1.20672	317	2742	1529.5
APOH	-0.0771617	-0.345598	2129	930	1529.5
CTCF	-0.223815	-1.01617	2669	392	1530.5
MDH1	0.18849	0.441532	1159	1904	1531.5
G3BP2	-0.114143	-0.503304	2290	774	1532
AK1	-0.230634	-1.03641	2685	379	1532
FBLN2	-0.267385	-1.21057	2768	296	1532
SNRPA	0.114464	0.241937	1444	1622	1533
ACSL3	0.289049	0.697446	827	2241	1534
UBE2N	0.12302	0.261549	1413	1655	1534
DHRS7	-0.343356	-2.09704	2969	99	1534
MYO1E	-0.166535	-0.779176	2504	565	1534.5
HCLS1	-0.393072	-3.35614	3048	21	1534.5
SLC3A2	0.717315	1.4749	138	2933	1535.5
MCM6	0.689144	1.45393	153	2918	1535.5
FASN	0.804003	1.51832	106	2966	1536
CCDC47	0.225094	0.549099	1023	2049	1536
SET	0.51774	1.23507	314	2759	1536.5
FLOT1	-0.0192848	-0.142944	1927	1147	1537
EIF4H	-0.0505484	-0.232498	2027	1047	1537
INS-IGF2	1.09999	1.6225	43	3032	1537.5
PGAM5	0.417578	1.00017	509	2567	1538
PRKRA	0.218692	0.540344	1040	2036	1538
SLC25A22	0.675065	1.44993	162	2916	1539
TARS	0.4937	1.18574	356	2722	1539
ADO	-0.134524	-0.603684	2379	699	1539
PLTP	-0.28273	-1.30764	2819	259	1539
ASRGL1	0.0110387	-0.0528559	1831	1248	1539.5
TTR	-0.126318	-0.55223	2337	742	1539.5
MPST	-0.277922	-1.24623	2801	279	1540
NUP93	0.442635	1.06371	461	2620	1540.5
WDR5	-0.131787	-0.570786	2361	720	1540.5
TSC2	-0.0491795	-0.219674	2026	1057	1541.5
TPK1	0.0611968	0.0919816	1642	1445	1543.5
DTD1	0.496456	1.20375	348	2740	1544
INA	0.731086	1.50256	131	2960	1545.5
GPSM1	-0.0636758	-0.256315	2070	1021	1545.5
MAT2A	0.362937	0.876702	639	2454	1546.5
DNM1L	0.263404	0.669027	899	2195	1547
CWC15	0.327434	0.808459	719	2377	1548
SEC62	0.0326942	0.0198036	1749	1349	1549
SCRN1	-0.0466788	-0.203243	2018	1080	1549
CYBA	-0.282407	-1.24437	2818	280	1549
PRDX4	0.140811	0.336665	1345	1754	1549.5
EPHB2	-0.295393	-1.34708	2850	249	1549.5
NPLOC4	0.310739	0.780878	756	2346	1551
GSS	0.0717063	0.145621	1604	1498	1551
SH3KBP1	-0.313078	-1.46397	2891	212	1551.5
HIST1H2BC	0.0369947	0.0344135	1733	1371	1552
PTPRJ	-0.0701092	-0.269585	2096	1008	1552
BIN1	-0.227579	-0.957638	2678	426	1552
NDUFB7	0.307542	0.776665	765	2342	1553.5
PDLIM4	-0.383767	-2.31818	3037	70	1553.5
RPA3	0.920566	1.63141	72	3036	1554
MAP2K1	-0.135653	-0.572206	2389	719	1554
NAGA	-0.169065	-0.738798	2516	592	1554
PRPF31	0.227581	0.591388	1011	2098	1554.5
TPMT	-0.00855666	-0.0862211	1899	1211	1555
CLIC5	-0.203462	-0.849713	2607	504	1555.5
CTNNB1	-0.154935	-0.665236	2462	650	1556
NAPG	0.0574887	0.102471	1655	1458	1556.5
LCP1	-0.224851	-0.9235	2672	442	1557
TBCE	0.416635	1.04194	513	2605	1559
HPRT1	0.471456	1.18834	397	2724	1560.5
BID	0.241603	0.628249	968	2154	1561
IGFBP7	-0.147574	-0.604246	2426	698	1562
RGN	-0.297175	-1.27531	2856	268	1562
STXBP5	-0.350226	-1.83261	2982	143	1562.5
TPPP	0.29876	0.771801	792	2334	1563
KIF14	0.957871	1.67025	62	3068	1565
RDH11	-0.0743504	-0.263836	2114	1016	1565
GNB5	-0.116643	-0.452463	2302	828	1565
ADAM9	-0.0927729	-0.349741	2207	924	1565.5
NDUFA7	0.817326	1.62097	102	3030	1566
HNRNPA3	-0.0823961	-0.302663	2156	976	1566
CHMP1B	-0.423175	-3.00591	3102	30	1566
SLC27A1	-0.217063	-0.855707	2647	486	1566.5
ANXA6	-0.364438	-1.91231	3012	121	1566.5
TSN	0.314267	0.817633	745	2389	1567
GIT2	-0.298897	-1.25813	2858	277	1567.5
AMPD2	-0.160154	-0.666949	2489	647	1568
PLEKHA5	-0.384591	-2.11616	3040	98	1569
GYS1	0.0748871	0.185034	1591	1549	1570
NAV1	0.403963	1.03938	540	2601	1570.5
SNRPE	0.308459	0.813398	762	2380	1571
SKIV2L	0.22454	0.601076	1026	2116	1571
GRHPR	0.154845	0.407573	1298	1845	1571.5
PIK3C2A	-0.274978	-1.09618	2793	350	1571.5
LUM	1.41004	1.80712	16	3128	1572
UBA2	0.119854	0.310469	1426	1718	1572
SPCS3	0.534616	1.3583	294	2851	1572.5
MRPL19	0.460049	1.1821	426	2719	1572.5
PARVA	-0.364425	-1.86102	3011	134	1572.5
HIST1H2BI	0.0252562	0.0344135	1775	1371	1573
S100A8	1.30971	1.78628	24	3123	1573.5
ALDOA	0.43494	1.12381	475	2672	1573.5
NT5DC3	0.809077	1.63866	104	3044	1574
ERAP2	0.0647122	0.162746	1624	1524	1574
PLAT	0.491946	1.28185	361	2789	1575
ARHGAP1	-0.140387	-0.552051	2407	743	1575
CHL1	-0.192165	-0.761088	2572	578	1575
NDUFA10	0.66334	1.53823	176	2975	1575.5
SYT1	0.545082	1.38676	283	2871	1577
PLOD1	-0.134249	-0.4965	2376	778	1577
ATP6V1G1	0.225584	0.614201	1022	2135	1578.5
SRGAP1	0.124133	0.332671	1409	1748	1578.5
DPP3	0.18771	0.511489	1162	1996	1579
PXN	0.0905158	0.248021	1525	1633	1579
ATP5H	0.64649	1.51939	191	2968	1579.5
NUP133	0.0390296	0.0853131	1720	1439	1579.5
CA4	-0.277035	-1.07491	2798	361	1579.5
SRXN1	0.414272	1.07848	518	2642	1580
PPP1CB	0.132758	0.35777	1378	1782	1580
NPEPPS	0.130184	0.353329	1387	1773	1580
H1F0	-0.0668172	-0.202232	2077	1083	1580
PITPNA	-0.082438	-0.274738	2158	1003	1580.5
SLC25A1	-0.123925	-0.447192	2328	833	1580.5
UGDH	0.0787921	0.210209	1577	1585	1581
PPIL3	-0.108834	-0.375717	2270	892	1581
TP53RK	-0.0846089	-0.292747	2173	990	1581.5
SEC23IP	-0.134697	-0.490828	2381	782	1581.5
MFF	-0.12687	-0.453035	2339	825	1582
PPP1R13L	-0.339459	-1.49275	2960	206	1583
CDH11	-0.462009	-4.7917	3165	1	1583
TOM1	-0.179348	-0.690292	2540	630	1585
OCIAD2	1.45423	1.85456	15	3156	1585.5
NDUFA13	0.580134	1.47035	245	2927	1586
SNRPA1	0.553718	1.43217	271	2903	1587
EIF3H	0.127797	0.356445	1397	1778	1587.5
LMO7	-0.279901	-1.05704	2808	367	1587.5
FAM162A	0.265029	0.731387	893	2283	1588
FKBP7	-0.03372	-0.100632	1980	1196	1588
NHLRC2	-0.236198	-0.870084	2701	475	1588
FABP4	-0.0423115	-0.117244	2006	1172	1589
EIF3C	0.198333	0.558634	1117	2062	1589.5
TFCP2	-0.0657265	-0.175157	2074	1106	1590
NEB	-0.268583	-0.985018	2774	411	1592.5
RPS21	0.556908	1.45848	267	2919	1593
TUBA4A	0.389355	1.04677	578	2608	1593
TCEA1	0.137352	0.394489	1358	1828	1593
COPS6	0.161848	0.45565	1270	1917	1593.5
PTN	-0.355241	-1.54281	2992	195	1593.5
CADM1	-0.432137	-2.37559	3123	65	1594
AKR1C2	0.914862	1.76773	73	3117	1595
RPS28	0.344619	0.926838	680	2510	1595
MPZL1	-0.283039	-1.05582	2821	369	1595
SYK	-0.400676	-1.87876	3063	127	1595
MCM7	0.956405	1.80973	63	3129	1596
ACACA	0.36297	0.985936	638	2554	1596
RPL30	0.00667927	0.0163225	1850	1342	1596
PDCD11	-0.204146	-0.756144	2609	583	1596
HP1BP3	-0.220777	-0.824545	2656	536	1596
YLPM1	-0.204723	-0.760759	2613	580	1596.5
NEFH	0.0639488	0.195668	1629	1565	1597
HSPH1	0.648188	1.58773	187	3010	1598.5
CPS1	0.653921	1.59609	184	3014	1599
EHD1	-0.15602	-0.560877	2467	731	1599
TIPRL	0.291128	0.814026	817	2383	1600
OPTN	0.166901	0.485513	1243	1957	1600
SRPRB	0.234817	0.683417	987	2214	1600.5
DNAJC8	-0.419941	-2.01528	3094	107	1600.5
HNRNPK	0.148973	0.432655	1315	1887	1601
GALNT2	1.49222e-05	0.00850893	1871	1334	1602.5
DLD	0.451132	1.23913	442	2765	1603.5
PARP1	0.269468	0.767927	881	2328	1604.5
HSPD1	0.766147	1.70702	124	3086	1605
COCH	0.696005	1.6608	147	3063	1605
LACTB2	0.135604	0.407331	1367	1844	1605.5
RPS6	0.0938736	0.302645	1506	1706	1606
PDPR	0.357785	1.00197	644	2569	1606.5
PTPRS	-0.04071	-0.0814902	1997	1216	1606.5
HNRNPC	-0.0543585	-0.122324	2045	1168	1606.5
CALML5	-0.0804121	-0.212377	2145	1069	1607
CPLX1	0.320608	0.910942	728	2487	1607.5
ANXA8	0.675043	1.64662	163	3053.5	1608.25
PAK4	-0.283506	-1.01595	2824	393	1608.5
PSMA7	0.0143624	0.059025	1813	1406	1609.5
BCS1L	0.208665	0.624909	1073	2147	1610
NACA	0.107786	0.343895	1459	1761	1610
GAA	0.172391	0.509163	1228	1993	1610.5
ACE	-0.172405	-0.610212	2529	692	1610.5
SNX3	-0.215808	-0.760221	2640	581	1610.5
PUS7	0.673287	1.64812	166	3056	1611
TPT1	0.197999	0.592736	1119	2103	1611
ORMDL3	-0.193866	-0.665818	2575	648	1611.5
GMPS	0.447423	1.25415	449	2776	1612.5
NCOA5	0.256048	0.746141	927	2299	1613
NDUFA3	0.465975	1.30733	415	2813	1614
FUK	0.0572557	0.200853	1656	1573	1614.5
SLC4A1AP	0.0959983	0.327097	1492	1738	1615
HIST1H1B	-0.023408	-0.0243572	1946	1288	1617
RPS6KA3	-0.224216	-0.779897	2670	564	1617
PCDH1	0.0293166	0.117602	1761	1474	1617.5
CAP1	-0.319999	-1.15599	2912	323	1617.5
CTSZ	-0.141682	-0.452695	2409	827	1618
UBA5	0.274603	0.80328	871	2366	1618.5
WIPI2	0.22065	0.676471	1033	2205	1619
DHRSX	0.19972	0.609461	1112	2127	1619.5
PKLR	0.0741655	0.255295	1595	1644	1619.5
EFNB1	-0.334125	-1.21987	2948	291	1619.5
SNRPG	0.616721	1.60687	218	3022	1620
EHD2	-0.0829284	-0.208592	2164	1076	1620
GOT1	0.449982	1.28931	444	2797	1620.5
HPCAL4	0.60444	1.60507	223	3020	1621.5
PPAT	0.602376	1.60371	225	3019	1622
BAIAP2	-0.21728	-0.735132	2648	596	1622
S100B	0.0452903	0.184722	1697	1548	1622.5
TMOD2	-0.30037	-1.02279	2862	384	1623
FKBP10	-0.0274033	-0.0259817	1963	1285	1624
G3BP1	0.288508	0.841573	830	2420	1625
P4HA1	-0.320269	-1.1255	2914	336	1625
COPB1	0.0275088	0.129401	1765	1486	1625.5
CUL4A	0.367108	1.06476	629	2623	1626
AASDHPPT	0.1621	0.506159	1268	1984	1626
SNX18	-0.201666	-0.65884	2597	655	1626
CHMP2A	0.667106	1.69869	171	3082	1626.5
MRPL39	0.0889672	0.312881	1532	1722	1627
TOMM40	0.66083	1.68587	178	3077	1627.5
MTR	0.301109	0.894485	784	2471	1627.5
FDPS	0.638219	1.64731	201	3055	1628
ILF2	0.203141	0.634489	1097	2159	1628
KIAA1671	-0.106194	-0.276117	2258	999	1628.5
DAZAP1	0.542622	1.52667	288	2971	1629.5
SYAP1	0.235124	0.724645	986	2274	1630
ACTR10	-0.511279	-2.60583	3216	46	1631
RTN1	0.7257	1.80693	136	3127	1631.5
RCC1	-0.0571241	-0.083219	2050	1214	1632
TSTA3	0.389898	1.1413	576	2689	1632.5
SACM1L	-0.22319	-0.733118	2667	598	1632.5
RCC2	0.342271	1.01759	685	2582	1633.5
AGPAT5	0.113787	0.389357	1446	1821	1633.5
RRM1	0.549095	1.55651	280	2988	1634
SNRPD1	0.164689	0.52404	1256	2012	1634
RPL18	0.152258	0.489118	1303	1966	1634.5
MAP2K2	0.135231	0.439304	1370	1901	1635.5
LMOD1	-0.428987	-1.75412	3118	154	1636
ACO1	-0.0826691	-0.170053	2161	1114	1637.5
FAHD1	0.474375	1.40994	390	2887	1638.5
TROVE2	0.25619	0.790825	926	2353	1639.5
S100A16	0.570699	1.62023	254	3027	1640.5
NUCB1	-0.085499	-0.175441	2177	1105	1641
MCM2	0.8664	1.96313	86	3198	1642
EIF1	0.163157	0.528394	1263	2021	1642
SPG11	-0.306087	-0.983764	2873	412	1642.5
ITIH5	-0.309646	-1.00774	2883	402	1642.5
HLA-DMB	-0.387151	-1.37414	3044	242	1643
TES	-0.103203	-0.238412	2250	1037	1643.5
SLC9A3R2	-0.230661	-0.729141	2686	601	1643.5
ILVBL	0.123303	0.425227	1412	1876	1644
BCAP31	0.0876338	0.332714	1539	1749	1644
DSTN	-0.200349	-0.605347	2592	697	1644.5
RCSD1	-0.408177	-1.46596	3078	211	1644.5
YAP1	-0.431225	-1.68924	3121	168	1644.5
ATP5B	0.375651	1.13672	606	2684	1645
SBSN	-0.0711566	-0.106262	2099	1191	1645
SERBP1	-0.2771	-0.850754	2799	493	1646
ITGA7	-0.0776407	-0.129487	2135	1159	1647
TMEM65	0.0304546	0.175368	1757	1538	1647.5
CDC5L	0.0406758	0.206974	1716	1580	1648
HMGN2	-0.442193	-1.73755	3139	158	1648.5
COG1	0.338663	1.04571	692	2606	1649
SLC16A1	-0.00509291	0.062545	1887	1411	1649
RPL38	0.266642	0.833465	889	2410	1649.5
IFIT3	-0.424996	-1.57295	3108	191	1649.5
LPAR1	-0.0793837	-0.126899	2140	1160	1650
CARHSP1	0.304079	0.943367	774	2527	1650.5
LAMB1	-0.284964	-0.870188	2827	474	1650.5
GALM	-0.402073	-1.40426	3067	234	1650.5
RAD21	-0.264404	-0.813128	2757	545	1651
LGALS1	-0.119084	-0.287361	2310	993	1651.5
COX5B	0.654511	1.78262	183	3121	1652
ATP2B1	0.354725	1.0959	653	2653	1653
DDX42	0.378062	1.16198	601	2707	1654
PAPSS2	-0.308716	-0.956829	2881	427	1654
MRPS17	0.948781	2.07268	66	3244	1655
COX17	0.619405	1.73329	215	3095	1655
THRAP3	0.0203904	0.157547	1793	1517	1655
SLC8A1	-0.0682558	-0.0757485	2086	1224	1655
RPL3	-0.229399	-0.694321	2683	627	1655
INPP5D	-0.563873	-2.662	3267	43	1655
OCIAD1	0.460898	1.41394	424	2889	1656.5
HSPBP1	0.178589	0.599333	1202	2111	1656.5
PPA1	0.0901558	0.362754	1527	1786	1656.5
NCK2	0.489098	1.48998	366	2951	1658.5
PCNA	0.482154	1.48592	373	2944	1658.5
COTL1	0.188067	0.62912	1161	2156	1658.5
RAB4B	0.120772	0.436623	1423	1894	1658.5
RARS	0.2946	0.927548	807	2511	1659
RUVBL2	0.404699	1.26941	537	2783	1660
NUFIP2	0.252721	0.814717	935	2385	1660
RPS26	0.274611	0.872627	870	2451	1660.5
SFPQ	-0.0340556	0.0151158	1981	1341	1661
SRR	-0.488474	-1.86765	3193	129	1661
STAT2	-0.402265	-1.32325	3069	254	1661.5
PGLS	0.00166245	0.102429	1867	1457	1662
CIRBP	-0.36119	-1.15155	3000	324	1662
EDC4	0.491422	1.5111	362	2963	1662.5
PDXDC1	0.209834	0.708693	1070	2255	1662.5
ACTN4	0.0252728	0.18726	1774	1551	1662.5
OLA1	0.202469	0.690294	1100	2226	1663
MPO	-0.133579	-0.324096	2373	953	1663
DIAPH1	0.293901	0.93367	810	2517	1663.5
MAOA	-0.181434	-0.492021	2547	780	1663.5
PURB	0.333045	1.06448	708	2621	1664.5
SEPHS1	-0.254724	-0.747401	2743	586	1664.5
NDUFB9	0.970185	2.12827	59	3271	1665
RPL10	-0.0855418	-0.137462	2178	1153	1665.5
NOTCH3	-0.205993	-0.573596	2616	717	1666.5
CNPY4	-0.3189	-0.96004	2909	424	1666.5
LHPP	-0.578871	-2.54262	3282	51	1666.5
GDI2	-0.0770393	-0.0903453	2128	1206	1667
EWSR1	-0.132407	-0.311115	2368	967	1667.5
HDDC2	0.122735	0.456938	1418	1919	1668.5
ATOX1	0.372722	1.18241	618	2720	1669
TRIOBP	-0.25829	-0.739365	2747	591	1669
VBP1	0.177792	0.614133	1205	2134	1669.5
RAP1A	-0.170355	-0.456187	2518	822	1670
RASAL1	0.287672	0.926493	832	2509	1670.5
NUP205	0.341007	1.0988	688	2654	1671
ELMO2	-0.11578	-0.234496	2300	1042	1671
PSME1	-0.141691	-0.344502	2410	933	1671.5
CHMP4A	-0.182928	-0.481331	2549	794	1671.5
MGEA5	-0.228296	-0.642731	2681	662	1671.5
CAV2	1.57226	2.31693	9	3335	1672
CAMK1	-0.588512	-2.46536	3288	56	1672
LSM3	0.232652	0.790394	993	2352	1672.5
ITGA9	-0.448427	-1.52086	3146	199	1672.5
DPYD	-0.404344	-1.2666	3074	273	1673.5
S100A13	0.530211	1.64287	299	3050	1674.5
NUDT5	0.225787	0.768267	1020	2329	1674.5
GDA	0.0228915	0.195571	1786	1564	1675
APOA2	-0.0623482	-0.0256939	2064	1286	1675
POLR2I	0.206695	0.720783	1082	2269	1675.5
FAM120A	0.225684	0.770835	1021	2332	1676.5
ARHGAP10	-0.534523	-1.96668	3241	112	1676.5
TSNAX	0.127834	0.485543	1396	1958	1677
BST1	-0.654064	-3.37217	3335	20	1677.5
PDE12	0.191956	0.682457	1147	2212	1679.5
LARS	0.431263	1.39682	481	2879	1680
UAP1	0.487803	1.55969	368	2993	1680.5
MEMO1	-0.0919245	-0.134779	2204	1157	1680.5
SQSTM1	0.296913	0.994395	798	2564	1681
DHRS2	0.988088	2.22559	57	3306	1681.5
CTSC	0.948198	2.19422	67	3296	1681.5
UBE2L6	0.347367	1.14844	668	2696	1682
SNX6	-0.316553	-0.892118	2905	459	1682
DUSP23	0.768212	2.07391	121	3245	1683
KLK6	0.719803	2.03986	137	3229	1683
AHCYL1	-0.311626	-0.864003	2887	479	1683
PAK1	0.137245	0.520126	1360	2007	1683.5
MRPL45	0.332275	1.10945	709	2661	1685
DFFA	-0.555245	-1.96885	3259	111	1685
PFDN2	-0.0257149	0.0687133	1956	1417	1686.5
MTDH	-0.0828091	-0.0866753	2163	1210	1686.5
ITGB2	-0.386006	-1.13305	3043	330	1686.5
PAICS	0.682411	2.01622	156	3218	1687
TBC1D9B	-0.331498	-0.938817	2938	436	1687
AP3S1	0.0274741	0.232735	1766	1610	1688
COL18A1	1.68266	2.45776	5	3373	1689
IARS	0.388306	1.28933	581	2798	1689.5
CNN3	-0.239965	-0.639042	2714	667	1690.5
CMAS	-0.069253	-0.0236325	2092	1290	1691
NFASC	0.0544461	0.306616	1669	1714	1691.5
ETFB	0.510556	1.65233	325	3059	1692
HNRNPM	0.151698	0.570517	1306	2078	1692
PKP1	0.0945393	0.431865	1501	1883	1692
LIN7C	-0.0935174	-0.116982	2213	1173	1693
DNM2	-0.123377	-0.218734	2325	1061	1693
SNTB2	-0.644445	-2.49662	3332	55	1693.5
FRYL	-0.179266	-0.425213	2539	850	1694.5
WTAP	0.205458	0.749388	1086	2304	1695
ZNF207	0.464723	1.52925	419	2972	1695.5
CAPN1	0.00572308	0.178028	1851	1540	1695.5
COPS3	0.353308	1.19888	656	2736	1696
SORD	0.0968013	0.439401	1491	1902	1696.5
MYADM	0.459229	1.51715	429	2965	1697
MRPS6	0.632423	1.95519	202	3194	1698
POLR2H	0.543868	1.75177	285	3111	1698
C4B	-0.236433	-0.607051	2702	694	1698
MRPS5	0.289946	1.0084	823	2574	1698.5
YWHAZ	0.265283	0.923454	892	2505	1698.5
GNAQ	-0.487865	-1.48349	3190	208	1699
CETN2	0.109612	0.475794	1456	1943	1699.5
EEF1D	-0.0522481	0.0331076	2033	1366	1699.5
PSMB2	-0.108419	-0.15287	2267	1132	1699.5
EEF1B2	0.339403	1.16519	691	2709	1700
PRKAG2	-0.153168	-0.332151	2453	947	1700
MYO1C	0.136917	0.542199	1362	2040	1701
CD5L	0.0433967	0.296815	1704	1699	1701.5
APLP2	0.252565	0.889477	938	2466	1702
SMAD2	-0.20236	-0.475722	2601	803	1702
KPNA4	-0.00784549	0.1528	1897	1510	1703.5
PPM1A	-0.499181	-1.5057	3204	203	1703.5
UBFD1	0.276673	0.971235	863	2546	1704.5
ATP13A1	0.39589	1.35723	562	2849	1705.5
MAPT	0.354915	1.23706	651	2762	1706.5
NR2C2AP	1.06427	2.42853	49	3365	1707
TRNT1	0.462201	1.55834	423	2991	1707
ATAD3A	0.00509624	0.194183	1855	1559	1707
SLC44A2	-0.68759	-2.4145	3354	60	1707
STAB2	0.0943325	0.453141	1503	1913	1708
IQGAP2	-0.202233	-0.460885	2599	817	1708
MYO5A	0.150292	0.596381	1310	2107	1708.5
RAB14	0.0746978	0.392591	1593	1824	1708.5
TSC22D1	-0.489555	-1.44208	3194	223	1708.5
LUZP1	-0.786803	-3.59625	3405	13	1709
C1QBP	0.629172	2.00202	207	3212	1709.5
ATP6V1B2	0.124982	0.525044	1403	2016	1709.5
RGS10	-0.343203	-0.911222	2967	452	1709.5
TPD52	0.928697	2.38458	69	3352	1710.5
HSPA8	0.10086	0.472294	1484	1937	1710.5
EIF3G	0.0687697	0.383928	1609	1812	1710.5
IQGAP1	-0.085958	-0.061119	2180	1241	1710.5
ACY1	0.267018	0.953815	887	2537	1712
TPRG1L	-0.645575	-2.17262	3333	92	1712.5
VTA1	0.214944	0.806832	1056	2370	1713
S100A11	0.550357	1.84433	277	3150	1713.5
LTF	0.0312684	0.269866	1754	1673	1713.5
H6PD	-0.580763	-1.8328	3285	142	1713.5
PLP2	0.390987	1.36466	574	2855	1714.5
PHYHD1	-0.453728	-1.26046	3153	276	1714.5
ACTR1A	-0.262458	-0.625414	2754	676	1715
VWF	0.78419	2.26176	115	3319	1717
PMPCA	0.593539	1.98595	231	3204	1717.5
AGL	-0.629471	-1.94795	3320	115	1717.5
SRP68	0.192192	0.736085	1146	2290	1718
RPIA	0.511866	1.76615	322	3116	1719
RBX1	0.132491	0.558195	1379	2060	1719.5
PYGL	-0.641253	-1.99031	3330	109	1719.5
PRRT2	0.219274	0.824826	1038	2402	1720
DNAJC10	-0.187931	-0.385459	2558	884	1721
HSPA2	0.184492	0.72004	1176	2267	1721.5
MNDA	-0.478797	-1.30588	3182	261	1721.5
ABI2	-0.54957	-1.59966	3254	189	1721.5
RAE1	0.401497	1.4303	545	2902	1723.5
CEP170	-0.0302295	0.1177	1972	1475	1723.5
EPB41	-0.102757	-0.092607	2245	1202	1723.5
EIF5B	0.164138	0.659238	1260	2188	1724
QARS	0.183167	0.720353	1181	2268	1724.5
GMDS	-0.381757	-0.978483	3035	414	1724.5
XPO5	0.949432	2.51699	65	3385	1725
HPX	-0.021375	0.152982	1937	1513	1725
RBMX	-0.240066	-0.559018	2715	735	1725
AHNAK	-0.411988	-1.06028	3084	366	1725
PRRC1	0.00798339	0.228996	1843	1608	1725.5
NGFR	0.103879	0.504423	1472	1981	1726.5
TCEAL3	-0.518162	-1.4187	3224	229	1726.5
VAMP5	-0.796338	-2.66355	3411	42	1726.5
LBR	0.129312	0.558703	1391	2063	1727
TAGLN	-0.266942	-0.612968	2767	688	1727.5
EHBP1	-0.292809	-0.714433	2845	610	1727.5
AKAP12	-0.710161	-2.21465	3370	85	1727.5
DSG2	1.0078	2.57776	55	3402	1728.5
NDUFA9	0.365162	1.31956	633	2825	1729
ARPC1B	-0.110196	-0.111488	2280	1179	1729.5
ACAP2	-0.234973	-0.515846	2696	763	1729.5
APOA1	-0.299261	-0.7295	2859	600	1729.5
ENTPD1	-0.280965	-0.671669	2815	645	1730
NID2	-0.860093	-3.21797	3435	25	1730
COX5A	0.771354	2.33778	119	3342	1730.5
ATXN2	-0.069411	0.034213	2093	1368	1730.5
DKC1	0.482102	1.71695	374	3088	1731
HSP90AA1	-0.131893	-0.181623	2364	1098	1731
SRP14	-0.18195	-0.355206	2548	916	1732
PANK4	-0.310511	-0.761004	2885	579	1732
ADAR	0.26792	1.01686	885	2580	1732.5
GAMT	-0.204982	-0.422551	2614	853	1733.5
PRMT1	0.398199	1.44945	554	2914	1734
NCBP1	0.314403	1.19158	742	2727	1734.5
ACTL6A	0.371374	1.35362	622	2848	1735
CCDC58	0.583169	2.04666	238	3233	1735.5
RBPMS	0.39988	1.46632	549	2922	1735.5
NCBP2	0.414943	1.495	517	2955	1736
VPS4B	-0.528361	-1.3921	3236	236	1736
UBE2M	0.566063	2.00861	258	3215	1736.5
EIF2S1	-0.00590762	0.209469	1891	1584	1737.5
UBA1	-0.0614422	0.0645158	2061	1414	1737.5
COQ5	0.285974	1.07397	838	2638	1738
GTF2I	-0.168956	-0.318028	2515	961	1738
PSMB5	-0.0762733	0.0240861	2124	1353	1738.5
MOG	0.246091	0.938835	958	2520	1739
NONO	0.118815	0.549355	1429	2050	1739.5
CAMP	-0.080431	0.00831613	2146	1333	1739.5
PRRX1	-0.600248	-1.6189	3295	184	1739.5
PRKCD	-0.627757	-1.69713	3317	164	1740.5
TRIM25	0.123013	0.56207	1414	2068	1741
ADD1	-0.501572	-1.26164	3207	275	1741
MRPL44	0.305903	1.17195	769	2714	1741.5
ZC3HAV1	0.175102	0.71815	1220	2263	1741.5
PTRH2	0.671116	2.24653	170	3314	1742
SUMF2	0.101396	0.517779	1483	2002	1742.5
IRF2BP2	-0.4411	-1.09606	3136	351	1743.5
ENAH	-0.131713	-0.155551	2359	1130	1744.5
CORO1A	-0.336952	-0.824519	2953	537	1745
MTX2	0.443434	1.62229	460	3031	1745.5
PSMD13	0.161311	0.687817	1271	2220	1745.5
UBE2R2	0.0440949	0.363667	1703	1788	1745.5
FH	0.822025	2.54606	100	3393	1746.5
NAPB	0.536246	1.96501	293	3200	1746.5
LYPLA2	-0.0354622	0.151679	1984	1509	1746.5
TXNL1	-0.0732008	0.043314	2109	1384	1746.5
MRPS9	0.168441	0.715507	1236	2260	1748
S100P	-0.547731	-1.35902	3251	245	1748
PFKP	0.792396	2.524	108	3389	1748.5
ZSWIM3	-0.113199	-0.0881076	2288	1209	1748.5
RPS23	-0.207604	-0.394091	2620	877	1748.5
EIF2S3	0.106524	0.536967	1466	2032	1749
CLNS1A	-0.106721	-0.0636265	2259	1239	1749
MARCKSL1	-0.57398	-1.44333	3278	220	1749
DNAJB1	-0.0947388	-0.0305516	2220	1279	1749.5
ENG	-1.06293	-3.77585	3491	8	1749.5
SMC4	1.36836	2.97288	20	3480	1750
ALDH1B1	0.671804	2.30229	169	3331	1750
GTF2F2	0.472449	1.74812	395	3106	1750.5
SEC16A	0.182985	0.760218	1184	2317	1750.5
GIMAP4	-0.481674	-1.17189	3185	318	1751.5
PSMB10	0.401086	1.49837	546	2958	1752
CA8	0.0560951	0.406948	1662	1842	1752
CNOT1	0.359658	1.38501	641	2869	1755
SYNE1	-0.129573	-0.134103	2352	1158	1755
MRPL14	0.295619	1.16417	804	2708	1756
HNRNPF	0.0939875	0.521246	1505	2008	1756.5
CDK5	0.591719	2.15488	233	3281	1757
FLNC	0.431413	1.62828	480	3034	1757
EVL	-0.375005	-0.854845	3027	487	1757
HNRNPA0	-0.435	-1.02065	3129	386	1757.5
METAP1	0.10646	0.548767	1468	2048	1758
RPE	-0.0856492	0.0101618	2179	1337	1758
IDH3A	0.82917	2.65883	98	3419	1758.5
SUMF1	-0.610031	-1.46727	3309	210	1759.5
CTSB	0.12295	0.592925	1416	2104	1760
SOD3	-0.983526	-2.57764	3475	47	1761
GSTM1	-1.14516	-3.61509	3510	12	1761
SLC1A2	0.704327	2.50991	141	3382	1761.5
TMCO1	0.279684	1.11559	857	2666	1761.5
AGFG1	0.146433	0.672042	1325	2198	1761.5
KIAA1210	-0.7724	-1.88146	3398	126	1762
MGMT	0.388068	1.48536	582	2943	1762.5
PRPSAP2	0.226983	0.928706	1013	2512	1762.5
CASP14	-0.0110585	0.23998	1908	1617	1762.5
DCTN4	-0.22165	-0.408004	2659	866	1762.5
FKBP3	-0.279531	-0.570514	2805	721	1763
ALDOC	0.303404	1.21868	776	2751	1763.5
C8B	-0.0155388	0.234379	1917	1611	1764
CKMT1A	0.883421	2.79899	80	3449.5	1764.75
SFXN1	0.561617	2.12742	260	3270	1765
MCM4	0.836105	2.73484	94	3437	1765.5
PEBP1	-0.118397	-0.0726083	2306	1226	1766
GMFB	-0.171545	-0.273499	2526	1006	1766
EEF1A2	0.49212	1.88644	360	3173	1766.5
RCN3	-0.949797	-2.32548	3466	68	1767
RPLP2	0.149696	0.688416	1312	2223	1767.5
MORF4L1	-0.112606	-0.0525124	2286	1249	1767.5
SERPINA6	-0.114541	-0.0554465	2292	1245	1768.5
PHF14	-0.290956	-0.605809	2841	696	1768.5
MSI2	0.473221	1.83503	393	3146	1769.5
CACNA2D2	-0.895327	-2.18312	3450	89	1769.5
NNMT	-1.25799	-3.70948	3531	9	1770
NPM1	-0.0812101	0.0517581	2148	1393	1770.5
PDHA1	0.674782	2.48724	164	3379	1771.5
ITGA6	0.656598	2.42379	180	3363	1771.5
RRM2B	0.374663	1.47451	612	2931	1771.5
ANXA7	-0.458877	-1.03252	3162	381	1771.5
AIF1	-0.783947	-1.83411	3403	141	1772
PTPRU	-1.02636	-2.43428	3485	59	1772
HCN1	0.135769	0.65174	1366	2179	1772.5
TMED2	0.0417558	0.398437	1712	1833	1772.5
CTNND1	-0.194411	-0.310662	2577	968	1772.5
SLC29A1	-1.36446	-3.96979	3540	5	1772.5
PLEKHO2	-0.22527	-0.398481	2674	872	1773
PICALM	-0.237969	-0.435535	2708	838	1773
SNRPB2	0.439654	1.69962	464	3083	1773.5
RUVBL1	0.197321	0.843301	1123	2424	1773.5
H2AFY2	-0.26572	-0.487	2761	786	1773.5
MDH2	0.456565	1.75242	435	3113	1774
STIM1	-0.341273	-0.755455	2964	584	1774
NUDT1	0.736541	2.66792	129	3420	1774.5
PLP1	0.573374	2.20585	249	3300	1774.5
ILK	-0.163906	-0.231557	2501	1048	1774.5
PHKB	0.160557	0.727742	1273	2277	1775
NT5C2	-0.635628	-1.42625	3323	228	1775.5
OLFML1	-1.25704	-3.25009	3530	22	1776
ATP2B2	0.154401	0.708673	1299	2254	1776.5
VAPB	-0.151236	-0.172032	2444	1109	1776.5
GSTM2	-0.794301	-1.82819	3409	144	1776.5
CGNL1	-1.33412	-3.59271	3539	14	1776.5
DEK	0.349989	1.41665	662	2892	1777
CLVS2	0.0429349	0.408692	1705	1849	1777
SERPINA1	-0.432884	-0.951813	3124	430	1777
AOC3	-0.0267165	0.220464	1957	1599	1778
FEN1	1.16391	3.25448	36	3523	1779.5
GNB1	-0.237718	-0.421369	2707	855	1781
GSTM5	-1.56276	-4.37212	3558	4	1781
CKMT1B	0.78479	2.79899	113	3449.5	1781.25
LMAN2L	0.118442	0.613488	1430	2133	1781.5
NT5E	-0.918638	-1.98814	3454	110	1782
ATP6V1D	-0.108975	-0.0219393	2271	1294	1782.5
DCLK1	0.821319	2.92018	101	3466	1783.5
DDI2	-0.196405	-0.295866	2582	985	1783.5
RABGEF1	0.22765	0.990248	1010	2558	1784
CLIP1	0.180877	0.807617	1194	2375	1784.5
PGM5	-1.21093	-2.57042	3520	49	1784.5
RALA	0.282951	1.1908	845	2726	1785.5
MFAP4	-1.61119	-3.62288	3562	10	1786
DARS2	0.767271	2.80449	122	3451	1786.5
UQCRQ	0.280983	1.18474	852	2721	1786.5
DHX38	0.00529588	0.311873	1852	1721	1786.5
NUCB2	-0.199428	-0.296705	2590	983	1786.5
CNTN4	-1.19964	-2.52386	3519	54	1786.5
MRPS2	0.529784	2.1412	300	3274	1787
ALPL	-1.78872	-4.63254	3572	2	1787
SSBP1	0.639989	2.48587	197	3378	1787.5
CMPK1	-0.783527	-1.66665	3402	173	1787.5
LMNB1	0.510697	2.09154	324	3252	1788
VSNL1	0.237301	1.03399	980	2596	1788
EFHD2	-0.239826	-0.408768	2713	863	1788
EPS15L1	0.0669272	0.488546	1615	1962	1788.5
AOX1	-1.66756	-3.61791	3566	11	1788.5
WDR82	-0.303123	-0.579428	2867	712	1789.5
LMCD1	-1.62614	-3.53567	3564	15	1789.5
CDH2	0.494353	2.03955	353	3228	1790.5
VAT1L	-1.46673	-2.96289	3549	32	1790.5
SMS	0.417405	1.6817	510	3072	1791
NCAM2	0.254523	1.09285	933	2649	1791
SARS	-0.202799	-0.301339	2604	978	1791
ARPC1A	0.53931	2.18793	291	3292	1791.5
NOL8	0.490658	2.02483	364	3219	1791.5
UBA6	0.378696	1.54718	600	2983	1791.5
SF3A2	0.00669036	0.3247	1849	1734	1791.5
PPM1B	-0.0870353	0.0560061	2184	1399	1791.5
RBP1	1.11944	3.43546	39	3545	1792
PMM2	0.666061	2.6223	172	3413	1792.5
RPS27L	0.158688	0.747976	1282	2303	1792.5
PCYOX1	-0.430669	-0.881686	3120	465	1792.5
HLA-DRA	-1.01025	-1.9917	3477	108	1792.5
HSPE1	0.753519	2.88355	126	3460	1793
ATP5J	0.480424	1.99857	377	3209	1793
CD151	0.0789293	0.523889	1575	2011	1793
RPS3	0.150823	0.729207	1308	2280	1794
RIC8A	0.143183	0.707182	1336	2252	1794
PRDX1	-0.190295	-0.255829	2566	1022	1794
PFAS	0.770633	2.92387	120	3469	1794.5
NAMPT	-0.13956	-0.107273	2402	1187	1794.5
KARS	0.199874	0.902511	1110	2481	1795.5
CBR1	0.0557143	0.46203	1664	1927	1795.5
TAOK1	-0.314384	-0.606255	2896	695	1795.5
TFRC	1.48116	3.93278	14	3579	1796.5
MUT	0.113617	0.62367	1447	2146	1796.5
HLA-B	-0.158505	-0.170812	2481	1112	1796.5
PPCS	-0.59396	-1.204	3291	302	1796.5
NDUFAB1	0.703471	2.80805	142	3452	1797
RAB3C	0.136095	0.691442	1365	2229	1797
RTN4	-0.221699	-0.3442	2660	934	1797
VCAM1	-1.09534	-2.12434	3498	96	1797
FBLN1	-2.15581	-3.88134	3588	6	1797
AGR2	2.38909	4.73421	1	3595	1798
GFAP	1.73113	4.71471	3	3594	1798.5
GOT2	0.511281	2.14136	323	3275	1799
FKBP9	0.0544661	0.465684	1668	1930	1799
PCBP1	-0.0104502	0.291849	1906	1692	1799
SORBS2	-0.140109	-0.10375	2405	1194	1799.5
TPM4	-0.272207	-0.460842	2781	818	1799.5
NOLC1	-0.00990734	0.294927	1904	1696	1800
STAM	-0.264791	-0.431538	2758	844	1801
SUPT5H	0.140877	0.712821	1344	2259	1801.5
PROS1	-1.09341	-2.03997	3497	106	1801.5
GPC1	0.183939	0.843803	1178	2426	1802
FABP7	1.62971	6.67652	7	3598	1802.5
RBM12	0.148931	0.734984	1317	2288	1802.5
TTN	-0.0598813	0.185527	2055	1550	1802.5
PTPN23	-0.185389	-0.229106	2554	1051	1802.5
IFIT2	-0.279633	-0.477007	2806	801	1803.5
SURF4	0.166636	0.797706	1245	2363	1804
SHMT2	0.617102	2.54086	217	3392	1804.5
RAC2	0.0586184	0.487393	1649	1960	1804.5
ERMP1	-0.442891	-0.874465	3141	469	1805
COG5	-0.157109	-0.148348	2472	1139	1805.5
PLEKHA6	-0.946271	-1.81855	3464	148	1806
TNKS1BP1	-0.0767846	0.130111	2126	1487	1806.5
SCAMP2	-0.161302	-0.165694	2493	1120	1806.5
HLA-DPA1	-1.28898	-2.25162	3534	79	1806.5
PACSIN2	-0.216224	-0.309119	2642	972	1807
PPT1	-0.125908	-0.0288138	2334	1281	1807.5
ARL6IP5	-0.601038	-1.16515	3296	320	1808
GNAS	-0.101514	0.0375797	2243	1375	1809
SEH1L	-0.278969	-0.468121	2804	814	1809
KHDRBS1	-0.159915	-0.153676	2488	1131	1809.5
LPP	-0.394107	-0.772286	3050	569	1809.5
FGL2	-2.39199	-3.10962	3591	28	1809.5
DNAJA3	0.455654	1.91933	437	3183	1810
SCRIB	0.420771	1.75888	505	3115	1810
LTBP2	-1.32128	-2.23785	3537	83	1810
AP2A2	-0.320396	-0.589831	2916	705	1810.5
PODXL	0.909842	3.44356	75	3547	1811
DHX29	-0.0718938	0.161078	2101	1521	1811
EIF3I	-0.409396	-0.816279	3081	541	1811
LEPR	-2.2727	-2.95286	3589	33	1811
MRPL3	0.444668	1.87375	454	3169	1811.5
AKR7A2	-0.768305	-1.43409	3397	226	1811.5
CYB5A	-0.818204	-1.49984	3419	205	1812
DIABLO	0.54465	2.33617	284	3341	1812.5
UNC45A	0.086437	0.57117	1546	2079	1812.5
RNF213	0.40251	1.70102	542	3084	1813
PLCD1	-0.755832	-1.39151	3388	238	1813
RPL31	0.0269078	0.416346	1767	1861	1814
TRIO	-0.364075	-0.706562	3010	618	1814
RAB3IL1	-0.954373	-1.72339	3467	161	1814
HSPA9	0.495471	2.15022	350	3279	1814.5
EFTUD2	0.444402	1.89542	455	3174	1814.5
GRPEL1	0.435792	1.86424	469	3160	1814.5
SNX2	-0.278858	-0.452981	2803	826	1814.5
CNN1	-0.493987	-0.950158	3198	431	1814.5
CLIC3	-0.798363	-1.45398	3412	217	1814.5
EPB41L2	-0.894033	-1.63259	3449	180	1814.5
ATP5J2	0.508515	2.21748	327	3304	1815.5
KRAS	-0.254944	-0.381739	2744	887	1815.5
JAM2	-1.52143	-2.25454	3554	77	1815.5
PRG4	-2.78294	-2.81819	3596	35	1815.5
ERP29	-0.160414	-0.147509	2492	1140	1816
ITGB4	0.696871	3.0238	145	3491	1818
LONP1	0.380478	1.63366	596	3040	1818
PDXK	-0.239129	-0.349355	2711	925	1818
IGFBP2	-0.824969	-1.46274	3424	213	1818.5
RCN2	-0.0636423	0.199232	2069	1569	1819
HK2	0.230255	1.07301	1003	2637	1820
DCTD	-0.079573	0.14588	2141	1499	1820
MGP	-1.224	-1.93318	3523	117	1820
TMEM14C	0.143447	0.750377	1335	2306	1820.5
TXLNA	-0.40894	-0.782899	3079	562	1820.5
STAT3	-0.549564	-1.01995	3253	388	1820.5
SYN1	0.678039	2.97576	160	3482	1821
CS	0.398344	1.72022	553	3089	1821
PHYHIPL	0.226589	1.06715	1017	2626	1821.5
CAB39L	-1.13995	-1.85686	3507	136	1821.5
CSNK2B	0.0744	0.55036	1594	2051	1822.5
KRT18	0.807957	3.41457	105	3541	1823
ITIH1	0.0154637	0.405427	1808	1839	1823.5
APIP	0.177777	0.854708	1206	2442	1824
TSG101	0.0516882	0.495098	1679	1971	1825
RRAS2	-0.330763	-0.577584	2936	714	1825
ALDH4A1	-0.364502	-0.682964	3013	638	1825.5
PEF1	-0.560485	-1.01997	3266	387	1826.5
FMOD	-1.14231	-1.82511	3508	145	1826.5
MUSTN1	0.0668408	0.540768	1616	2038	1827
DMD	0.0612995	0.524193	1640	2014	1827
ENPP6	-1.9655	-2.28383	3580	74	1827
ITGB5	-0.958841	-1.61025	3469	186	1827.5
TMEM70	0.407366	1.8009	532	3124	1828
ANXA4	-0.313471	-0.516743	2894	762	1828
PNPT1	0.621362	2.76375	213	3444	1828.5
EIF4A2	-0.575142	-1.03687	3279	378	1828.5
S100A6	0.766524	3.36416	123	3535	1829
DDOST	-0.131882	-0.0210808	2363	1295	1829
SLC44A1	-1.24222	-1.86525	3527	131	1829
MAOB	0.697853	3.18772	144	3517	1830.5
HMBS	0.578129	2.62282	247	3414	1830.5
TP53I3	-0.715358	-1.22507	3375	287	1831
VAMP3	-0.730036	-1.23639	3381	281	1831
MRPS22	0.487601	2.1928	369	3294	1831.5
UFC1	-0.0132866	0.336114	1912	1752	1832
CHD4	0.256304	1.20522	925	2741	1833
MLF2	0.190956	0.932529	1152	2514	1833
GOLGA7	0.156919	0.812764	1289	2378	1833.5
NOV	-1.77148	-2.12422	3570	97	1833.5
ALAD	-0.272544	-0.383388	2783	885	1834
ABCB1	-0.441922	-0.83847	3138	530	1834
QPRT	-0.546413	-0.96098	3249	421	1835
HLA-DRB4	-1.43263	-1.89211	3545	125	1835
SFRP4	-2.44978	-2.25436	3592	78	1835
KIF21A	0.301547	1.41461	781	2890	1835.5
GNB2	-0.193299	-0.183484	2574	1097	1835.5
ENOPH1	0.164582	0.836474	1257	2415	1836
CYP4X1	-2.06167	-2.19416	3585	88	1836.5
MRPL23	0.480866	2.19895	375	3299	1837
EEF2	-0.112781	0.0469983	2287	1387	1837
TAOK3	-0.0626256	0.231936	2066	1609	1837.5
ZFYVE26	-0.397667	-0.705321	3056	619	1837.5
PGM2L1	0.402401	1.82173	543	3133	1838
ACSS1	0.310953	1.4598	755	2921	1838
YKT6	-0.0173149	0.340878	1919	1757	1838
DDAH1	-1.12888	-1.68253	3506	171	1838.5
KCNMA1	-1.198	-1.73269	3518	159	1838.5
GSTM3	-1.2385	-1.7776	3525	152	1838.5
POSTN	0.845441	4.23185	93	3585	1839
SV2A	0.531889	2.5109	296	3383	1839.5
MUC19	0.0236403	0.438169	1780	1899	1839.5
SRRM2	-0.0092742	0.357192	1900	1779	1839.5
OLFML3	-1.18555	-1.7194	3517	162	1839.5
RBM19	-0.157896	-0.0892972	2475	1207	1841
MGAT1	0.0670955	0.564911	1614	2069	1841.5
ANG	-0.251939	-0.333845	2739	944	1841.5
RPS12	-0.106813	0.0731748	2261	1424	1842.5
NEFL	0.652947	3.05274	185	3501	1843
SCAMP3	0.62935	2.97542	206	3481	1843.5
UBAP2L	-0.0275003	0.313151	1964	1723	1843.5
CYP4Z2P	-0.148313	-0.0463838	2431	1256	1843.5
HDAC1	-0.596124	-1.01524	3292	395	1843.5
CYP1B1	-2.467	-2.1368	3593	94	1843.5
FLII	0.248342	1.2013	950	2738	1844
DDAH2	-0.651101	-1.09274	3334	354	1844
SF3B3	0.185579	0.933964	1171	2518	1844.5
SSB	0.0853656	0.616359	1551	2138	1844.5
NUDC	-0.00215339	0.379796	1880	1809	1844.5
DECR1	0.45003	2.0793	443	3247	1845
MRGPRF	-0.603329	-1.0198	3301	389	1845
HINT2	0.420372	1.92919	506	3185	1845.5
RPL15	-0.118648	0.0424271	2308	1383	1845.5
INMT	-3.4863	-2.15992	3598	93	1845.5
CRNN	0.0226614	0.442191	1787	1905	1846
HSPA1B	-0.330755	-0.518588	2935	757.5	1846.25
MRPL22	0.631694	3.0217	203	3490	1846.5
L1CAM	0.31097	1.48121	754	2939	1846.5
ZC3H4	0.0116013	0.420941	1827	1866	1846.5
PACSIN1	0.550123	2.64588	278	3417	1847.5
ZC3HAV1L	-0.0847457	0.159558	2175	1520	1847.5
KDELC2	-0.531126	-0.901006	3238	457	1847.5
PFKL	-0.133835	-0.00186384	2375	1323	1849
DDX23	0.246452	1.20941	956	2743	1849.5
PGD	-0.178037	-0.125172	2538	1161	1849.5
MYO1D	-0.612447	-1.01758	3311	391	1851
GIGYF2	-0.137869	-0.0160761	2397	1306	1851.5
AQP1	-1.47484	-1.7559	3551	153	1852
NOP10	0.503197	2.45417	334	3371	1852.5
RAB5B	-0.092781	0.143804	2208	1497	1852.5
RANBP2	0.0525843	0.537346	1673	2033	1853
FERMT2	-0.36007	-0.586373	2999	707	1853
GRM5	-0.127345	0.0320961	2344	1363	1853.5
GNAO1	0.543063	2.67569	286	3423	1854.5
ANO6	-1.11131	-1.48492	3502	207	1854.5
GSTK1	0.210748	1.08649	1067	2644	1855.5
ALCAM	-1.24059	-1.61184	3526	185	1855.5
UBE2K	0.210328	1.08794	1068	2645	1856.5
VAMP4	0.166096	0.886121	1249	2464	1856.5
DUT	0.37578	1.75011	605	3109	1857
BCKDHA	0.25811	1.29217	914	2800	1857
PIP4K2C	0.159198	0.849475	1281	2433	1857
EIF3E	0.119778	0.734051	1427	2287	1857
TNS1	-0.458231	-0.793754	3160	555	1857.5
PPP3CB	-0.954675	-1.35225	3468	247	1857.5
OPA1	0.328278	1.56973	716	3000	1858
MAPK1	-0.25049	-0.294598	2730	987	1858.5
PPP2R5D	-0.249641	-0.292986	2729	989	1859
EGLN1	-0.0213058	0.357955	1936	1783	1859.5
PGM3	-0.409001	-0.679276	3080	639	1859.5
ANXA11	-0.453491	-0.774146	3152	567	1859.5
ACOT9	0.468253	2.2481	405	3315	1860
PRKAG1	0.197362	1.03741	1122	2599	1860.5
LRRC47	-0.296472	-0.406851	2854	867	1860.5
PALM	-0.470382	-0.804513	3175	547	1861
SLC4A2	-0.0881043	0.175296	2186	1537	1861.5
HSPG2	-0.283995	-0.369609	2826	897	1861.5
PIP	0.0762505	0.617976	1584	2140	1862
FMO1	-1.83952	-1.79249	3575	149	1862
EML3	-0.425153	-0.709068	3110	615	1862.5
ITPR1	-0.760411	-1.12851	3390	335	1862.5
TMED9	0.216458	1.13142	1046	2680	1863
AARS2	0.111459	0.725045	1451	2275	1863
NPTN	-0.0944597	0.151057	2218	1508	1863
FYCO1	-0.834918	-1.20681	3427	299	1863
DCXR	0.241432	1.23294	970	2758	1864
BANF1	0.203909	1.07046	1095	2633	1864
MYH11	-0.0600337	0.26984	2056	1672	1864
PPP1R7	0.158535	0.855304	1284	2445	1864.5
TXNDC12	-0.468321	-0.79269	3171	559	1865
CMC1	0.147744	0.832579	1322	2409	1865.5
CD200	-0.333617	-0.486422	2946	787	1866.5
ABI3BP	-1.54912	-1.65156	3557	176	1866.5
RFC2	0.462387	2.24379	422	3312	1867
CARD11	0.278932	1.39556	858	2878	1868
SLK	-0.413669	-0.667813	3090	646	1868
[truncated: 1,601 more rows]

## Sheet: Discordant_plasma
Table S3C: Discordantly expressed proteins identified in plasma.
Gene symbol	Uniprot ID	LFC transcript	LFC protein	Rank transcript (descending)	Rank protein (ascending)	Average rank
MBP	P02686	-1.21153	2.04689	3521	3234	3377.5
PACS1	Q6VY07	-0.512982	3.34292	3218	3534	3376
APP	P05067	-0.767465	2.25993	3395	3318	3356.5
DSP	P15924	-1.43258	1.47974	3544	2938	3241
FCGBP	Q9Y6R7	-0.456017	2.11346	3156	3264	3210
LAMP2	P13473	-0.70961	1.63639	3369	3043	3206
BOLA2B	Q9H3K6	-0.283208	3.30174	2823	3532	3177.5
PTPRF	P10586	-1.03188	1.32949	3487	2828	3157.5
DCN	P07585	-0.773468	1.3933	3400	2875	3137.5
AK3	Q9UIJ7	-0.513938	1.57977	3219	3006	3112.5
HTRA1	Q92743	-1.47027	1.12021	3550	2670	3110
OGN	P20774	-0.890091	1.19412	3445	2731	3088
GOLIM4	O00461	-0.729142	1.24546	3379	2771	3075
LAMB2	P55268	-0.642088	1.29197	3331	2799	3065
ITM2B	Q9Y287	-0.629461	1.23922	3319	2766	3042.5
SDHB	P21912	-0.305011	1.89581	2870	3175	3022.5
CST3	P01034	-0.380521	1.51083	3034	2962	2998
LTBP4	Q8N2S1	-0.533034	1.21055	3239	2745	2992
PPP3CA	Q08209	-0.53942	1.14614	3245	2694	2969.5
HEXA	P06865	-0.266516	1.86506	2765	3163	2964
PCSK1N	Q9UHG2	-0.83154	0.905165	3426	2483	2954.5
CAMK2B	Q13554	0.297813	-1.01174	796	399	597.5
PDIA4	P13667	0.507817	-0.447835	328	832	580
HIST1H4J	P62805	0.359109	-0.845436	643	513.5	578.25
TMSB4X	P62328	0.308787	-1.08129	760	358	559
SERPINA3	P01011	1.23148	-0.211995	29	1070	549.5
H3F3B	P84243	0.347897	-0.958448	667	425	546
HIST1H4H	P62805	0.397641	-0.845436	557	513.5	535.25
CHI3L1	P36222	0.551671	-0.482675	274	791	532.5
CADM2	Q8N3J6	0.287426	-1.45547	833	215	524
S100A9	P06702	0.979399	-0.29645	58	984	521
CDH13	P55290	0.950789	-0.319263	64	960	512
GALK1	P51570	0.443898	-0.801033	458	552	505
KRT19	P08727	0.242043	-2.81216	967	36	501.5
CES1	P23141	0.334744	-1.21244	703	295	499
CUTA	O60888	0.316667	-1.32836	739	252	495.5
ARPC5	O15511	0.412256	-0.891153	523	460	491.5
HMGCS1	Q01581	1.11169	-0.338097	41	940	490.5
ZYX	Q15942	0.32807	-1.39156	717	237	477
HIST1H4K	P62805	0.494953	-0.845436	351	513.5	432.25
BASP1	P80723	0.296908	-2.4091	799	62	430.5
SFN	P31947	0.345838	-1.62369	672	182	427
ICAM1	P05362	0.314288	-2.31998	743	69	406
MMP9	P14780	0.437096	-1.20373	466	303	384.5
RANGAP1	P46060	0.558447	-0.885336	266	464	365
EFNB2	P52799	1.17229	-0.609576	34	693	363.5
COL5A1	P20908	0.878028	-0.683055	82	637	359.5
SPTLC1	O15269	0.6559	-0.828782	181	533	357
HIST1H4C	P62805	0.661489	-0.845436	177	513.5	345.25
CNTN2	Q02246	0.489248	-1.16681	365	319	342
CD55	P08174	0.575136	-0.987103	248	408	328
NES	P48681	0.571132	-1.0464	253	372	312.5
RPS24	P62847	0.761337	-1.12149	125	339	232
NELL2	Q99435	0.823023	-1.23051	99	286	192.5
CFI	P05156	0.659139	-1.66425	179	174	176.5
VGF	O15240	1.19646	-1.33935	33	250	141.5
PXDN	Q92626	0.664568	-2.56094	173	50	111.5
HIST1H1C	P16403	1.24077	-1.6076	27	188	107.5
