# Supplementary material for: Integration and Comparison of Transcriptomic and Proteomic Data for Meningioma
Source: Cancers (Basel). 2020 Nov 5;12(11):3270. doi: 10.3390/cancers12113270 (PMC7694371; doi:10.3390/cancers12113270)
Supplement: Supplementary file 1 [file cancers-12-03270-s001.zip › cancers-99702-proofreading suppl/Table S4.xlsx]

## Sheet: KEGG
Table S4A: Overlapping KEGG pathway enrichment analysis of transcripts and proteins.
T = Transcript; P = Protein; ES = Enrichment score; NES = Normalized enrichment score; FDR = False discovery rate.
NAME	SIZE	ES_T	NES_T	p-value_T	FDR_T	ES_P	NES_P	p-value_P	FDR_P
ADHERENS_JUNCTION	36	-0.420928	-1.34355	0.0866667	0.319328	-0.384328	-1.56379	0.0301205	0.102858
ADIPOCYTOKINE_SIGNALING_PATHWAY	16	-0.496646	-1.32752	0.145907	0.299216	-0.197273	-0.61782	0.940171	1
ALANINE_ASPARTATE_AND_GLUTAMATE_METABOLISM	18	0.495811	1.43435	0.0933333	0.159444	0.539736	1.43724	0.062417	0.126426
ALDOSTERONE_REGULATED_SODIUM_REABSORPTION	16	-0.434185	-1.12958	0.34087	0.439787	-0.331867	-1.04479	0.388646	0.59731
AMINO_SUGAR_AND_NUCLEOTIDE_SUGAR_METABOLISM	27	0.248536	0.796394	0.76611	0.847694	0.302455	0.865856	0.659367	0.922122
AMINOACYL_TRNA_BIOSYNTHESIS	31	0.627544	2.0788	0	0.00024	0.514203	1.53405	0.026699	0.0723527
AMYOTROPHIC_LATERAL_SCLEROSIS_ALS	21	0.324037	0.997538	0.461728	0.590962	0.436193	1.22001	0.219543	0.368837
ANTIGEN_PROCESSING_AND_PRESENTATION	31	-0.530117	-1.64865	0.0153846	0.0903901	-0.449554	-1.72102	0	0.0851605
APOPTOSIS	22	-0.3605	-1.00521	0.46633	0.577717	-0.236077	-0.837075	0.7277	1
ARACHIDONIC_ACID_METABOLISM	15	-0.467983	-1.20845	0.230326	0.378045	0.176564	0.45426	0.991914	0.997478
ARGININE_AND_PROLINE_METABOLISM	33	0.268496	0.921871	0.577778	0.724829	0.47103	1.43468	0.0363423	0.122603
ARRHYTHMOGENIC_RIGHT_VENTRICULAR_CARDIOMYOPATHY_ARVC	38	-0.379351	-1.20635	0.204473	0.372355	-0.324627	-1.30684	0.0895522	0.27062
AXON_GUIDANCE	43	-0.443934	-1.465	0.0327332	0.203683	-0.265427	-1.11004	0.28125	0.485706
B_CELL_RECEPTOR_SIGNALING_PATHWAY	23	-0.45997	-1.33177	0.13245	0.304091	-0.342282	-1.18745	0.237374	0.409631
BETA_ALANINE_METABOLISM	16	-0.407389	-1.0535	0.416517	0.549078	0.471393	1.21547	0.21474	0.36388
BUTANOATE_METABOLISM	22	-0.297301	-0.840457	0.665487	0.795576	0.559123	1.53764	0.0230474	0.0761141
CALCIUM_SIGNALING_PATHWAY	49	-0.472343	-1.60265	0.0126984	0.0966542	0.257279	0.826333	0.747768	0.946893
CARDIAC_MUSCLE_CONTRACTION	30	0.324428	1.08955	0.325581	0.476687	0.553895	1.62861	0.0133495	0.0290934
CELL_ADHESION_MOLECULES_CAMS	50	-0.496496	-1.70094	0.00644122	0.09676	-0.37407	-1.57321	0.030303	0.115137
CELL_CYCLE	28	0.33238	1.0932	0.325243	0.49354	0.452037	1.32325	0.106227	0.236594
CHEMOKINE_SIGNALING_PATHWAY	56	-0.389285	-1.3321	0.0950156	0.315199	-0.264066	-1.14751	0.196721	0.436856
CHRONIC_MYELOID_LEUKEMIA	18	-0.560223	-1.51722	0.043554	0.168987	0.207322	0.555166	0.975452	1
CITRATE_CYCLE_TCA_CYCLE	27	0.431649	1.40168	0.0688836	0.164891	0.712143	2.05241	0	0
COLORECTAL_CANCER	15	-0.484119	-1.25673	0.192446	0.377298	0.294094	0.756097	0.803947	1
COMPLEMENT_AND_COAGULATION_CASCADES	40	-0.323477	-1.04381	0.382696	0.556619	-0.311188	-1.29103	0.0928571	0.278522
CYSTEINE_AND_METHIONINE_METABOLISM	18	-0.251772	-0.696056	0.857671	0.920588	0.370508	0.974661	0.540155	0.787313
DILATED_CARDIOMYOPATHY	33	-0.377596	-1.17764	0.235099	0.394084	-0.342649	-1.31025	0.0925926	0.280285
DRUG_METABOLISM_CYTOCHROME_P450	19	-0.593343	-1.62166	0.017762	0.106049	-0.503223	-1.68523	0.0142857	0.0731068
ECM_RECEPTOR_INTERACTION	45	0.306776	1.11029	0.292225	0.508849	0.271893	0.866985	0.695752	0.945271
ENDOCYTOSIS	78	-0.203678	-0.763815	0.879699	0.852194	-0.154597	-0.710615	0.962963	1
EPITHELIAL_CELL_SIGNALING_IN_HELICOBACTER_PYLORI_INFECTION	29	-0.278314	-0.85076	0.688663	0.789231	0.347446	1.01943	0.45067	0.752082
ERBB_SIGNALING_PATHWAY	28	-0.443205	-1.31838	0.136895	0.304277	0.181796	0.532906	0.99022	1
FATTY_ACID_METABOLISM	28	-0.324412	-0.985245	0.476033	0.604397	0.632271	1.84669	0	0.00163662
FC_EPSILON_RI_SIGNALING_PATHWAY	21	-0.488852	-1.37079	0.11414	0.312056	-0.383671	-1.3253	0.1	0.305847
FC_GAMMA_R_MEDIATED_PHAGOCYTOSIS	48	-0.368236	-1.24686	0.15625	0.382473	-0.39764	-1.71489	0	0.0729533
FOCAL_ADHESION	95	-0.312904	-1.19522	0.175617	0.373138	0.136375	0.47655	1	1
FRUCTOSE_AND_MANNOSE_METABOLISM	22	0.372978	1.15409	0.26747	0.446641	-0.265761	-0.937708	0.581633	0.801675
GAP_JUNCTION	41	-0.247428	-0.812166	0.765781	0.830121	-0.320441	-1.31272	0.0514706	0.290926
GLIOMA	20	-0.370435	-1.02236	0.415789	0.57688	-0.449481	-1.52143	0.0225225	0.120888
GLUTATHIONE_METABOLISM	33	-0.445504	-1.37786	0.0920635	0.315974	-0.334351	-1.31716	0.0704225	0.301755
GLYCEROPHOSPHOLIPID_METABOLISM	15	-0.520561	-1.35989	0.115789	0.304065	0.512279	1.31104	0.139628	0.245093
GLYCINE_SERINE_AND_THREONINE_METABOLISM	15	0.512617	1.43833	0.0739857	0.170217	0.331164	0.83403	0.709934	0.957655
GLYCOLYSIS_GLUCONEOGENESIS	39	0.293698	1.07073	0.312834	0.490161	0.351425	1.08326	0.352941	0.641284
GNRH_SIGNALING_PATHWAY	34	-0.542225	-1.68111	0.0113636	0.083861	-0.309784	-1.22362	0.143885	0.367728
HEMATOPOIETIC_CELL_LINEAGE	21	-0.429317	-1.19597	0.242583	0.380961	-0.301282	-1.05724	0.392344	0.584241
HYPERTROPHIC_CARDIOMYOPATHY_HCM	34	-0.363274	-1.13875	0.269682	0.44225	-0.37054	-1.46865	0.0322581	0.147585
INOSITOL_PHOSPHATE_METABOLISM	20	-0.496157	-1.36032	0.118705	0.317051	0.236716	0.645097	0.917825	1
INSULIN_SIGNALING_PATHWAY	50	-0.302781	-1.0276	0.420489	0.577334	-0.246612	-1.04453	0.309735	0.580813
LEISHMANIA_INFECTION	22	-0.612547	-1.7465	0.00526316	0.152606	-0.718345	-2.46391	0	0
LEUKOCYTE_TRANSENDOTHELIAL_MIGRATION	53	-0.43576	-1.47898	0.0342146	0.195671	-0.433756	-1.88173	0	0.0357764
LONG_TERM_DEPRESSION	31	-0.360724	-1.12185	0.310169	0.443745	-0.306431	-1.17652	0.175439	0.415882
LONG_TERM_POTENTIATION	35	-0.411438	-1.30304	0.126437	0.31811	-0.28539	-1.09236	0.277778	0.509903
LYSINE_DEGRADATION	20	-0.287813	-0.793032	0.763573	0.84772	0.613261	1.65739	0.00884956	0.0228143
LYSOSOME	45	-0.232389	-0.772655	0.826087	0.852576	0.466381	1.46479	0.0290023	0.105598
MAPK_SIGNALING_PATHWAY	62	-0.459283	-1.62128	0.00788644	0.0967264	-0.222353	-1.03275	0.376812	0.576649
MELANOGENESIS	27	-0.260665	-0.788389	0.77913	0.842034	-0.216068	-0.816269	0.790698	0.977292
METABOLISM_OF_XENOBIOTICS_BY_CYTOCHROME_P450	20	-0.589828	-1.61808	0.0174216	0.091626	-0.391257	-1.32849	0.131004	0.319225
NATURAL_KILLER_CELL_MEDIATED_CYTOTOXICITY	31	-0.332966	-1.02115	0.440457	0.568675	-0.269533	-1.04342	0.376471	0.567733
NEUROACTIVE_LIGAND_RECEPTOR_INTERACTION	16	0.391004	1.09961	0.317982	0.504949	-0.282213	-0.91505	0.538462	0.84006
NEUROTROPHIN_SIGNALING_PATHWAY	43	-0.415904	-1.39187	0.0693548	0.305165	-0.265431	-1.11079	0.232558	0.500023
NON_SMALL_CELL_LUNG_CANCER	15	-0.336259	-0.856472	0.638938	0.791172	-0.473625	-1.49009	0.0538462	0.140024
OOCYTE_MEIOSIS	39	-0.347661	-1.14137	0.276667	0.447324	0.301897	0.935885	0.590962	0.824385
OXIDATIVE_PHOSPHORYLATION	77	0.523392	2.14582	0	0	0.676184	2.28794	0	0
PANCREATIC_CANCER	19	-0.543976	-1.5059	0.037702	0.171743	-0.249574	-0.8237	0.715686	1
PATHOGENIC_ESCHERICHIA_COLI_INFECTION	36	0.424569	1.47832	0.0374065	0.161985	0.219403	0.666525	0.92426	1
PATHWAYS_IN_CANCER	78	-0.261703	-0.978773	0.496914	0.597087	0.197125	0.667276	0.955961	1
PENTOSE_PHOSPHATE_PATHWAY	22	0.224589	0.685468	0.903061	0.952099	-0.336676	-1.201	0.215789	0.39832
PEROXISOME	31	-0.369585	-1.13645	0.283505	0.436794	0.505247	1.50828	0.0263789	0.0864213
PHOSPHATIDYLINOSITOL_SIGNALING_SYSTEM	29	-0.558066	-1.68496	0.00503356	0.0945567	-0.221164	-0.820747	0.797927	0.991135
PORPHYRIN_AND_CHLOROPHYLL_METABOLISM	16	0.497731	1.4333	0.0804878	0.146862	0.399761	1.02449	0.445333	0.764496
PPAR_SIGNALING_PATHWAY	28	-0.415512	-1.23003	0.183775	0.359616	0.589584	1.70646	0.00118765	0.0136263
PROGESTERONE_MEDIATED_OOCYTE_MATURATION	15	-0.477939	-1.23602	0.189142	0.358919	0.198438	0.503448	0.983095	1
PROPANOATE_METABOLISM	25	-0.32506	-0.939426	0.545769	0.648488	0.662039	1.92051	0	0.000296
PROSTATE_CANCER	17	-0.415658	-1.08707	0.371377	0.4952	-0.532124	-1.76215	0.00884956	0.0824524
PROTEASOME	38	0.587997	2.08601	0	0.00036	-0.179775	-0.713502	0.949275	1
PROTEIN_EXPORT	15	0.475983	1.32068	0.135945	0.242388	0.247876	0.635723	0.912304	1
PURINE_METABOLISM	54	0.309371	1.18191	0.191099	0.420941	0.392359	1.27777	0.127753	0.289549
PYRIMIDINE_METABOLISM	33	0.302788	1.02509	0.429268	0.556516	0.479965	1.43012	0.0482509	0.120466
PYRUVATE_METABOLISM	29	-0.322268	-0.980049	0.478109	0.604785	0.506154	1.47294	0.0353659	0.104629
REGULATION_OF_ACTIN_CYTOSKELETON	105	-0.394606	-1.52922	0.00727802	0.164452	-0.248697	-1.2298	0.0344828	0.370587
RENAL_CELL_CARCINOMA	24	-0.344201	-1.02111	0.426523	0.5586	-0.1592	-0.567598	0.990385	1
RIBOSOME	75	0.310905	1.25597	0.101796	0.317059	-0.126648	-0.578034	1	1
RNA_DEGRADATION	21	0.537325	1.62628	0.0212766	0.0873372	0.540794	1.49201	0.0238994	0.0939174
SMALL_CELL_LUNG_CANCER	21	0.291802	0.881792	0.634518	0.752024	0.370731	1.01654	0.435866	0.734947
SNARE_INTERACTIONS_IN_VESICULAR_TRANSPORT	18	-0.251749	-0.693367	0.873096	0.910382	0.233821	0.61846	0.924051	1
SPLICEOSOME	73	0.363171	1.47807	0.00826446	0.144596	0.415153	1.41148	0.0301399	0.132688
STARCH_AND_SUCROSE_METABOLISM	16	-0.475649	-1.23727	0.203152	0.366396	-0.214339	-0.691811	0.896	1
SYSTEMIC_LUPUS_ERYTHEMATOSUS	71	-0.273133	-0.971333	0.503021	0.600308	-0.57906	-2.66057	0	0
T_CELL_RECEPTOR_SIGNALING_PATHWAY	28	-0.41166	-1.24445	0.183333	0.375483	-0.171709	-0.639139	0.972826	1
TIGHT_JUNCTION	54	-0.388995	-1.33451	0.090625	0.322739	-0.380874	-1.65198	0.00934579	0.0831967
TOLL_LIKE_RECEPTOR_SIGNALING_PATHWAY	17	-0.455855	-1.21333	0.22242	0.378746	-0.196065	-0.638421	0.970464	1
TRYPTOPHAN_METABOLISM	21	-0.631205	-1.8005	0.00172414	0.171906	0.348507	0.971978	0.520253	0.769687
UBIQUITIN_MEDIATED_PROTEOLYSIS	36	0.255547	0.885119	0.653367	0.774402	0.416715	1.26634	0.130282	0.297553
VALINE_LEUCINE_AND_ISOLEUCINE_DEGRADATION	38	-0.401866	-1.29483	0.134921	0.321442	0.575176	1.76686	0.00117647	0.00564186
VASCULAR_SMOOTH_MUSCLE_CONTRACTION	42	-0.530261	-1.74171	0.00473934	0.104815	-0.374897	-1.56418	0.00833333	0.111975
VASOPRESSIN_REGULATED_WATER_REABSORPTION	24	0.216054	0.677815	0.917275	0.927537	-0.318411	-1.15103	0.238318	0.446507
VEGF_SIGNALING_PATHWAY	20	-0.444447	-1.24166	0.191525	0.369373	-0.223436	-0.747891	0.831818	1
VIBRIO_CHOLERAE_INFECTION	26	0.261328	0.850613	0.679518	0.78381	0.340994	0.986302	0.494438	0.783992
VIRAL_MYOCARDITIS	33	-0.536054	-1.64894	0.0163934	0.10141	-0.420396	-1.58415	0	0.122738
WNT_SIGNALING_PATHWAY	38	-0.529565	-1.70119	0.003367	0.120651	-0.124114	-0.5142	0.993197	0.99605

## Sheet: GO_CC
Table S4B: Overlapping Hallmark gene sets enrichment analysis of transcripts and proteins.
T = Transcript; P = Protein; ES = Enrichment score; NES = Normalized enrichment score; FDR = False discovery rate.
NAME	SIZE	ES_T	NES_T	p-value_T	FDR_T	ES_P	NES_P	p-value_P	FDR_P
GO_ACROSOMAL_VESICLE	17	0.496289	1.43352	0.0812641	0.134975	0.319463	0.84533	0.689153	1
GO_EXTRACELLULAR_MATRIX	153	-0.55921	-2.28219	0	0	-0.284203	-1.4371	0.0357143	0.212672
GO_PROTEINACEOUS_EXTRACELLULAR_MATRIX	115	-0.553994	-2.15079	0	0	-0.261587	-1.30189	0.0232558	0.323782
GO_LUMENAL_SIDE_OF_MEMBRANE	19	-0.719233	-1.95817	0.00176056	0.00969735	-0.452647	-1.50971	0.0409836	0.170697
GO_ER_TO_GOLGI_TRANSPORT_VESICLE_MEMBRANE	29	-0.635441	-1.9016	0.00170358	0.0115351	-0.334089	-1.26856	0.157895	0.359546
GO_ACTOMYOSIN	36	-0.603135	-1.89708	0	0.0107664	-0.338089	-1.3209	0.0860927	0.313673
GO_ACTIN_FILAMENT_BUNDLE	31	-0.618438	-1.89601	0	0.00936299	-0.383164	-1.48202	0.027933	0.178135
GO_GOLGI_LUMEN	25	-0.621425	-1.80768	0.00546448	0.0292436	-0.259891	-0.946201	0.569307	0.805219
GO_AP_TYPE_MEMBRANE_COAT_ADAPTOR_COMPLEX	19	-0.271137	-0.748609	0.786355	0.964261	0.318309	0.86192	0.660305	1
GO_ER_TO_GOLGI_TRANSPORT_VESICLE	36	-0.555774	-1.78031	0.00173913	0.0360587	-0.202271	-0.787361	0.907143	0.992138
GO_CLATHRIN_COATED_ENDOCYTIC_VESICLE	30	-0.581692	-1.77962	0.00164745	0.0328486	-0.30756	-1.16852	0.205882	0.447275
GO_CELL_SURFACE	197	-0.420465	-1.76701	0	0.0351181	-0.204727	-1.07955	0.125	0.609338
GO_CLATHRIN_COATED_ENDOCYTIC_VESICLE_MEMBRANE	25	-0.596969	-1.72637	0.00517241	0.0451605	-0.384323	-1.38328	0.07	0.250115
GO_AXON	153	-0.244536	-0.991418	0.464286	0.667223	0.249074	0.905658	0.689549	1
GO_AXON_PART	87	-0.262809	-0.979658	0.490427	0.686812	0.328386	1.14585	0.25	0.618643
GO_CLATHRIN_COATED_VESICLE_MEMBRANE	45	-0.514154	-1.71993	0.00162075	0.0444217	-0.186984	-0.776517	0.890411	0.986388
GO_ENDOCYTIC_VESICLE_MEMBRANE	63	-0.484374	-1.71409	0	0.0441595	-0.242509	-1.10532	0.22449	0.567374
GO_BASOLATERAL_PLASMA_MEMBRANE	63	-0.315223	-1.10463	0.296584	0.454153	0.229679	0.76519	0.83956	1
GO_EXTRACELLULAR_MATRIX_COMPONENT	67	-0.467913	-1.71302	0.0015361	0.0420706	-0.207941	-0.945545	0.64	0.796112
GO_CONTRACTILE_FIBER	85	-0.459139	-1.71239	0	0.0397076	-0.292036	-1.41423	0	0.234106
GO_CAJAL_BODY	21	0.624672	1.91884	0	0.00663416	0.382405	1.04716	0.402564	0.838489
GO_CATALYTIC_COMPLEX	293	0.200403	0.999021	0.45098	0.66954	0.40872	1.53853	0	0.088793
GO_CATALYTIC_STEP_2_SPLICEOSOME	57	0.308689	1.19154	0.163435	0.366212	0.443698	1.44603	0.0312152	0.15858
GO_CATION_CHANNEL_COMPLEX	22	0.338168	1.03762	0.397094	0.647659	-0.478903	-1.7106	0.00473934	0.0917802
GO_CELL_BODY	159	-0.248024	-1.01208	0.426846	0.636748	0.250481	0.909341	0.708589	1
GO_SARCOLEMMA	47	-0.504165	-1.68084	0.00470958	0.0491546	-0.31917	-1.38858	0.0406504	0.252985
GO_PHAGOCYTIC_VESICLE	33	-0.522196	-1.64457	0.00677966	0.0654344	-0.317895	-1.20989	0.177419	0.401147
GO_MYOSIN_COMPLEX	19	-0.601928	-1.64055	0.00874126	0.0642099	-0.231135	-0.778357	0.82439	0.99477
GO_CELL_DIVISION_SITE	18	-0.60267	-1.62756	0.0191972	0.0692046	-0.234365	-0.759714	0.810185	0.977051
GO_INTRINSIC_COMPONENT_OF_ENDOPLASMIC_RETICULUM_MEMBRANE	34	-0.506484	-1.60506	0.0232558	0.0808846	-0.208435	-0.828995	0.781065	0.974281
GO_RECEPTOR_COMPLEX	73	-0.436752	-1.5904	0.00462963	0.0809929	-0.266837	-1.23387	0.0833333	0.379825
GO_CELL_JUNCTION	464	-0.272258	-1.23733	0.0395809	0.296574	-0.224567			1
GO_ACTIN_CYTOSKELETON	200	-0.37642	-1.56493	0	0.089648	-0.311574	-1.6842	0	0.0887588
GO_CELL_PROJECTION_CYTOPLASM	19	0.261145	0.774266	0.802817	0.97457	0.202677	0.554945	0.966488	1
GO_CELL_PROJECTION_MEMBRANE	88	-0.239049	-0.89708	0.640602	0.818988	0.168249	0.575347	0.991435	1
GO_CELL_PROJECTION_PART	282	-0.215349	-0.934331	0.612195	0.756767	0.185696	0.695242	0.980904	1
GO_ENDOCYTIC_VESICLE	113	-0.399722	-1.56153	0.00591716	0.0892749	-0.217039	-1.08513	0.255814	0.602855
GO_EXTRACELLULAR_SPACE	386	-0.347305	-1.55546	0	0.0882681	-0.192208	-1.20122	0	0.400328
GO_LAMELLIPODIUM	81	-0.419611	-1.55253	0.0138675	0.0874675	-0.273585	-1.30744	0.0422535	0.325537
GO_CHROMATIN	128	0.244687	1.09984	0.22549	0.523862	-0.298843	-1.51997	0	0.168214
GO_CHROMOSOMAL_REGION	110	0.231371	1.00124	0.439024	0.672822	0.22879	0.804642	0.842161	1
GO_CHROMOSOME	226	0.256386	1.22036	0.0334728	0.326409	0.210609	0.77772	0.926337	1
GO_CHROMOSOME_CENTROMERIC_REGION	50	-0.229768	-0.78134	0.814697	0.955695	0.363552	1.18126	0.21684	0.524749
GO_CHROMOSOME_TELOMERIC_REGION	67	0.365928	1.4598	0.0216216	0.121567	-0.215179	-0.991768	0.554348	0.734184
GO_CILIARY_PART	41	0.179414	0.643034	0.973684	1	-0.173199	-0.689995	0.943662	0.984966
GO_CILIUM	66	0.154626	0.619735	0.994135	1	-0.131241	-0.589512	1	0.984244
GO_CIS_GOLGI_NETWORK	17	-0.509054	-1.35227	0.110902	0.203695	0.470212	1.25196	0.201531	0.423192
GO_CLATHRIN_ADAPTOR_COMPLEX	16	-0.333675	-0.884161	0.616364	0.815278	0.349524	0.896574	0.621803	1
GO_CLATHRIN_COAT	24	-0.26188	-0.748967	0.809764	0.969687	0.471658	1.3167	0.137107	0.347766
GO_PLASMA_MEMBRANE_PROTEIN_COMPLEX	146	-0.382103	-1.54558	0.00144718	0.0904828	-0.316419	-1.69549	0	0.0921248
GO_PROTEIN_LIPID_COMPLEX	19	-0.55386	-1.53947	0.0253378	0.0918688	-0.199949	-0.666254	0.968889	0.991
GO_CLATHRIN_COATED_VESICLE	72	-0.472489	-1.70922	0.00308166	0.0393589	0.191323	0.642381	0.9701	1
GO_BRUSH_BORDER	36	-0.484961	-1.53468	0.029361	0.0931198	-0.399166	-1.58199	0.0113636	0.151428
GO_CLATHRIN_VESICLE_COAT	15	-0.326678	-0.844657	0.684028	0.889589	0.415408	1.05943	0.393659	0.813072
GO_CELL_CELL_JUNCTION	135	-0.368269	-1.48589	0.00567376	0.121521	-0.242659	-1.20541	0	0.40043
GO_COATED_MEMBRANE	49	0.163992	0.605442	0.983287	0.996812	0.320691	1.02204	0.439548	0.901982
GO_COATED_PIT	32	-0.416977	-1.29292	0.163575	0.24016	0.372008	1.10508	0.320958	0.692438
GO_COATED_VESICLE	112	-0.368994	-1.4624	0.0161527	0.129291	0.245947	0.877427	0.708333	1
GO_COATED_VESICLE_MEMBRANE	75	-0.429443	-1.59077	0.00305344	0.0841179	0.16269	0.552285	0.994505	1
GO_COLLAGEN_TRIMER	24	-0.433297	-1.25155	0.186851	0.279007	0.359839	1.02236	0.445679	0.911273
GO_CONDENSED_CHROMOSOME	42	0.352137	1.26653	0.124352	0.28372	0.409593	1.27853	0.11534	0.397673
GO_CONDENSED_CHROMOSOME_CENTROMERIC_REGION	20	0.354144	1.05921	0.384449	0.594395	0.358097	0.973299	0.512102	1
GO_INTERCALATED_DISC	31	-0.474548	-1.47446	0.0570033	0.129876	-0.319672	-1.24604	0.131034	0.375064
GO_LATE_ENDOSOME	71	-0.404211	-1.47101	0.0181543	0.130181	-0.271801	-1.21137	0.0574713	0.40761
GO_COPI_COATED_VESICLE	15	-0.311544	-0.811944	0.716007	0.935046	0.441676	1.11142	0.34297	0.67864
GO_NEURONAL_POSTSYNAPTIC_DENSITY	28	-0.487688	-1.46624	0.0551839	0.131538	-0.278942	-1.03021	0.418182	0.660379
GO_SECRETORY_GRANULE_LUMEN	45	-0.443846	-1.45669	0.0459016	0.132194	-0.286889	-1.19428	0.176923	0.397655
GO_CULLIN_RING_UBIQUITIN_LIGASE_COMPLEX	17	0.368821	1.06774	0.376471	0.590018	0.503451	1.33177	0.126836	0.326065
GO_CYTOPLASMIC_MICROTUBULE	18	-0.232682	-0.644835	0.914132	0.97883	0.490312	1.30296	0.140506	0.358733
GO_CYTOPLASMIC_MRNA_PROCESSING_BODY	22	0.458304	1.423	0.07277	0.139844	0.42877	1.19199	0.23192	0.514812
GO_CELL_LEADING_EDGE	156	-0.359062	-1.45243	0.0135501	0.128482	-0.156839	-0.806849	1	0.993833
GO_CYTOPLASMIC_SIDE_OF_MEMBRANE	57	0.313515	1.22111	0.128571	0.33178	0.262151	0.855885	0.729332	1
GO_CLUSTER_OF_ACTIN_BASED_CELL_PROJECTIONS	41	-0.446472	-1.44961	0.0458861	0.128377	-0.382964	-1.56459	0.00671141	0.158198
GO_CYTOPLASMIC_VESICLE_PART	256	-0.33969	-1.45499	0.00258732	0.130952	0.164359	0.620473	0.996982	1
GO_BASEMENT_MEMBRANE	45	-0.432308	-1.43863	0.0356589	0.134209	-0.259449	-1.06038	0.375	0.597741
GO_CYTOSOLIC_LARGE_RIBOSOMAL_SUBUNIT	46	0.300351	1.12003	0.26	0.500702	0.17171	0.5501	0.994226	1
GO_CYTOSOLIC_PART	130	0.403606	1.78792	0	0.0133897	0.163038	0.589652	0.994829	1
GO_CYTOSOLIC_RIBOSOME	84	0.36481	1.52316	0.0060241	0.0820586	-0.0752392	-0.348533	1	0.971963
GO_CYTOSOLIC_SMALL_RIBOSOMAL_SUBUNIT	37	0.405772	1.43682	0.045	0.136538	-0.117016	-0.482855	1	0.979703
GO_CORTICAL_ACTIN_CYTOSKELETON	34	-0.45876	-1.43402	0.0498392	0.13665	-0.289197	-1.0631	0.322581	0.60997
GO_DESMOSOME	16	-0.440553	-1.15676	0.294227	0.391302	0.582637	1.51813	0.028	0.100518
GO_DNA_PACKAGING_COMPLEX	46	0.527669	1.93415	0	0.00703449	-0.58836	-2.49964	0	0
GO_DYNEIN_COMPLEX	16	-0.471636	-1.25329	0.198529	0.279435	0.273986	0.700735	0.872995	1
GO_EARLY_ENDOSOME	108	-0.209285	-0.803636	0.842105	0.943536	0.212246	0.745448	0.90566	1
GO_EARLY_ENDOSOME_MEMBRANE	42	0.22791	0.842369	0.796875	0.925245	0.24924	0.782041	0.823598	1
GO_CELL_CELL_CONTACT_ZONE	38	-0.446364	-1.41251	0.0665557	0.156729	-0.312312	-1.25517	0.14	0.377254
GO_ENDOCYTIC_VESICLE_LUMEN	15	0.564542	1.57137	0.0430108	0.0637479	-0.164108	-0.5162	0.996109	0.986715
GO_ANCHORED_COMPONENT_OF_MEMBRANE	33	-0.45739	-1.40281	0.0778342	0.164578	-0.547193	-2.05702	0	0.00915075
GO_ENDOPLASMIC_RETICULUM	462	-0.292024	-1.32391	0.0104895	0.217272	0.157693	0.600652	1	1
GO_ENDOPLASMIC_RETICULUM_GOLGI_INTERMEDIATE_COMPARTMENT	44	0.224181	0.827129	0.777473	0.922752	0.252556	0.805199	0.795941	1
GO_ENDOPLASMIC_RETICULUM_GOLGI_INTERMEDIATE_COMPARTMENT_MEMBRANE	23	0.221684	0.701885	0.902326	0.998475	0.318326	0.886479	0.646465	1
GO_CORTICAL_CYTOSKELETON	47	-0.40064	-1.37772	0.0730897	0.189395	-0.202207	-0.836537	0.754098	0.969964
GO_ENDOPLASMIC_RETICULUM_PART	330	-0.295621	-1.29873	0.026764	0.234751	-0.164014			1
GO_ENDOSOMAL_PART	146	-0.299943	-1.21332	0.129707	0.32459	0.198445	0.717667	0.94726	1
GO_ENDOSOME	254	-0.293459	-1.26108	0.0482399	0.269846	0.167432	0.627417	0.997984	1
GO_MITOCHONDRIAL_PART	424	0.3556	1.80885	0	0.0132352	0.672118	2.56267	0	0
GO_CELL_CORTEX_PART	61	-0.390045	-1.37608	0.065449	0.188405	-0.277659	-1.24691	0.0636364	0.384063
GO_SARCOPLASM	24	-0.475718	-1.37378	0.0982456	0.188409	-0.420035	-1.50024	0.0265957	0.169734
GO_ESCRT_COMPLEX	15	0.36141	0.99041	0.458824	0.684998	-0.308085	-0.982912	0.474178	0.750537
GO_ACTIN_FILAMENT	35	-0.424899	-1.37143	0.0808709	0.188337	-0.358352	-1.39112	0.0608108	0.25965
GO_EXOCYTIC_VESICLE	57	0.181331	0.692053	0.96206	0.99555	0.326021	1.07306	0.375415	0.782095
GO_EXOCYTIC_VESICLE_MEMBRANE	26	0.299785	0.960909	0.502439	0.729462	0.449042	1.30515	0.125628	0.370472
GO_EXTERNAL_SIDE_OF_PLASMA_MEMBRANE	57	-0.39345	-1.36933	0.0598007	0.187446	-0.236031	-1.01611	0.428571	0.692892
GO_APICAL_JUNCTION_COMPLEX	32	-0.437976	-1.3603	0.0966102	0.196191	-0.207622	-0.77278	0.839506	0.980618
GO_CELL_CORTEX	104	-0.349618	-1.34128	0.0539007	0.21173	-0.332898	-1.6431	0	0.108784
GO_PHAGOCYTIC_VESICLE_MEMBRANE	22	-0.47093	-1.33392	0.122625	0.215222	-0.220552	-0.765507	0.788945	0.979607
GO_EXTRINSIC_COMPONENT_OF_CYTOPLASMIC_SIDE_OF_PLASMA_MEMBRANE	30	0.411816	1.37174	0.069378	0.173163	0.231249	0.67003	0.915633	1
GO_PROTEIN_COMPLEX_INVOLVED_IN_CELL_ADHESION	17	-0.49807	-1.33038	0.129472	0.21728	-0.302336	-0.979492	0.473214	0.749766
GO_EXTRINSIC_COMPONENT_OF_PLASMA_MEMBRANE	50	0.352081	1.30424	0.0971129	0.240522	0.246672	0.786352	0.809524	1
GO_SECRETORY_GRANULE	135	-0.333044	-1.32526	0.0536451	0.218394	-0.164816	-0.797563	0.941176	0.998206
GO_GOLGI_APPARATUS	397	-0.293891	-1.30921	0.0120048	0.225912	0.232872	0.883666	0.822823	1
GO_GOLGI_APPARATUS_PART	255	-0.312583	-1.34975	0.0218229	0.203721	0.26164	0.978259	0.565261	1
GO_GOLGI_ASSOCIATED_VESICLE	34	-0.280109	-0.892863	0.614865	0.812266	0.376765	1.12973	0.299511	0.657915
GO_GOLGI_ASSOCIATED_VESICLE_MEMBRANE	19	-0.269515	-0.742944	0.804795	0.959062	0.271669	0.727681	0.840822	1
GO_GOLGI_CISTERNA	21	-0.56015	-1.57265	0.0256849	0.0864641	0.443647	1.22539	0.196989	0.45389
GO_GOLGI_CISTERNA_MEMBRANE	16	-0.497361	-1.3118	0.147009	0.225455	0.566521	1.44572	0.0455764	0.153762
GO_I_BAND	51	-0.387789	-1.31379	0.103395	0.225615	-0.265188	-1.12283	0.239669	0.538387
GO_GOLGI_MEMBRANE	199	-0.301253	-1.26211	0.0702427	0.271513	0.2261	0.843382	0.839304	1
GO_GOLGI_STACK	31	-0.481799	-1.50271	0.0495727	0.112003	0.433715	1.29434	0.127533	0.372906
GO_HETEROCHROMATIN	20	0.378619	1.15679	0.255269	0.421795	0.252621	0.691207	0.877735	1
GO_HISTONE_DEACETYLASE_COMPLEX	17	-0.275523	-0.743791	0.791594	0.964036	0.409825	1.07984	0.396597	0.766279
GO_HISTONE_METHYLTRANSFERASE_COMPLEX	21	0.203755	0.625363	0.96729	1	0.42981	1.17944	0.275418	0.522593
GO_LATE_ENDOSOME_MEMBRANE	36	-0.413761	-1.30637	0.123994	0.22718	-0.238346	-0.940151	0.561644	0.791215
GO_IMMUNOLOGICAL_SYNAPSE	16	0.26981	0.763834	0.818777	0.967062	-0.347753	-1.06849	0.368664	0.616558
GO_BASAL_PART_OF_CELL	17	-0.470652	-1.26392	0.184162	0.27485	-0.234637	-0.754089	0.868313	0.963086
GO_ORGANELLE_INNER_MEMBRANE	233	0.447716	2.11761	0	0.000583365	0.676771	2.50495	0	0
GO_CYTOPLASMIC_REGION	121	-0.318266	-1.2491	0.104895	0.280134	-0.300158	-1.52977	0	0.170414
GO_INTERMEDIATE_FILAMENT	28	0.352574	1.17107	0.221687	0.398618	0.33488	0.974463	0.508413	1
GO_INTERMEDIATE_FILAMENT_CYTOSKELETON	42	0.264393	0.961204	0.501259	0.738485	0.292537	0.902915	0.643105	1
GO_INTRACELLULAR_VESICLE	480	-0.273566	-1.23472	0.0360885	0.297194	-0.142361			1
GO_APICAL_PART_OF_CELL	90	-0.325653	-1.22278	0.154494	0.314384	-0.262184	-1.23736	0.107692	0.382451
GO_INTRINSIC_COMPONENT_OF_MITOCHONDRIAL_MEMBRANE	20	0.30318	0.913921	0.613527	0.84171	0.68095	1.84384	0.00127877	0.00190162
GO_INTRINSIC_COMPONENT_OF_ORGANELLE_MEMBRANE	67	-0.382476	-1.38087	0.0476923	0.188713	0.383521	1.27658	0.0997783	0.386223
GO_INTRINSIC_COMPONENT_OF_PLASMA_MEMBRANE	255	-0.333296	-1.44612	0.00645161	0.129228	0.216568	0.801	0.918347	1
GO_KINETOCHORE	34	-0.320684	-1.00987	0.438983	0.636559	0.392721	1.20512	0.207479	0.507246
GO_PLASMA_MEMBRANE_RECEPTOR_COMPLEX	46	-0.361994	-1.20632	0.207006	0.333566	-0.301836	-1.21678	0.134454	0.406268
GO_MITOCHONDRIAL_MATRIX	215	0.347273	1.65133	0	0.0424858	0.669627	2.48914	0	0
GO_EXCITATORY_SYNAPSE	64	-0.336117	-1.19719	0.177496	0.346311	-0.264397	-1.19977	0.148515	0.394609
GO_POSTSYNAPSE	120	-0.304061	-1.19439	0.150972	0.344458	-0.233453	-1.16327	0.0882353	0.448434
GO_LATERAL_PLASMA_MEMBRANE	17	0.291442	0.854739	0.652968	0.909548	-0.201524	-0.653483	0.944681	0.978304
GO_LEADING_EDGE_MEMBRANE	55	-0.291309	-1.01413	0.441971	0.637011	0.164449	0.539916	0.994401	1
GO_LIPID_PARTICLE	27	0.26447	0.842208	0.742788	0.914753	0.432553	1.24892	0.168927	0.415887
GO_PLATELET_ALPHA_GRANULE	46	-0.354406	-1.18368	0.217676	0.361675	-0.173258	-0.733641	0.92623	0.966559
GO_LYSOSOMAL_LUMEN	44	-0.480698	-1.58648	0.0141732	0.0803946	0.231808	0.725754	0.875726	1
GO_LYTIC_VACUOLE	192	-0.36172	-1.51723	0.00134771	0.101686	0.206256	0.770058	0.919388	1
GO_LYTIC_VACUOLE_MEMBRANE	102	-0.447991	-1.74263	0.00143885	0.0422214	0.29898	1.04461	0.408946	0.838257
GO_MAIN_AXON	25	0.315284	1.00914	0.416667	0.660238	0.26899	0.760066	0.823308	1
GO_MEMBRANE_MICRODOMAIN	109	0.231817	1.01035	0.434483	0.666465	-0.226921	-1.09787	0.265306	0.577506
GO_MEMBRANE_PROTEIN_COMPLEX	370	-0.210136	-0.940372	0.631835	0.747168	0.323889	1.2263	0.032032	0.459407
GO_T_TUBULE	15	-0.459906	-1.17092	0.276051	0.382786	-0.403051	-1.29273	0.151751	0.330833
GO_METHYLTRANSFERASE_COMPLEX	32	0.299411	1.02411	0.401961	0.656816	0.430776	1.27703	0.148372	0.393317
GO_MICROBODY	55	-0.220681	-0.764164	0.842748	0.962162	0.453711	1.4806	0.020339	0.127658
GO_MICROBODY_LUMEN	17	-0.500441	-1.32841	0.127971	0.216999	0.696487	1.80244	0	0.00342126
GO_MICROBODY_MEMBRANE	25	0.30496	0.983665	0.487179	0.695304	0.447618	1.2888	0.143552	0.378573
GO_MICROBODY_PART	36	0.22321	0.771382	0.857513	0.967969	0.508361	1.53514	0.0220049	0.0876412
GO_MICROTUBULE	117	0.291107	1.25917	0.0759076	0.288042	0.238104	0.848931	0.781022	1
GO_MICROTUBULE_ASSOCIATED_COMPLEX	46	-0.287663	-0.963483	0.498397	0.711445	0.139765	0.442461	0.997704	1
GO_MICROTUBULE_CYTOSKELETON	270	0.158872	0.797179	0.975369	0.963265	0.209463	0.7895	0.931382	1
GO_MICROTUBULE_ORGANIZING_CENTER	138	-0.162042	-0.651979	0.994475	0.980912	0.137231	0.49645	1	1
GO_MICROTUBULE_ORGANIZING_CENTER_PART	22	0.188985	0.578288	0.988739	0.994102	0.286384	0.80251	0.732737	1
GO_MICROVILLUS	26	-0.268615	-0.789416	0.773356	0.948968	0.21379	0.613359	0.94132	1
GO_MIDBODY	53	-0.205518	-0.702712	0.924962	0.993177	0.169033	0.554804	0.987557	1
GO_MITOCHONDRIAL_MEMBRANE_PART	93	0.486154	2.05435	0	0.0018342	0.703637	2.46578	0	0
GO_MITOCHONDRIAL_PROTEIN_COMPLEX	83	0.528036	2.18366	0	0	0.708641	2.42821	0	0
GO_MITOCHONDRIAL_ENVELOPE	295	0.387836	1.92314	0	0.00691636	0.642987	2.40415	0	0
GO_INNER_MITOCHONDRIAL_MEMBRANE_PROTEIN_COMPLEX	69	0.541535	2.20515	0	0	0.707175	2.38324	0	0
GO_RESPIRATORY_CHAIN	56	0.545308	2.09506	0	0.00155646	0.713747	2.32376	0	0
GO_MITOTIC_SPINDLE	17	-0.400037	-1.05933	0.415061	0.536022	0.199471	0.518783	0.980263	1
GO_CELL_CELL_ADHERENS_JUNCTION	27	-0.40143	-1.16833	0.259631	0.384092	-0.351847	-1.26873	0.126263	0.370056
GO_OXIDOREDUCTASE_COMPLEX	70	0.403281	1.60947	0.00584795	0.0520089	0.659893	2.22757	0	0
GO_APICAL_PLASMA_MEMBRANE	71	-0.323061	-1.16548	0.20283	0.385906	-0.292373	-1.33054	0.025641	0.306999
GO_ENVELOPE	431	0.317666	1.63052	0	0.0472178	0.572366	2.18308	0	0
GO_NEUROMUSCULAR_JUNCTION	24	-0.311181	-0.900682	0.626374	0.816577	0.546908	1.54145	0.0159902	0.0902936
GO_NEURON_PART	414	-0.215491	-0.9697	0.566434	0.701238	0.186739	0.711686	0.992993	1
GO_ENDOPLASMIC_RETICULUM_LUMEN	71	-0.320257	-1.16511	0.220211	0.382845	-0.315255	-1.47936	0.0194175	0.17245
GO_NEURON_PROJECTION_TERMINUS	47	-0.290238	-0.977628	0.497608	0.686559	0.393974	1.25306	0.136465	0.4284
GO_NEURON_SPINE	47	-0.379051	-1.29152	0.110016	0.239018	0.263109	0.834889	0.724099	1
GO_SIDE_OF_MEMBRANE	127	-0.293899	-1.16266	0.200561	0.383777	-0.187662	-0.961092	0.586207	0.782542
GO_NUCLEAR_BODY	94	0.259986	1.10226	0.265823	0.536218	0.342132	1.19142	0.193347	0.508498
GO_NUCLEAR_CHROMATIN	75	0.249584	1.01151	0.402174	0.673245	-0.294619	-1.37485	0.025974	0.245781
GO_NUCLEAR_CHROMOSOME	140	0.292844	1.32482	0.0216049	0.224494	0.230492	0.823786	0.828157	1
GO_NUCLEAR_CHROMOSOME_TELOMERIC_REGION	63	0.370024	1.42168	0.03125	0.136933	-0.242621	-1.06751	0.307692	0.608593
GO_NUCLEAR_ENVELOPE	142	-0.220698	-0.884774	0.709677	0.819368	0.299237	1.08543	0.316004	0.755232
GO_NUCLEAR_MATRIX	29	-0.230595	-0.700676	0.875	0.977557	0.324545	0.96271	0.53253	1
GO_NUCLEAR_MEMBRANE	84	-0.303951	-1.13988	0.241124	0.418041	0.230958	0.802714	0.805616	1
GO_NUCLEAR_NUCLEOSOME	17	0.496462	1.40484	0.094382	0.144775	-0.810081	-2.63146	0	0
GO_NUCLEAR_OUTER_MEMBRANE_ENDOPLASMIC_RETICULUM_MEMBRANE_NETWORK	277	-0.293955	-1.26379	0.0419847	0.27175	0.158707	0.595125	1	1
GO_NUCLEAR_PERIPHERY	43	-0.28396	-0.932099	0.57	0.746049	0.359426	1.1184	0.318391	0.661592
GO_NUCLEAR_PORE	40	0.30735	1.10096	0.292818	0.529933	0.405996	1.24935	0.13866	0.422536
GO_NUCLEAR_SPECK	62	0.186517	0.714144	0.949468	0.998804	0.320479	1.06872	0.363135	0.788289
GO_ORGANELLAR_RIBOSOME	28	0.669519	2.20532	0	0	0.723394	2.13152	0	0
GO_NUCLEOLAR_PART	18	0.574704	1.70706	0.0159091	0.0294264	0.519141	1.3733	0.0968992	0.254628
GO_NUCLEOLUS	251	0.25642	1.24067	0.0487805	0.305312	0.322081	1.2045	0.0782347	0.492564
GO_NUCLEOPLASM_PART	145	0.22533	1.02808	0.399267	0.655368	0.349455	1.26989	0.0698869	0.396936
GO_NUCLEOID	24	0.511439	1.57751	0.0158014	0.0628715	0.742469	2.10394	0	0
GO_NADH_DEHYDROGENASE_COMPLEX	36	0.597553	2.05682	0	0.0021399	0.676614	2.04758	0	0.000106609
GO_ORGANELLE_ENVELOPE_LUMEN	43	0.447515	1.61154	0.0130208	0.0535597	0.629995	2.0038	0	9.89938e-05
GO_ORGANELLE_SUBCOMPARTMENT	106	-0.396284	-1.53218	0.00723589	0.0926678	0.317516	1.1231	0.262055	0.654176
GO_OUTER_MEMBRANE	68	0.181673	0.719573	0.944928	1	0.44811	1.51548	0.01427	0.0987303
GO_PROTON_TRANSPORTING_TWO_SECTOR_ATPASE_COMPLEX	25	0.484695	1.56293	0.0243902	0.0660253	0.651259	1.88181	0.00246609	0.00117489
GO_PERIKARYON	26	-0.304521	-0.895295	0.605263	0.81785	0.232577	0.672003	0.888752	1
GO_PERINUCLEAR_REGION_OF_CYTOPLASM	224	0.226858	1.07811	0.236	0.570957	0.163719	0.609151	1	1
GO_MEMBRANE_REGION	317	-0.260488	-1.14479	0.161893	0.412025	-0.177474	-1.07801	0	0.602148
GO_BLOOD_MICROPARTICLE	84	-0.303199	-1.13692	0.233385	0.420114	-0.207379	-0.934581	0.627451	0.785479
GO_PHOSPHATASE_COMPLEX	21	-0.471658	-1.31895	0.120782	0.221182	0.368396	1.00502	0.475641	0.943675
GO_PIGMENT_GRANULE	76	0.219792	0.90113	0.675	0.853327	0.165623	0.562062	0.992341	1
GO_ANCHORING_JUNCTION	308	-0.256476	-1.13232	0.183292	0.426157	-0.240187	-1.38316	0	0.240943
GO_PLASMA_MEMBRANE_RAFT	35	0.408178	1.42131	0.0401891	0.133539	-0.24303	-0.955376	0.560694	0.788272
GO_POSTSYNAPTIC_MEMBRANE	41	-0.343718	-1.11409	0.301738	0.453558	-0.208784	-0.847807	0.78626	0.957236
GO_PLATELET_ALPHA_GRANULE_LUMEN	34	-0.357842	-1.11364	0.303079	0.450593	-0.267404	-1.03375	0.36478	0.661587
GO_CELL_SUBSTRATE_JUNCTION	278	-0.255492	-1.11225	0.200762	0.449633	-0.276489	-1.54795	0	0.164358
GO_VESICLE_LUMEN	60	-0.317656	-1.11159	0.28795	0.446961	-0.246882	-1.11143	0.193182	0.560401
GO_POLYSOME	22	0.292421	0.908673	0.572398	0.844997	0.335394	0.931574	0.563346	1
GO_CYTOSKELETAL_PART	395	-0.249657	-1.10959	0.17527	0.447395	-0.133287	-0.787897	1	1
GO_INCLUSION_BODY	33	-0.347869	-1.08664	0.328526	0.486104	-0.172928	-0.663514	0.957317	0.982769
GO_PRECATALYTIC_SPLICEOSOME	15	0.320202	0.878298	0.637019	0.889026	0.485295	1.22745	0.217105	0.464026
GO_PRESYNAPSE	99	-0.179617	-0.687053	0.958084	0.97623	0.352501	1.24128	0.118463	0.430055
GO_PRESYNAPTIC_MEMBRANE	15	0.357294	0.973919	0.497685	0.712419	0.532482	1.33645	0.114754	0.322894
GO_PRIMARY_CILIUM	21	-0.292778	-0.83086	0.695798	0.911432	0.179721	0.491398	0.996245	1
GO_PROTEASOME_ACCESSORY_COMPLEX	23	0.543497	1.66628	0.0151515	0.0396282	-0.255007	-0.909663	0.64	0.842331
GO_PROTEASOME_COMPLEX	58	0.477003	1.83754	0	0.0108512	0.159073	0.515118	0.994357	1
GO_PLASMA_MEMBRANE_REGION	239	-0.249908	-1.06863	0.317889	0.518108	-0.188051	-1.01053	0.5	0.70025
GO_PROTEIN_DNA_COMPLEX	63	0.395212	1.55535	0.0058651	0.0676212	-0.43901	-1.94161	0	0.021189
GO_CYTOPLASMIC_STRESS_GRANULE	18	-0.367957	-0.997974	0.465201	0.655777	-0.231506	-0.75647	0.829596	0.970438
GO_DENDRITE	148	-0.239047	-0.95013	0.558011	0.739505	-0.211083	-1.06247	0.28125	0.601372
GO_NEURON_PROJECTION	325	-0.214179	-0.946973	0.624051	0.741824	-0.156319	-0.81155	1	0.99669
GO_MYELIN_SHEATH	136	0.391738	1.7502	0	0.0192217	0.496149	1.79948	0	0.00330912
GO_EXTRINSIC_COMPONENT_OF_MEMBRANE	92	-0.247015	-0.934129	0.581955	0.751783	-0.150278	-0.719681	1	0.970053
GO_RECYCLING_ENDOSOME	44	-0.211187	-0.702504	0.907718	0.987485	0.269008	0.84683	0.731121	1
GO_RECYCLING_ENDOSOME_MEMBRANE	18	0.287376	0.834994	0.695455	0.918071	0.455136	1.20471	0.235142	0.500219
GO_REPLICATION_FORK	15	0.329282	0.882811	0.631455	0.889174	0.53746	1.3658	0.105806	0.263251
GO_LARGE_RIBOSOMAL_SUBUNIT	59	0.38509	1.46645	0.0280112	0.119932	0.473301	1.5559	0.00658617	0.0810645
GO_RIBONUCLEOPROTEIN_COMPLEX	332	0.363267	1.79559	0	0.0140794	0.344869	1.30325	0.011011	0.366386
GO_RIBONUCLEOPROTEIN_GRANULE	62	0.317514	1.24964	0.115274	0.297084	0.222061	0.74525	0.886517	1
GO_RIBOSOMAL_SUBUNIT	108	0.429058	1.84463	0	0.0105703	0.4159	1.47461	0.00208768	0.129551
GO_RIBOSOME	133	0.41992	1.87035	0	0.00948304	0.41127	1.46795	0.00408998	0.133093
GO_ROUGH_ENDOPLASMIC_RETICULUM	31	-0.251967	-0.772749	0.80402	0.962603	0.27235	0.80491	0.763441	1
GO_RUFFLE	72	-0.275848	-0.990264	0.458599	0.665183	0.130477	0.443004	1	1
GO_RUFFLE_MEMBRANE	37	-0.255818	-0.828806	0.705882	0.909616	0.14204	0.429873	0.998836	0.999103
GO_COP9_SIGNALOSOME	22	-0.310562	-0.893801	0.619546	0.815944	-0.207615	-0.734848	0.851485	0.975345
GO_MOTILE_CILIUM	15	-0.342402	-0.892744	0.601852	0.806967	-0.301531	-0.942642	0.571429	0.794879
GO_CENTROSOME	103	-0.205078	-0.794806	0.849494	0.946263	-0.132145	-0.648172	1	0.971423
GO_ACTIN_BASED_CELL_PROJECTION	62	-0.197194	-0.701914	0.929356	0.982221	-0.199495	-0.891877	0.717172	0.864133
GO_SECRETORY_GRANULE_MEMBRANE	31	-0.358411	-1.10269	0.324013	0.454504	0.339708	1.01664	0.453571	0.911511
GO_SECRETORY_VESICLE	180	-0.294642	-1.21931	0.113233	0.317252	0.189988	0.69895	0.974645	1
GO_AUTOPHAGOSOME	24	-0.239464	-0.699003	0.907308	0.973231	-0.252995	-0.938797	0.587302	0.783709
GO_SITE_OF_POLARIZED_GROWTH	58	0.223263	0.866259	0.716714	0.894949	0.168068	0.553277	0.99558	1
GO_SMALL_NUCLEAR_RIBONUCLEOPROTEIN_COMPLEX	36	0.351076	1.20819	0.188264	0.341983	0.507115	1.55749	0.0163934	0.0834727
GO_SMALL_RIBOSOMAL_SUBUNIT	49	0.478145	1.79269	0	0.0136001	0.347593	1.12353	0.302378	0.661656
GO_FILOPODIUM	42	-0.202809	-0.665619	0.951846	0.984844	-0.236474	-0.969851	0.558621	0.768311
GO_SNARE_COMPLEX	28	0.231311	0.776358	0.817734	0.982429	0.273841	0.789769	0.793187	1
GO_SOMATODENDRITIC_COMPARTMENT	204	-0.26725	-1.12923	0.207161	0.429214	0.225423	0.83334	0.85613	1
GO_SPERM_PART	29	0.306526	1.01216	0.436585	0.68187	0.162809	0.479292	0.995163	1
GO_SPINDLE	74	-0.258442	-0.946049	0.543446	0.738497	0.344644	1.15572	0.231774	0.592512
GO_SPINDLE_POLE	22	-0.184668	-0.524138	0.985481	0.993006	0.199468	0.548637	0.9725	1
GO_SPLICEOSOMAL_COMPLEX	84	0.31659	1.30862	0.0476191	0.240789	0.430444	1.48347	0.0126984	0.128857
GO_SPLICEOSOMAL_TRI_SNRNP_COMPLEX	17	0.448047	1.26939	0.179654	0.285853	0.544167	1.43329	0.0592105	0.162448
GO_SUPRAMOLECULAR_FIBER	175	0.229943	1.06108	0.302326	0.599262	0.1795	0.658126	0.989775	1
GO_SWI_SNF_SUPERFAMILY_TYPE_COMPLEX	24	-0.188657	-0.543486	0.983333	0.995951	0.508274	1.43465	0.050995	0.165095
GO_SYNAPSE	249	-0.234141	-1.00102	0.451985	0.652931	0.201311	0.755172	0.950704	1
GO_SYNAPSE_PART	204	-0.249308	-1.04357	0.360743	0.569759	0.232877	0.865189	0.791287	1
GO_SYNAPTIC_MEMBRANE	61	-0.306275	-1.07896	0.323263	0.49888	0.203152	0.67568	0.936526	1
GO_SMOOTH_ENDOPLASMIC_RETICULUM	15	-0.251342	-0.652187	0.892727	0.986434	-0.28846	-0.894597	0.607547	0.868761
GO_TERMINAL_BOUTON	30	-0.368995	-1.12384	0.319079	0.436725	0.487633	1.42135	0.0552885	0.174097
GO_TRANS_GOLGI_NETWORK	78	-0.406485	-1.49349	0.0179641	0.117465	0.308787	1.04941	0.407285	0.84059
GO_TRANS_GOLGI_NETWORK_MEMBRANE	34	-0.603388	-1.91429	0	0.0124322	0.207551	0.619243	0.958678	1
GO_TRANSCRIPTION_FACTOR_COMPLEX	27	0.318398	1.0321	0.377171	0.653369	0.235068	0.66887	0.912987	1
GO_TRANSCRIPTIONAL_REPRESSOR_COMPLEX	20	-0.307452	-0.858051	0.634188	0.867039	0.489186	1.31801	0.128205	0.352951
GO_TRANSFERASE_COMPLEX	151	0.192298	0.872599	0.847826	0.891317	0.324545	1.18529	0.140225	0.519897
GO_TRANSFERASE_COMPLEX_TRANSFERRING_PHOSPHORUS_CONTAINING_GROUPS	45	-0.226009	-0.751031	0.851419	0.973329	0.257631	0.825954	0.74971	1
GO_TRANSPORT_VESICLE	139	-0.297596	-1.19635	0.146611	0.34415	0.238816	0.85706	0.779731	1
GO_TRANSPORT_VESICLE_MEMBRANE	68	-0.433187	-1.55588	0.00623053	0.0907938	0.228342	0.765909	0.854626	1
GO_TRANSPORTER_COMPLEX	56	-0.267025	-0.933643	0.552215	0.747548	0.343005	1.12831	0.285554	0.653732
GO_U2_SNRNP	15	0.328152	0.914655	0.574786	0.850972	0.490964	1.25585	0.169935	0.428518
GO_U2_TYPE_SPLICEOSOMAL_COMPLEX	15	-0.305187	-0.796665	0.729204	0.949178	0.476143	1.20288	0.247012	0.489488
GO_UBIQUITIN_LIGASE_COMPLEX	37	0.146196	0.51697	0.997423	0.994407	0.38024	1.14437	0.293163	0.614794
GO_VACUOLAR_LUMEN	53	-0.469678	-1.59377	0.0125786	0.0850732	0.288993	0.932005	0.604938	1
GO_VACUOLAR_MEMBRANE	210	-0.314617	-1.33946	0.0338542	0.211126	0.22484	0.834387	0.854692	1
GO_VACUOLAR_PART	252	-0.339259	-1.45271	0.00520833	0.130861	0.223762	0.839318	0.86245	1
GO_VACUOLE	398	-0.28322	-1.2698	0.0327103	0.268573	0.173188	0.656001	0.998	1
GO_VESICLE_COAT	31	-0.247105	-0.768599	0.802744	0.962276	0.324759	0.972045	0.5179	1
GO_PROTEIN_KINASE_COMPLEX	24	-0.218104	-0.625933	0.938671	0.980841	-0.284517	-1.00918	0.430693	0.693662
GO_VESICLE_MEMBRANE	208	-0.343483	-1.46384	0.00395257	0.130601	0.196168	0.725941	0.962664	1
