# Supplementary material for: Integration and Comparison of Transcriptomic and Proteomic Data for Meningioma
Source: Cancers (Basel). 2020 Nov 5;12(11):3270. doi: 10.3390/cancers12113270 (PMC7694371; doi:10.3390/cancers12113270)
Supplement: Supplementary file 1 [file cancers-12-03270-s001.zip › cancers-99702-proofreading suppl/Table S5.xlsx]

## Sheet: Sheet1
Table S5: Semi-quantitative scoring of immunohistochemical staining for validation of concordantly expressed proteins.
0 = negative; 1 = weak staining; 2 = moderate staining; 3 = strong staining
Sample	WHO grade	MAOB	FABP7	RBP1
J106	I	0	1	3
J107	I	1	1	0
J108	I	1	0	3
J109	I	1	2	3
J7	I	0	1	2
J8	I	1	2	2
J14	I	1	1	1
J15	I	1	1	3
MN 005	I	1	1	0
MN 017	I	1	1	0
J100	III	2	1	3
J101	III	1	1	3
J102	III	2	1	3
J103	III	1	2	3
J104	III	2	3	2
J105	III	0	1	1
J9	III	1	2	1
J10	III	2	1	2
J11	III	2	1	1
MN 186	III	2	1	3
General comments		Patchy weak and finely granular staining in tumour cell cytoplasm, brain strong, alot in endothelial and some inflammatory cells.	Focal weak diffuse cytoplasmic staining in tumour cells, edge artefact, vessels strong.	Diffuse cytoplasmic in tumour cells, also weak in endothelial and some inflammatory cells.
