# Supplementary material for: Integration and Comparison of Transcriptomic and Proteomic Data for Meningioma
Source: Cancers (Basel). 2020 Nov 5;12(11):3270. doi: 10.3390/cancers12113270 (PMC7694371; doi:10.3390/cancers12113270)
Supplement: Supplementary file 1 [file cancers-12-03270-s001.zip › cancers-99702-proofreading suppl/Table S6.xlsx]

## Sheet: All genes_predicted drug
Table S6A: Genes predicted to interact with FDA-approved drugs (grade III vs. grade I meningioma log2 fold change).
Gene symbol	FDA approved drug predicted interaction	LFC transcript	LFC protein	Rank transcript	Rank protein	Average rank
AGR2	No	2.38909	4.73421	1	4	2.5
FABP7	No	1.62971	6.67652	7	1	4
GFAP	Yes	1.73113	4.71471	3	5	4
TFRC	No	1.48116	3.93278	14	20	17
RBP1	Yes	1.11944	3.43546	39	54	46.5
POSTN	No	0.845441	4.23185	93	14	53.5
FEN1	Yes	1.16391	3.25448	36	76	56
PODXL	No	0.909842	3.44356	75	52	63.5
SMC4	No	1.36836	2.97288	20	119	69.5
KRT18	Yes	0.807957	3.41457	105	58	81.5
S100A6	No	0.766524	3.36416	123	64	93.5
NCALD	No	0.664163	3.74587	174	31	102.5
MAOB	Yes	0.697853	3.18772	144	82	113
CKMT1A	No	0.883421	2.79899	80	149.5	114.75
COL18A1	Yes	1.68266	2.45776	5	226	115.5
DCLK1	No	0.821319	2.92018	101	133	117
TACO1	No	0.627988	3.80755	208	26	117
PFAS	No	0.770633	2.92387	120	130	125
DSG2	No	1.0078	2.57776	55	197	126
ITGB4	No	0.696871	3.0238	145	108	126.5
MCM4	No	0.836105	2.73484	94	162	128
CKMT1B	No	0.78479	2.79899	113	149.5	131.25
HSPE1	No	0.753519	2.88355	126	139	132.5
DARS2	No	0.767271	2.80449	122	148	135
CAV2	No	1.57226	2.31693	9	264	136.5
SYN1	No	0.678039	2.97576	160	117	138.5
IDH3A	No	0.82917	2.65883	98	180	139
XPO5	No	0.949432	2.51699	65	214	139.5
NEFL	No	0.652947	3.05274	185	98	141.5
NR2C2AP	No	1.06427	2.42853	49	234	141.5
NDUFAB1	Yes	0.703471	2.80805	142	147	144.5
FH	No	0.822025	2.54606	100	206	153
NUDT1	No	0.736541	2.66792	129	179	154
MRPL22	No	0.631694	3.0217	203	109	156
TPD52	No	0.928697	2.38458	69	247	158
PFKP	No	0.792396	2.524	108	210	159
SCAMP3	No	0.62935	2.97542	206	118	162
NNT	No	0.542003	3.67726	289	36	162.5
DHRS2	No	0.988088	2.22559	57	293	175
PMM2	No	0.666061	2.6223	172	186	179
SLC1A2	Yes	0.704327	2.50991	141	217	179
PNPT1	No	0.621362	2.76375	213	155	184
CTSC	Yes	0.948198	2.19422	67	303	185
COX5A	Yes	0.771354	2.33778	119	257	188
NDUFS2	Yes	0.531428	3.17813	297	85	191
SLC25A3	No	0.550505	3.02751	276	106	191
PDHA1	No	0.674782	2.48724	164	220	192
NDUFB9	Yes	0.970185	2.12827	59	328	193.5
MRRF	No	0.474857	4.84791	389	3	196
VWF	Yes	0.78419	2.26176	115	280	197.5
SDHC	No	0.496346	3.51058	349	48	198.5
CADM3	No	0.49908	3.29003	340	71	205.5
ITGA6	No	0.656598	2.42379	180	236	208
SSBP1	No	0.639989	2.48587	197	221	209
MRPS17	No	0.948781	2.07268	66	355	210.5
SHMT2	Yes	0.617102	2.54086	217	207	212
HMBS	No	0.578129	2.62282	247	185	216
PVALB	Yes	0.459875	4.58084	428	7	217.5
ALDH1B1	No	0.671804	2.30229	169	268	218.5
NOP2	No	0.496948	3.08987	347	95	221
PTRH2	No	0.671116	2.24653	170	285	227.5
EARS2	No	0.510209	2.92234	326	131	228.5
OCIAD2	No	1.45423	1.85456	15	443	229
PACSIN1	No	0.550123	2.64588	278	182	230
GNAO1	No	0.543063	2.67569	286	176	231
CASP3	Yes	0.528109	2.72982	302	163	232.5
DUSP23	No	0.768212	2.07391	121	354	237.5
LUM	Yes	1.41004	1.80712	16	471	243.5
MCM2	No	0.8664	1.96313	86	401	243.5
FAM96B	No	0.493461	2.88416	357	138	247.5
SDHA	No	0.47583	2.99452	386	113	249.5
S100A8	Yes	1.30971	1.78628	24	476	250
SLC25A13	No	0.44399	3.5167	456	47	251.5
UCHL5	No	0.469276	3.0333	401	104	252.5
KLK6	No	0.719803	2.03986	137	370	253.5
SV2A	Yes	0.531889	2.5109	296	216	256
UQCRC1	No	0.468332	3.01196	404	110	257
NIF3L1	No	0.494293	2.72893	354	164	259
CHCHD3	No	0.472482	2.92735	394	127	260.5
IL18	Yes	0.429191	3.60499	483	40	261.5
ATP5I	No	0.425099	3.72006	491	34	262.5
MCM7	No	0.956405	1.80973	63	470	266.5
PAICS	No	0.682411	2.01622	156	381	268.5
DIABLO	Yes	0.54465	2.33617	284	258	271
PLP1	No	0.573374	2.20585	249	299	274
CDK5	No	0.591719	2.15488	233	318	275.5
AKR1C2	Yes	0.914862	1.76773	73	482	277.5
CYB5B	No	0.4236	3.3905	496	60	278
UQCRH	No	0.419507	3.50102	507	49	278
FBXO2	No	0.427684	3.29511	488	70	279
NOP10	No	0.503197	2.45417	334	228	281
S100A1	No	0.493141	2.51855	359	213	286
TRAP1	No	0.423857	3.23579	495	80	287.5
TSFM	No	0.396782	3.99748	559	17	288
ATP5L	No	0.404587	3.60072	538	41	289.5
SFXN1	No	0.561617	2.12742	260	329	294.5
KIF14	No	0.957871	1.67025	62	531	296.5
C1QBP	No	0.629172	2.00202	207	387	297
ARPC1A	No	0.53931	2.18793	291	307	299
PSAT1	No	1.33415	1.60829	22	576	299
CCDC58	No	0.583169	2.04666	238	366	302
MRPS6	No	0.632423	1.95519	202	405	303.5
NDUFAF2	Yes	0.46685	2.57301	410	198	304
RTN1	No	0.7257	1.80693	136	472	304
INS-IGF2	No	1.09999	1.6225	43	567	305
MRPL27	No	0.374876	4.97573	611	2	306.5
NUP210	No	0.428906	2.91593	485	134	309.5
ATP5J2	No	0.508515	2.21748	327	295	311
MRPS2	No	0.529784	2.1412	300	325	312.5
PMPCA	No	0.593539	1.98595	231	395	313
CA2	Yes	1.63469	1.52441	6	629	317.5
RPA3	No	0.920566	1.63141	72	563	317.5
HSPD1	Yes	0.766147	1.70702	124	513	318.5
STOML2	No	0.4666	2.45896	412	225	318.5
UQCRB	No	0.382473	3.55599	591	46	318.5
LAMA5	Yes	1.21761	1.55817	30	609	319.5
UBE2M	No	0.566063	2.00861	258	384	321
IDH3B	No	0.407813	2.98539	531	114	322.5
GOT2	Yes	0.511281	2.14136	323	324	323.5
SNAP25	Yes	1.73246	1.49036	2	647	324.5
NT5DC3	No	0.809077	1.63866	104	555	329.5
COX5B	Yes	0.654511	1.78262	183	478	330.5
MRPL41	No	0.445753	2.52868	453	209	331
HSPA9	No	0.495471	2.15022	350	320	335
LMNB1	No	0.510697	2.09154	324	347	335.5
NDUFA7	Yes	0.817326	1.62097	102	569	335.5
MRPS22	No	0.487601	2.1928	369	305	337
MRPL23	No	0.480866	2.19895	375	300	337.5
GFM1	No	0.3752	3.29866	608	68	338
COCH	No	0.696005	1.6608	147	536	341.5
CHMP2A	No	0.667106	1.69869	171	517	344
ACOT9	No	0.468253	2.2481	405	284	344.5
MRPL46	No	0.447403	2.4008	450	242	346
NAPB	No	0.536246	1.96501	293	399	346
TOMM40	Yes	0.66083	1.68587	178	522	350
ANXA8	No	0.675043	1.64662	163	545.5	354.25
PUS7	No	0.673287	1.64812	166	543	354.5
RFC2	No	0.462387	2.24379	422	287	354.5
LSM8	No	0.395081	2.81439	565	145	355
MRPS23	No	0.449703	2.30865	445	266	355.5
COX17	No	0.619405	1.73329	215	504	359.5
CDH2	No	0.494353	2.03955	353	371	362
S100A11	No	0.550357	1.84433	277	449	363
COX6B1	Yes	0.335503	3.77241	700	28	364
FASN	Yes	0.804003	1.51832	106	633	369.5
LYPLA1	No	0.354548	3.15744	654	87	370.5
NOL8	No	0.490658	2.02483	364	380	372
FDPS	Yes	0.638219	1.64731	201	544	372.5
CYC1	No	0.345834	3.18263	673	84	378.5
UQCRFS1	No	0.383091	2.68577	588	175	381.5
ATP5J	No	0.480424	1.99857	377	390	383.5
CPS1	Yes	0.653921	1.59609	184	585	384.5
INA	No	0.731086	1.50256	131	639	385
SUSD2	No	0.815234	1.47395	103	669	386
POLR2H	No	0.543868	1.75177	285	488	386.5
HSPH1	No	0.648188	1.58773	187	589	388
RHEB	No	0.350058	2.97718	661	116	388.5
CRYM	Yes	0.397914	2.44818	556	230	393
EEF1A2	No	0.49212	1.88644	360	426	393
LY6H	No	0.997509	1.38124	56	733	394.5
MRPL11	No	0.431554	2.16821	479	313	396
DECR1	No	0.45003	2.0793	443	352	397.5
SNRPG	No	0.616721	1.60687	218	577	397.5
TP53I11	No	0.308609	3.70062	761	35	398
NDUFA10	Yes	0.66334	1.53823	176	624	400
HPCAL4	No	0.60444	1.60507	223	579	401
IDI1	Yes	0.365533	2.71279	632	170	401
SLC3A2	No	0.717315	1.4749	138	666	402
PPAT	Yes	0.602376	1.60371	225	580	402.5
RPIA	No	0.511866	1.76615	322	483	402.5
PHGDH	No	1.40062	1.30077	17	789	403
NDUFB10	Yes	0.788384	1.42025	111	703	407
MGST1	No	1.37982	1.2958	18	798	408
ATP5H	No	0.64649	1.51939	191	631	411
WDR18	No	0.368297	2.57874	627	196	411.5
S100A16	No	0.570699	1.62023	254	572	413
CD44	Yes	0.856709	1.36851	90	742	416
MCM6	No	0.689144	1.45393	153	681	417
TM9SF2	No	0.299763	3.57009	789	45	417
COQ9	No	0.364742	2.52086	634	211	422.5
SLC25A22	No	0.675065	1.44993	162	683	422.5
MSI2	No	0.473221	1.83503	393	453	423
NDUFA5	Yes	0.288749	3.95153	828	19	423.5
S100A13	Yes	0.530211	1.64287	299	549	424
DNAJA3	No	0.455654	1.91933	437	416	426.5
ACSS3	No	0.296447	3.36834	801	63	432
ETFB	No	0.510556	1.65233	325	540	432.5
ITGA3	No	1.03339	1.27236	52	813	432.5
RCN1	No	1.04059	1.26586	51	818	434.5
EFTUD2	No	0.444402	1.89542	455	425	440
LHFPL2	No	0.349687	2.50832	664	218	441
MRPL3	No	0.444668	1.87375	454	430	442
SLC25A6	No	0.342731	2.5643	684	200	442
DKC1	No	0.482102	1.71695	374	511	442.5
GTF2F2	No	0.472449	1.74812	395	493	444
RRM1	Yes	0.549095	1.55651	280	611	445.5
TSTD1	No	0.306036	2.92631	768	128	448
TUBB3	Yes	1.5586	1.16921	12	889	450.5
GPM6B	No	0.862617	1.26832	88	817	452.5
GRPEL1	No	0.435792	1.86424	469	439	454
MGLL	No	1.3753	1.15454	19	895	457
NDUFA2	Yes	0.331736	2.55173	710	204	457
PPL	No	0.278606	3.43456	859	55	457
DAZAP1	No	0.542622	1.52667	288	628	458
NDUFA13	Yes	0.580134	1.47035	245	672	458.5
HINT2	No	0.420372	1.92919	506	414	460
MDH2	Yes	0.456565	1.75242	435	486	460.5
ADSS	No	0.368064	2.19513	628	302	465
LSM6	Yes	0.319157	2.55685	733	202	467.5
PTGES2	No	0.3807	2.08634	595	349	472
VAMP8	No	0.345089	2.30043	674	270	472
VPS4A	No	0.368445	2.15133	626	319	472.5
RPS21	No	0.556908	1.45848	267	680	473.5
SYN2	No	0.301138	2.71281	783	169	476
DPT	No	0.304107	2.60407	773	191	482
CCDC51	No	0.68936	1.27075	152	814	483
SNRPA1	No	0.553718	1.43217	271	696	483.5
FAHD2A	No	0.329531	2.35738	714	254	484
NDUFA12	Yes	0.381895	2.03427	593	375	484
UAP1	No	0.487803	1.55969	368	606	487
GNL3	No	0.356594	2.12634	647	330	488.5
SNRPB2	No	0.439654	1.69962	464	516	490
PCCB	Yes	0.289076	2.74535	826	160	493
SCRIB	No	0.420771	1.75888	505	484	494.5
ENPEP	No	0.250796	3.57151	947	44	495.5
SNCB	No	0.335437	2.23543	701	290	495.5
PDHX	No	0.310056	2.42106	758	237	497.5
EDC4	No	0.491422	1.5111	362	636	499
HIBCH	No	0.263842	3.04102	897	101	499
GNAI1	No	0.626822	1.30056	210	790	500
TMEM70	No	0.407366	1.8009	532	475	503.5
H2AFX	Yes	0.253289	3.26523	934	74	504
PGM2L1	No	0.402401	1.82173	543	466	504.5
SLC2A1	Yes	0.797267	1.1491	107	902	504.5
SYT1	No	0.545082	1.38676	283	728	505.5
NCK2	No	0.489098	1.48998	366	648	507
SPR	Yes	0.3792	1.88616	598	427	512.5
S100A4	No	0.835665	1.11863	96	930	513
MTX2	No	0.443434	1.62229	460	568	514
PCNA	Yes	0.482154	1.48592	373	655	514
COX7A2L	No	0.237033	3.45705	981	50	515.5
TRNT1	No	0.462201	1.55834	423	608	515.5
DLAT	No	0.246216	3.24449	957	78	517.5
MTX1	No	0.832919	1.10775	97	940	518.5
SMS	No	0.417405	1.6817	510	527	518.5
SFXN5	No	0.297687	2.39629	797	243	520
ZNF185	No	1.07794	1.04128	46	995	520.5
GABBR2	Yes	0.963247	1.05867	61	981	521
PPME1	No	0.281192	2.5908	849	193	521
SPCS3	No	0.534616	1.3583	294	748	521
FLNC	No	0.431413	1.62828	480	565	522.5
ZNF207	No	0.464723	1.52925	419	627	523
NFS1	No	0.251448	3.03076	942	105	523.5
LPCAT1	No	0.289655	2.47642	825	223	524
RNF213	No	0.40251	1.70102	542	515	528.5
ATP6V0A1	No	0.270269	2.67266	880	178	529
HARS	No	0.323725	2.11745	725	334	529.5
PNKD	No	1.06741	1.01914	47	1015	531
CS	Yes	0.398344	1.72022	553	510	531.5
MYADM	No	0.459229	1.51715	429	634	531.5
SACS	No	0.291859	2.37561	815	248	531.5
CEND1	No	0.231839	3.29556	997	69	533
GFPT1	No	0.293026	2.31834	813	262	537.5
MCCC2	Yes	0.234531	3.15667	990	88	539
YARS2	Yes	0.34128	1.99623	687	391	539
DUT	No	0.37578	1.75011	605	490	547.5
FAHD1	No	0.474375	1.40994	390	712	551
OGDHL	No	0.215335	3.44104	1052	53	552.5
MTHFD1L	No	0.28723	2.27727	835	277	556
TARS2	No	0.204172	3.8873	1093	22	557.5
COX4I1	Yes	0.320534	1.96437	730	400	565
TMEM165	No	0.249076	2.6535	949	181	565
GART	Yes	0.353595	1.78003	655	479	567
OCIAD1	No	0.460898	1.41394	424	710	567
SCCPDH	No	0.325102	1.93181	722	413	567.5
CD63	No	0.283354	2.19666	843	301	572
PAPSS1	Yes	0.318676	1.94376	735	409	572
CLYBL	No	0.267636	2.33015	886	259	572.5
ETF1	No	0.278578	2.24476	860	286	573
PPP1R1B	Yes	0.78189	1.00394	117	1029	573
APOD	No	1.21106	0.902538	31	1117	574
APOO	No	0.29455	2.1062	808	341	574.5
NDUFS3	Yes	0.300492	2.04847	787	362	574.5
GOLGA2	No	0.262149	2.35837	900	253	576.5
INPP1	No	0.276602	2.24077	864	289	576.5
SET	No	0.51774	1.23507	314	840	577
LONP1	No	0.380478	1.63366	596	559	577.5
NCBP2	No	0.414943	1.495	517	644	580.5
ABCB6	No	0.207532	3.16368	1077	86	581.5
NDUFS8	Yes	0.290963	2.0931	818	346	582
PLAT	Yes	0.491946	1.28185	361	810	585.5
LNPEP	No	0.277279	2.17668	862	310	586
SLC25A5	No	0.288524	2.09704	829	343	586
HARS2	No	0.287118	2.10993	836	338	587
NHP2	No	0.514979	1.20672	317	857	587
POLQ	No	0.674173	1.02108	165	1013	589
NDUFA6	Yes	0.234031	2.61137	992	189	590.5
FAM129B	No	0.78454	0.944026	114	1071	592.5
PSMB10	Yes	0.401086	1.49837	546	641	593.5
NDUFA4	Yes	0.317948	1.83502	736	454	595
VDAC1	Yes	0.285268	2.07946	840	351	595.5
ENO2	Yes	0.522929	1.17918	311	881	596
HMGB2	No	0.600245	1.06969	226	968	597
LARS	No	0.431263	1.39682	481	720	600.5
NDUFA3	Yes	0.465975	1.30733	415	786	600.5
GJB6	Yes	0.681187	0.985108	157	1046	601.5
DDX46	No	0.552058	1.11525	273	934	603.5
DTD1	No	0.496456	1.20375	348	859	603.5
MRPS35	No	0.234669	2.45499	989	227	608
UBA6	No	0.378696	1.54718	600	616	608
ALDH1A2	Yes	0.898062	0.882137	76	1141	608.5
CLCN7	No	0.28591	2.03071	839	378	608.5
NIT2	No	0.529028	1.1365	301	916	608.5
ISCA2	No	0.202943	2.9686	1098	120	609
MRPS7	No	0.505402	1.1696	331	888	609.5
SSTR2	Yes	1.60884	0.816789	8	1211	609.5
RAB24	No	0.202792	2.9483	1099	123	611
ATP2A2	Yes	0.52668	1.1313	303	920	611.5
DYNLRB1	No	0.619675	1.02193	214	1012	613
RBPMS	No	0.39988	1.46632	549	677	613
TARS	No	0.4937	1.18574	356	877	616.5
MGMT	Yes	0.388068	1.48536	582	656	619
PHB	No	0.220105	2.55414	1036	203	619.5
PRMT1	Yes	0.398199	1.44945	554	685	619.5
TUFM	No	0.289766	1.91245	824	417	620.5
RAE1	No	0.401497	1.4303	545	697	621
SLC25A11	No	0.195573	3.00637	1131	112	621.5
GOT1	No	0.449982	1.28931	444	802	623
IARS2	No	0.278322	2.00591	861	385	623
MAT2B	No	0.187516	3.18501	1164	83	623.5
NCAN	Yes	0.49825	1.14406	343	906	624.5
POLDIP2	No	0.257481	2.10787	917	339	628
NRCAM	No	1.24794	0.806474	26	1231	628.5
MVD	No	0.221834	2.44525	1030	231	630.5
NDUFB11	Yes	0.50358	1.11822	333	931	632
COX6C	Yes	0.498233	1.13028	344	921	632.5
LRPPRC	No	0.266158	2.02523	890	379	634.5
GRM3	Yes	0.687282	0.906755	155	1115	635
NSUN2	No	0.599987	0.986465	227	1043	635
IMMT	No	0.232011	2.28163	995	276	635.5
GMPS	No	0.447423	1.25415	449	823	636
HPRT1	Yes	0.471456	1.18834	397	875	636
DPM3	No	0.333194	1.6282	707	566	636.5
DLD	No	0.451132	1.23913	442	834	638
SNF8	No	1.02035	0.807842	53	1223	638
IGF2BP2	No	0.968667	0.813414	60	1218	639
RRM2B	Yes	0.374663	1.47451	612	668	640
TAGLN3	No	1.06388	0.801382	50	1234	642
NDUFV1	Yes	0.184542	3.00924	1174	111	642.5
TAGLN2	No	0.598842	0.965082	229	1058	643.5
CYB5R2	No	0.88238	0.818763	81	1207	644
FBL	No	0.559294	1.00515	264	1027	645.5
UFM1	No	0.52633	1.04863	304	990	647
PRPF4	No	0.590185	0.961957	235	1060	647.5
IAH1	No	0.193331	2.76184	1141	156	648.5
ACAD8	No	0.16455	3.58218	1259	42	650.5
ACAD9	No	0.199838	2.58255	1111	195	653
MRPL19	No	0.460049	1.1821	426	880	653
USP7	No	0.234338	2.16318	991	315	653
ATP13A1	No	0.39589	1.35723	562	750	656
SAMM50	No	0.207034	2.43862	1080	233	656.5
OPA1	No	0.328278	1.56973	716	599	657.5
PMPCB	No	0.206103	2.44317	1083	232	657.5
PLP2	No	0.390987	1.36466	574	744	659
INTS3	No	0.232456	2.13481	994	326	660
HIGD2A	No	0.166641	3.1936	1244	81	662.5
SNX4	No	0.184513	2.75378	1175	159	667
RPL22L1	No	0.159841	3.41506	1278	57	667.5
ADCY5	No	0.237554	2.0642	979	357	668
COX7A2	No	0.312553	1.58953	749	587	668
CARS2	No	0.264566	1.83716	895	451	673
ABCC4	Yes	0.65536	0.849734	182	1165	673.5
YWHAG	No	0.524728	0.991152	309	1040	674.5
RUVBL2	No	0.404699	1.26941	537	816	676.5
CLPP	No	0.146102	3.76398	1326	30	678
DPM1	No	0.581922	0.901355	242	1120	681
SYMPK	No	0.169783	2.92506	1233	129	681
DEK	No	0.349989	1.41665	662	707	684.5
GRIPAP1	No	0.58836	0.886229	236	1134	685
PLXND1	No	0.207381	2.23498	1078	292	685
CNOT1	No	0.359658	1.38501	641	730	685.5
ACTL6A	No	0.371374	1.35362	622	751	686.5
COX7C	Yes	0.200814	2.29272	1109	272	690.5
IARS	No	0.388306	1.28933	581	801	691
FKBP4	Yes	0.566832	0.897562	257	1126	691.5
TMEM33	No	0.231418	2.00408	998	386	692
PTGR2	Yes	0.630325	0.836391	204	1185	694.5
HSPA4	Yes	0.603483	0.849111	224	1167	695.5
SLC7A5	No	1.57111	0.683454	10	1384	697
KBTBD11	No	0.727191	0.773941	134	1261	697.5
ACAA2	No	0.585996	0.852027	237	1160	698.5
ALDOA	No	0.43494	1.12381	475	927	701
SUCLG1	No	0.261615	1.73505	902	503	702.5
GAR1	No	0.494844	0.970477	352	1054	703
NDUFA9	Yes	0.365162	1.31956	633	774	703.5
PON2	No	0.730679	0.760521	132	1281	706.5
L1CAM	No	0.31097	1.48121	754	660	707
MAGT1	No	0.524553	0.917612	310	1105	707.5
HSD17B10	No	0.275174	1.64251	868	550	709
LSM2	No	0.294287	1.55657	809	610	709.5
DYNLT1	No	0.215158	2.04295	1055	369	712
SUMO1	No	0.52209	0.908408	312	1113	712.5
NRXN1	No	0.192505	2.25932	1145	282	713.5
ACSS1	No	0.310953	1.4598	755	678	716.5
SF3B4	No	0.46483	1.01696	418	1018	718
TM9SF4	No	0.26138	1.66912	903	533	718
NUP93	No	0.442635	1.06371	461	979	720
EMILIN2	No	0.155387	2.77791	1294	152	723
MRPL53	No	0.134561	3.24121	1373	79	726
FBXO22	No	0.180343	2.32431	1197	260	728.5
STT3B	No	0.176778	2.38533	1212	245	728.5
MRPS16	No	0.134164	3.14448	1374	90	732
CISD1	No	0.130016	3.24764	1389	77	733
CD47	No	0.17209	2.41813	1229	238	733.5
ALDH5A1	Yes	0.16044	2.58801	1274	194	734
ISOC2	No	0.216695	1.89631	1045	423	734
CBFB	No	0.144921	2.8252	1329	143	736
SRXN1	No	0.414272	1.07848	518	957	737.5
DCAF7	No	0.144221	2.77853	1333	151	742
TSTA3	No	0.389898	1.1413	576	910	743
MAPT	Yes	0.354915	1.23706	651	837	744
SPTBN2	No	0.227367	1.78614	1012	477	744.5
KIF21A	No	0.301547	1.41461	781	709	745
DDX42	No	0.378062	1.16198	601	892	746.5
IKBIP	No	0.679947	0.718691	158	1335	746.5
ATOX1	Yes	0.372722	1.18241	618	879	748.5
NIPSNAP3A	No	0.211602	1.86731	1064	433	748.5
TBCE	No	0.416635	1.04194	513	994	753.5
RBBP5	No	0.258869	1.57	910	598	754
TRMT112	No	0.204867	1.89755	1090	422	756
TUBB2B	Yes	1.1262	0.606726	38	1474	756
PGK1	No	0.553032	0.794197	272	1241	756.5
SGIP1	No	0.209907	1.84998	1069	444	756.5
SEC24A	No	0.254839	1.59725	930	584	757
RHOT1	No	0.166175	2.30658	1248	267	757.5
SNRPF	No	0.66335	0.710703	175	1342	758.5
ITPA	Yes	0.854121	0.644605	91	1427	759
COPS3	No	0.353308	1.19888	656	863	759.5
EEF1E1	No	0.45188	0.939367	441	1078	759.5
ATP5B	No	0.375651	1.13672	606	915	760.5
EIF4A1	No	0.731302	0.680018	130	1391	760.5
CAMK2A	No	0.241592	1.64013	969	553	761
NCSTN	No	0.256748	1.55898	921	607	764
THBS2	Yes	0.580303	0.756322	244	1286	765
CTPS2	No	0.23577	1.64311	985	548	766.5
EIF6	No	0.539528	0.793257	290	1243	766.5
SSRP1	No	0.423478	0.991241	498	1039	768.5
NAV1	No	0.403963	1.03938	540	998	769
SLC16A3	Yes	0.887653	0.617538	78	1460	769
NOP56	No	0.690324	0.680534	151	1390	770.5
PGAM5	No	0.417578	1.00017	509	1032	770.5
SEC61B	No	0.52605	0.796402	306	1237	771.5
MCM5	No	0.244726	1.59969	962	583	772.5
OSTC	No	0.433513	0.945487	477	1070	773.5
PLAA	No	0.230272	1.64449	1002	547	774.5
CAV1	Yes	1.14358	0.574889	37	1516	776.5
FAM3C	No	0.478536	0.843339	382	1174	778
MYBBP1A	No	0.0905603	3.7278	1524	33	778.5
AIMP2	No	0.609311	0.717198	220	1338	779
PPA2	No	0.501148	0.806642	337	1230	783.5
TUBA4A	Yes	0.389355	1.04677	578	991	784.5
PSMF1	Yes	0.280037	1.40338	855	716	785.5
UBE2L6	No	0.347367	1.14844	668	903	785.5
BUB3	No	0.443594	0.907521	459	1114	786.5
ATP5O	No	0.258471	1.47942	912	663	787.5
USP39	No	0.181464	2.01494	1193	382	787.5
IDH2	Yes	0.582151	0.717891	241	1337	789
PCCA	Yes	0.0994263	3.1392	1487	91	789
CARD11	No	0.278932	1.39556	858	721	789.5
VDAC3	Yes	0.0803375	4.31902	1569	10	789.5
HBA2	No	1.32868	0.543054	23	1556.5	789.75
SYNGR2	No	0.115099	2.87666	1440	140	790
CCAR1	No	0.186008	1.93252	1169	412	790.5
EEF1B2	No	0.339403	1.16519	691	890	790.5
ACO2	No	0.21324	1.6874	1062	521	791.5
PDHB	No	0.187349	1.90841	1166	420	793
HBG1	No	0.123996	2.67559	1410	177	793.5
TXNDC17	No	0.623364	0.688461	212	1375	793.5
CPPED1	No	0.215194	1.66097	1054	535	794.5
CD109	No	0.192558	1.84493	1143	447	795
MMAB	Yes	0.204881	1.74071	1089	501	795
SIAE	No	0.121704	2.69983	1421	173	797
UQCRC2	No	0.116368	2.74441	1435	161	798
HBA1	Yes	1.11911	0.543054	40	1556.5	798.25
PRKAR1A	No	0.787555	0.599608	112	1485	798.5
ADAM10	No	0.261756	1.42949	901	698	799.5
ATP2B1	No	0.354725	1.0959	653	946	799.5
PAFAH1B3	No	0.836095	0.587463	95	1504	799.5
MLYCD	No	0.0870732	3.37274	1542	62	802
CUL4A	Yes	0.367108	1.06476	629	976	802.5
PBRM1	Yes	0.130093	2.49983	1388	219	803.5
ITPR3	No	0.191348	1.82885	1149	462	805.5
TNPO2	No	0.123822	2.56353	1411	201	806
NCBP1	No	0.314403	1.19158	742	872	807
TMEM126A	No	0.184574	1.86149	1173	441	807
GBE1	No	0.139121	2.31724	1352	263	807.5
RAB3GAP2	No	0.214551	1.63561	1058	557	807.5
ETHE1	No	0.207066	1.65016	1079	541	810
MAN2B1	No	0.196371	1.74573	1125	497	811
ALDOC	No	0.303404	1.21868	776	848	812
DNAJC7	No	0.40567	0.925029	534	1092	813
IDH3G	No	0.089116	3.06661	1530	96	813
ACP1	No	0.469371	0.80695	400	1228	814
SCO1	No	0.0906096	3.02637	1523	107	815
NUP205	No	0.341007	1.0988	688	945	816.5
GSPT1	No	0.464981	0.813429	417	1217	817
CADM4	No	0.45619	0.820849	436	1202	819
PA2G4	No	0.207864	1.63166	1076	562	819
NUP85	No	0.259713	1.37	908	738	823
OVCA2	No	0.11598	2.53519	1438	208	823
MRPL45	No	0.332275	1.10945	709	938	823.5
IGF2R	No	0.0933837	2.87441	1507	141	824
U2AF1	No	0.499013	0.736271	341	1308	824.5
MRPL44	No	0.305903	1.17195	769	885	827
TBCD	No	0.177477	1.84703	1209	445	827
ATP8A1	No	0.13949	2.19352	1351	304	827.5
ACADS	No	0.16493	1.95843	1255	402	828.5
CISD2	No	0.258218	1.36147	913	745	829
SNRPD2	No	0.448137	0.815484	446	1212	829
NDUFV2	Yes	0.167513	1.90865	1240	419	829.5
PTPRD	No	0.435432	0.835168	472	1187	829.5
SULT1A3	No	0.466715	0.787458	411	1248.5	829.75
CSTA	No	0.132359	2.26903	1381	279	830
PTGES	Yes	0.869486	0.530534	85	1577	831
COMMD4	No	0.672397	0.592447	168	1497	832.5
COL1A1	Yes	0.647909	0.605903	188	1480	834
CXADR	No	0.543023	0.68614	287	1382	834.5
MDK	Yes	0.87181	0.522903	84	1589	836.5
PDPR	No	0.357785	1.00197	644	1030	837
MTA2	No	0.17719	1.82345	1211	464	837.5
AP1M1	No	0.428798	0.832438	486	1191	838.5
RNF123	No	0.562689	0.653223	259	1418	838.5
ECH1	No	0.182097	1.74964	1191	491	841
ACACA	Yes	0.36297	0.985936	638	1045	841.5
SIRT5	Yes	0.0918735	2.7076	1512	171	841.5
ARFGEF2	No	0.172748	1.83043	1227	458	842.5
COG1	No	0.338663	1.04571	692	993	842.5
TATDN1	No	0.471575	0.753385	396	1289	842.5
CLTC	No	0.424029	0.830437	494	1192	843
PURB	No	0.333045	1.06448	708	978	843
EIF4A3	No	0.242372	1.39436	965	722	843.5
ARHGEF2	No	0.415744	0.844205	516	1172	844
CD59	No	0.500328	0.701142	338	1353	845.5
MRPL14	No	0.295619	1.16417	804	891	847.5
MTCH2	No	0.0736323	3.03889	1597	102	849.5
B3GAT3	No	0.091717	2.61887	1514	188	851
RCC2	No	0.342271	1.01759	685	1017	851
NDUFS6	Yes	0.0879188	2.714	1537	168	852.5
SEC61A1	No	0.238064	1.38752	978	727	852.5
BCKDHA	No	0.25811	1.29217	914	799	856.5
XPOT	No	0.447062	0.771566	451	1266	858.5
RALA	Yes	0.282951	1.1908	845	873	859
TSR1	No	0.182205	1.67658	1189	530	859.5
PTCD3	No	0.0406683	4.31881	1717	11	864
UQCRQ	No	0.280983	1.18474	852	878	865
XPO4	No	0.220886	1.41757	1032	705	868.5
CUL4B	No	0.0794186	2.71845	1572	167	869.5
ADNP	No	0.148446	1.90518	1319	421	870
TBC1D24	No	0.0952048	2.40086	1499	241	870
PCDH9	No	0.638479	0.553129	200	1546	873
DNAJC3	No	0.183356	1.61941	1180	573	876.5
NME4	No	0.0786047	2.63784	1578	184	881
HCCS	No	0.416838	0.778325	512	1255	883.5
RPS28	No	0.344619	0.926838	680	1089	884.5
STUB1	No	0.149341	1.83155	1314	456	885
AGK	No	0.422544	0.766865	500	1272	886
LSM12	No	0.163061	1.72764	1264	508	886
MIF	Yes	0.646769	0.525255	190	1582	886
RGS7	No	0.922094	0.43668	71	1704	887.5
INTS1	No	0.228859	1.32446	1006	773	889.5
LXN	No	0.07022	2.69407	1605	174	889.5
MRPS11	No	0.549715	0.591716	279	1500	889.5
CARM1	No	0.143686	1.84509	1334	446	890
PRODH	No	0.0305401	3.82623	1756	24	890
CHD4	No	0.256304	1.20522	925	858	891.5
MAT2A	No	0.362937	0.876702	639	1145	892
RANBP1	No	0.559374	0.569277	263	1524	893.5
SERPINE2	No	0.447967	0.710221	447	1343	895
TMCO1	No	0.279684	1.11559	857	933	895
PLOD3	Yes	0.74604	0.468516	127	1668	897.5
GNPAT	No	0.0355223	3.40202	1737	59	898
PDLIM1	No	1.10817	0.407324	42	1756	899
COQ5	No	0.285974	1.07397	838	961	899.5
XRN2	No	0.582595	0.541365	240	1560	900
LSP1	No	0.480645	0.648639	376	1425	900.5
UMPS	Yes	0.0823063	2.4099	1563	239	901
ATIC	Yes	0.46962	0.668493	399	1405	902
FAF2	No	0.0412667	3.09392	1714	94	904
SLC12A5	Yes	0.5343	0.575228	295	1513	904
PSMD14	Yes	0.56968	0.543689	255	1555	905
DCXR	No	0.241432	1.23294	970	841	905.5
FLII	No	0.248342	1.2013	950	861	905.5
DDX23	No	0.246452	1.20941	956	856	906
NDUFV3	Yes	0.144328	1.7682	1332	481	906.5
SYP	Yes	0.213761	1.35239	1061	752	906.5
CYB5R1	No	0.0791724	2.40545	1574	240	907
SYNGR3	No	0.219231	1.31836	1039	776	907.5
STRAP	No	0.486064	0.625642	371	1451	911
SART3	No	0.115435	1.99958	1439	389	914
GPM6A	No	0.148927	1.71041	1318	512	915
SQSTM1	No	0.296913	0.994395	798	1035	916.5
ATP1A3	Yes	0.0126094	4.30672	1822	12	917
HDHD3	No	0.0517198	2.76114	1678	157	917.5
NDUFAF3	Yes	0.0598201	2.60881	1646	190	918
ATP5D	Yes	0.12616	1.86499	1401	437	919
MRPL37	No	0.0455294	2.87315	1696	142	919
CPLX1	No	0.320608	0.910942	728	1112	920
HBB	Yes	1.06654	0.373712	48	1796	922
SLC2A3	No	1.52832	0.348772	13	1831	922
CARHSP1	No	0.304079	0.943367	774	1072	923
CSE1L	No	0.381072	0.780788	594	1254	924
CUL1	No	0.176265	1.51603	1213	635	924
MRPS5	No	0.289946	1.0084	823	1025	924
PSMB8	Yes	0.642624	0.476519	195	1655	925
HIST2H2BE	No	1.25841	0.352255	25	1828	926.5
MRPS27	No	0.0807089	2.241	1567	288	927.5
DNAJA1	No	0.198848	1.36889	1115	741	928
UBE4A	No	0.035675	2.96524	1736	121	928.5
NQO2	Yes	0.352852	0.821754	658	1201	929.5
MAN2A1	No	0.438841	0.67561	465	1397	931
GPR107	No	0.0520059	2.61966	1676	187	931.5
GSDMD	No	0.0628837	2.45227	1634	229	931.5
HMGB3	No	0.548344	0.52408	281	1586	933.5
PTMA	No	0.707607	0.423055	140	1729	934.5
RPL36A	No	0.580695	0.49647	243	1626	934.5
TOMM22	No	0.44	0.667272	463	1406	934.5
EIF4E	Yes	0.195741	1.36912	1130	740	935
OPLAH	Yes	0.106509	1.95003	1467	407	937
TECR	No	0.158644	1.57486	1283	595	939
APLP1	No	0.175513	1.47948	1217	662	939.5
ECHS1	No	0.201307	1.31911	1106	775	940.5
MGST3	No	0.0051826	3.79698	1854	27	940.5
NCAM2	No	0.254523	1.09285	933	950	941.5
TTC19	No	0.0654423	2.31506	1619	265	942
LLGL1	No	0.38924	0.740331	579	1307	943
YWHAQ	No	0.195756	1.34192	1129	759	944
SLC35A4	No	0.0651069	2.30227	1621	269	945
DIAPH1	No	0.293901	0.93367	810	1082	946
DTX3L	No	0.127149	1.74737	1398	494	946
RARS	No	0.2946	0.927548	807	1088	947.5
PHB2	No	0.173127	1.46773	1225	674	949.5
GPD2	Yes	0.0747933	2.18196	1592	308	950
HADHB	No	0.101488	1.90994	1482	418	950
LMNA	No	0.443911	0.628538	457	1444	950.5
NME1-NME2	No	0.465741	0.599372	416	1486.5	951.25
ABCB7	No	0.0335457	2.75908	1746	158	952
ADAR	No	0.26792	1.01686	885	1019	952
SLC25A12	No	0.00962492	3.2591	1834	75	954.5
MTR	Yes	0.301109	0.894485	784	1128	956
COL14A1	No	0.0765917	2.11773	1582	333	957.5
ETFA	No	0.0870686	2.03602	1543	372	957.5
UBFD1	No	0.276673	0.971235	863	1053	958
NDUFB3	Yes	0.399801	0.692412	550	1367	958.5
AIFM1	Yes	0.201662	1.27067	1103	815	959
MRPS36	No	0.0647835	2.21715	1622	296	959
FAH	Yes	0.378055	0.729936	602	1318	960
RASAL1	No	0.287672	0.926493	832	1090	961
TXNRD1	Yes	0.19095	1.33259	1153	769	961
FAM136A	No	0.550698	0.482177	275	1650	962.5
HAGH	No	0.218607	1.17226	1041	884	962.5
ACOX3	No	0.0112652	3.05637	1829	97	963
STIP1	No	0.700596	0.387631	143	1783	963
EIF3B	No	0.499425	0.519216	339	1593	966
COMMD7	No	0.339954	0.792707	689	1245	967
NIPSNAP1	No	0.180236	1.37451	1198	736	967
ERP44	No	0.398478	0.683469	552	1383	967.5
DNAJC13	No	0.0945025	1.86663	1502	434	968
CWC15	No	0.327434	0.808459	719	1222	970.5
ATP6V1G2	No	0.639491	0.413919	198	1744	971
SARS2	No	0.0827251	2.01097	1559	383	971
LETM1	No	0.0460255	2.3688	1694	251	972.5
CDS2	No	0.19106	1.29828	1151	795	973
ACY1	Yes	0.267018	0.953815	887	1062	974.5
PPIF	Yes	0.0580327	2.20661	1651	298	974.5
ACAT1	Yes	0.100829	1.81761	1485	467	976
TSN	No	0.314267	0.817633	745	1210	977.5
VARS	No	0.559823	0.4424	262	1693	977.5
JUP	No	0.213949	1.15429	1060	896	978
TUBA1C	Yes	0.89754	0.310794	77	1880	978.5
VDAC2	Yes	0.0662378	2.10697	1618	340	979
PSME3	Yes	0.191249	1.28237	1150	809	979.5
ISOC1	No	0.190339	1.28547	1156	804	980
TRIM47	No	0.479589	0.527368	380	1580	980
STRN	No	0.141167	1.54204	1342	620	981
RPN2	No	0.51286	0.485173	319	1644	981.5
HK2	No	0.230255	1.07301	1003	962	982.5
TMED9	No	0.216458	1.13142	1046	919	982.5
YIPF3	No	0.132481	1.58829	1380	588	984
UBE3A	No	0.163405	1.40988	1262	713	987.5
HNRNPH1	No	0.485851	0.511358	372	1605	988.5
PRPF6	No	0.0125164	2.77045	1823	154	988.5
EIF3M	No	0.487382	0.508745	370	1608	989
RAN	No	0.374644	0.695176	613	1365	989
GORASP2	No	0.179367	1.31513	1199	781	990
SKIV2L2	No	0.020909	2.59111	1789	192	990.5
SNRPE	No	0.308459	0.813398	762	1219	990.5
ATG3	No	0.162702	1.40164	1266	717	991.5
VSNL1	No	0.237301	1.03399	980	1003	991.5
EIF3K	No	0.325431	0.772205	720	1264	992
CAPN2	No	0.387708	0.669933	583	1403	993
YWHAZ	No	0.265283	0.923454	892	1094	993
IFITM2	No	0.177226	1.31519	1210	780	995
PHYHIPL	No	0.226589	1.06715	1017	973	995
PRPF19	No	0.193875	1.21235	1138	853	995.5
DECR2	No	0.480355	0.506264	378	1614	996
LRRFIP1	No	0.467545	0.524379	408	1584	996
SCLY	No	0.178742	1.29877	1201	793	997
AKR1C3	Yes	0.148182	1.45941	1320	679	999.5
PPP3R1	No	0.130514	1.55069	1385	614	999.5
RAB3D	No	-0.0346198	3.98311	1982	18	1000
BAG2	No	0.0376276	2.28946	1728	274	1001
GHITM	No	0.0865955	1.82914	1545	460	1002.5
PPP1CC	No	0.0387949	2.25858	1722	283	1002.5
TIMM8B	No	0.643718	0.363466	193	1812	1002.5
CLDN11	No	0.396149	0.627291	561	1446	1003.5
G3BP1	No	0.288508	0.841573	830	1179	1004.5
NDUFS4	Yes	0.16747	1.33267	1241	768	1004.5
NPLOC4	No	0.310739	0.780878	756	1253	1004.5
GGCT	No	0.572934	0.405496	251	1759	1005
DPP9	Yes	0.330954	0.743624	712	1301	1006.5
TGFB1I1	No	0.33784	0.728727	694	1320	1007
YTHDF3	No	0.0932062	1.72778	1508	507	1007.5
DIS3	No	0.167619	1.31734	1239	778	1008.5
RPS26	No	0.274611	0.872627	870	1148	1009
DARS	No	0.335284	0.731365	702	1317	1009.5
ALDH1L1	No	0.0387779	2.21698	1723	297	1010
NDUFA11	Yes	0.0973325	1.6701	1489	532	1010.5
GSTK1	No	0.210748	1.08649	1067	955	1011
NDUFB7	Yes	0.307542	0.776665	765	1257	1011
UBE2K	No	0.210328	1.08794	1068	954	1011
FBN1	No	0.0876072	1.75211	1540	487	1013.5
NME2	Yes	0.402747	0.599372	541	1486.5	1013.75
AP1G1	No	0.182132	1.2355	1190	839	1014.5
TIPRL	No	0.291128	0.814026	817	1216	1016.5
HDDC3	No	0.375881	0.640015	604	1432	1018
MOG	No	0.246091	0.938835	958	1079	1018.5
CBX3	No	0.379125	0.63548	599	1439	1019
NDUFA8	Yes	0.473466	0.482733	392	1648	1020
APOC3	Yes	0.00443011	2.64556	1859	183	1021
GARS	Yes	0.470743	0.483128	398	1647	1022.5
GGPS1	Yes	0.117661	1.55442	1432	613	1022.5
COL3A1	Yes	0.0363189	2.17436	1735	312	1023.5
NUP160	No	-0.0520703	4.11267	2032	15	1023.5
CYFIP2	No	0.501194	0.432604	336	1713	1024.5
FUBP3	No	0.162185	1.31253	1267	782	1024.5
OGDH	No	0.0844322	1.74516	1552	498	1025
RABGEF1	No	0.22765	0.990248	1010	1041	1025.5
ANXA2	Yes	0.877403	0.247173	83	1969	1026
AKR1C1	Yes	-0.0520525	3.84563	2031	23	1027
TPPP	No	0.29876	0.771801	792	1265	1028.5
GCDH	No	0.080471	1.74935	1568	492	1030
SAMD9L	No	-0.0207844	2.93054	1934	126	1030
BANF1	No	0.203909	1.07046	1095	966	1030.5
NDUFB4	Yes	0.0952095	1.6308	1498	564	1031
PSMA4	Yes	0.385193	0.606414	587	1475	1031
THUMPD1	No	0.0918595	1.63992	1513	554	1033.5
TXN	No	0.727632	0.265546	133	1934	1033.5
ARF5	No	0.159925	1.29919	1277	792	1034.5
SNRNP70	No	0.163705	1.28318	1261	808	1034.5
APLP2	No	0.252565	0.889477	938	1133	1035.5
USMG5	No	-0.0554173	3.81722	2048	25	1036.5
TIMM13	No	-0.0530929	3.67401	2038	37	1037.5
RPL38	No	0.266642	0.833465	889	1189	1039
HDAC2	Yes	0.0909815	1.63228	1521	560	1040.5
EZR	No	0.573049	0.347402	250	1834	1042
OPCML	No	0.497439	0.414275	345	1743	1044
THOC6	No	0.466024	0.461273	414	1674	1044
PTGES3	No	0.42536	0.515215	490	1599	1044.5
EPPK1	No	-0.0185568	2.72877	1925	165	1045
PDCD5	No	0.344977	0.653854	675	1417	1046
DCUN1D5	No	0.521123	0.388468	313	1780	1046.5
GOSR2	No	0.177575	1.17043	1207	887	1047
NUP88	No	0.512855	0.394167	320	1774	1047
TXN2	No	0.0126798	2.28793	1820	275	1047.5
CPNE1	No	0.512465	0.391474	321	1776	1048.5
TIMP1	No	0.109721	1.49731	1455	642	1048.5
IPO9	No	0.130852	1.40678	1383	715	1049
YWHAB	No	0.194523	1.07282	1135	964	1049.5
PRPSAP2	No	0.226983	0.928706	1013	1087	1050
UBA5	No	0.274603	0.80328	871	1233	1052
CACYBP	No	0.423506	0.507856	497	1610	1053.5
GIT1	No	0.155871	1.26172	1292	821	1056.5
RPL14	No	0.629913	0.280819	205	1915	1060
UBLCP1	No	0.181801	1.12083	1192	928	1060
NOP58	No	0.690377	0.244575	149	1972	1060.5
PRKAG1	No	0.197362	1.03741	1122	1000	1061
DNAJC19	No	-0.0249321	2.7061	1954	172	1063
SNRNP200	No	0.0450208	1.88454	1698	428	1063
SMU1	No	0.0565317	1.81312	1661	468	1064.5
CCT3	No	0.610614	0.284789	219	1911	1065
AKAP1	No	0.323948	0.660733	724	1410	1067
PDXP	No	0.416051	0.497167	515	1625	1070
DNAJB11	No	0.643607	0.260436	194	1947	1070.5
TPP2	No	0.159943	1.19321	1276	870	1073
FAM129A	No	0.122846	1.38418	1417	731	1074
NUFIP2	No	0.252721	0.814717	935	1214	1074.5
CCDC124	No	0.0728842	1.64159	1599	551	1075
PARP1	Yes	0.269468	0.767927	881	1271	1076
RTN3	No	0.41878	0.48451	508	1645	1076.5
GGH	Yes	1.09171	0.132672	45	2109	1077
PSIP1	No	0.0644049	1.68149	1626	528	1077
ARFGAP2	No	0.14653	1.24402	1324	831	1077.5
DNAJC5	No	0.104303	1.44966	1471	684	1077.5
TCOF1	No	0.0957636	1.48134	1496	659	1077.5
PRKDC	No	0.154227	1.19975	1300	862	1081
ARHGEF1	No	0.0699785	1.6353	1606	558	1082
ATP5C1	No	0.0513685	1.75797	1681	485	1083
CAPS	No	0.555815	0.297063	269	1899	1084
MRPS34	No	0.00788413	2.14344	1845	323	1084
C7	Yes	0.306353	0.670957	767	1402	1084.5
DDX5	No	0.0602449	1.68189	1645	526	1085.5
USP10	No	0.148174	1.21471	1321	850	1085.5
DSC1	No	0.0568442	1.70206	1658	514	1086
TROVE2	No	0.25619	0.790825	926	1246	1086
SAE1	No	0.356137	0.567807	648	1525	1086.5
MRPL49	No	-0.0661301	3.04696	2075	100	1087.5
NUTF2	No	0.640599	0.241015	196	1979	1087.5
RPS2	No	0.530846	0.31105	298	1879	1088.5
VCPIP1	No	-0.0788448	3.65358	2139	38	1088.5
PFKM	No	0.114522	1.37026	1443	737	1090
U2AF2	No	0.135213	1.27843	1371	811	1091
ACSL3	No	0.289049	0.697446	827	1358	1092.5
RAB35	No	0.169167	1.09214	1234	952	1093
CBX1	No	0.183492	1.02446	1179	1009	1094
TMED1	No	0.0950777	1.43891	1500	690	1095
TPD52L2	No	0.371474	0.534662	621	1571	1096
SKP1	No	0.393284	0.496112	567	1627	1097
FXR2	No	-0.0243773	2.38532	1951	246	1098.5
PSMB6	Yes	0.560218	0.263354	261	1940	1100.5
AUH	No	0.145131	1.18899	1328	874	1101
NCAM1	No	0.114827	1.33803	1441	762	1101.5
POF1B	No	0.122383	1.30776	1419	784	1101.5
HDGF	No	0.312513	0.619443	750	1458	1104
FAM162A	No	0.265029	0.731387	893	1316	1104.5
SLC2A13	No	-0.020434	2.27244	1933	278	1105.5
UGP2	No	0.316729	0.606094	738	1479	1108.5
PPBP	No	0.00456728	2.05785	1857	361	1109
NANS	No	0.507337	0.303848	329	1890	1109.5
BPHL	No	-0.0197899	2.23515	1931	291	1111
PMVK	No	0.15996	1.09337	1275	949	1112
RPL18A	No	0.336886	0.567779	698	1526	1112
ACOT7	No	0.100209	1.36973	1486	739	1112.5
ZC3H18	No	0.0699223	1.5447	1607	619	1113
NCOA5	No	0.256048	0.746141	927	1300	1113.5
KARS	No	0.199874	0.902511	1110	1118	1114
NDRG4	No	-0.0956458	4.37021	2224	9	1116.5
NDUFS7	Yes	0.337969	0.556881	693	1541	1117
PSMG1	No	0.596224	0.217534	230	2004	1117
PRRT2	No	0.219274	0.824826	1038	1197	1117.5
RBBP7	No	0.143076	1.15304	1337	899	1118
MLF2	No	0.190956	0.932529	1152	1085	1118.5
SRP9	No	0.165221	1.05492	1252	986	1119
LSM3	No	0.232652	0.790394	993	1247	1120
MRPL32	No	0.180542	0.975831	1195	1050	1122.5
GBA	Yes	-0.0720112	2.80822	2102	146	1124
EIF2A	No	-0.002967	2.04333	1882	367	1124.5
PRDX6	No	0.357268	0.509032	645	1607	1126
SF3B3	No	0.185579	0.933964	1171	1081	1126
TMEM214	No	0.0019053	1.99589	1865	392	1128.5
BPNT1	No	0.083931	1.41702	1553	706	1129.5
PCID2	No	0.323392	0.560341	726	1533	1129.5
DSC2	No	0.137699	1.14352	1355	907	1131
CAD	No	0.0348566	1.68575	1740	523	1131.5
BLVRB	Yes	0.625541	0.17805	211	2058	1134.5
GAPDH	Yes	0.515825	0.255312	316	1954	1135
CYCS	No	0.0587779	1.52225	1648	630	1139
FN3KRP	No	0.368789	0.480977	625	1653	1139
ABR	No	-0.0815575	2.92095	2150	132	1141
PNN	No	0.106693	1.26353	1464	820	1142
COASY	No	0.29816	0.59915	795	1490	1142.5
LSM4	No	0.49876	0.262416	342	1943	1142.5
VTA1	No	0.214944	0.806832	1056	1229	1142.5
ABCF3	No	-0.0214152	2.08749	1938	348	1143
FAM120A	No	0.225684	0.770835	1021	1267	1144
NXN	No	0.475202	0.295764	387	1902	1144.5
NUDT5	No	0.225787	0.768267	1020	1270	1145
HTATSF1	No	0.00463897	1.86634	1856	435	1145.5
NDUFC2	Yes	-0.00231529	1.93461	1881	411	1146
GOLPH3	No	-0.10928	4.0379	2277	16	1146.5
CCT7	No	0.401932	0.408681	544	1751	1147.5
PSMD8	Yes	0.398028	0.414784	555	1740	1147.5
HSD17B8	No	-0.0819911	2.82422	2152	144	1148
RUVBL1	No	0.197321	0.843301	1123	1175	1149
DNM1L	No	0.263404	0.669027	899	1404	1151.5
NDUFA4L2	Yes	-0.104585	3.44671	2253	51	1152
OTUB1	No	0.301526	0.570485	782	1522	1152
DNM1	No	0.463589	0.306516	421	1886	1153.5
RNASE1	Yes	0.0912316	1.30356	1519	788	1153.5
RPRD2	No	0.0268786	1.64823	1768	542	1155
SYAP1	No	0.235124	0.724645	986	1325	1155.5
HYOU1	No	0.309432	0.547071	759	1554	1156.5
MAGOH	No	0.00848978	1.80346	1839	474	1156.5
TIMM9	No	-0.0731199	2.5483	2108	205	1156.5
WDFY1	No	-0.0217775	2.0356	1940	373	1156.5
CPSF6	No	0.00918326	1.77845	1837	480	1158.5
ANP32A	No	0.290375	0.591878	819	1499	1159
EPRS	No	0.27569	0.622724	867	1455	1161
PITRM1	No	-0.103058	3.26597	2249	73	1161
HNRNPU	No	0.63863	0.115578	199	2127	1163
PDS5A	No	-0.000172203	1.8289	1872	461	1166.5
TRIM28	No	0.160658	0.961295	1272	1061	1166.5
TAX1BP3	No	0.106756	1.19219	1463	871	1167
EPB41L1	No	0.392071	0.398856	570	1765	1167.5
FARSB	No	-0.0444531	2.1491	2014	321	1167.5
POR	Yes	0.0478855	1.48937	1686	649	1167.5
NOMO3	No	0.0663222	1.39758	1617	719	1168
AFG3L2	No	-0.0507	2.18182	2028	309	1168.5
NEBL	No	-0.107898	3.27501	2266	72	1169
TMEM205	No	0.133739	1.07286	1376	963	1169.5
AHCY	No	0.395122	0.390086	563	1777	1170
SIRT3	No	-0.00554971	1.833	1889	455	1172
DHODH	Yes	0.00919576	1.72519	1836	509	1172.5
GABRB1	Yes	0.45902	0.280753	431	1916	1173.5
MCTS1	No	0.651163	0.0848655	186	2161	1173.5
FTH1	Yes	0.301622	0.536257	780	1568	1174
PSMG3	No	0.299214	0.542993	790	1558	1174
DNPEP	No	0.316602	0.508179	740	1609	1174.5
SPATA20	No	-0.0977282	2.97842	2234	115	1174.5
GPC1	No	0.183939	0.843803	1178	1173	1175.5
SLC4A1	No	-0.0403647	2.05876	1995	359	1177
CD177	No	0.783508	0.0293137	116	2240	1178
PYCR2	No	0.0126244	1.65637	1821	537	1179
MPG	No	0.0571023	1.42237	1657	702	1179.5
CLIC1	No	0.320336	0.494407	731	1629	1180
APIP	No	0.177777	0.854708	1206	1157	1181.5
SAFB2	No	-0.0319842	2.00125	1976	388	1182
DEFA3	No	0.0536555	1.43687	1671	694	1182.5
YTHDC2	No	-0.0422642	2.05849	2005	360	1182.5
ANP32B	No	0.136613	1.03535	1364	1002	1183
SCAMP5	No	0.27371	0.592182	873	1498	1185.5
COPG2	No	-0.00102508	1.74722	1876	496	1186
RDH13	Yes	0.107695	1.14042	1460	912	1186
SRPRB	No	0.234817	0.683417	987	1385	1186
GEMIN5	No	-0.0328357	1.97194	1978	397	1187.5
SYNPR	No	0.312948	0.488773	746	1635	1190.5
WTAP	No	0.205458	0.749388	1086	1295	1190.5
CPT2	Yes	-0.0770328	2.34559	2127	256	1191.5
VAMP4	No	0.166096	0.886121	1249	1135	1192
PHF5A	No	0.348391	0.426442	666	1719	1192.5
PSMD11	Yes	0.37004	0.405345	624	1761	1192.5
SH3GL2	No	0.385877	0.368311	585	1803	1194
ATPAF2	No	0.0612009	1.35771	1641	749	1195
HPCAL1	No	0.406743	0.327817	533	1857	1195
ABCF1	No	0.354857	0.415756	652	1739	1195.5
ATP6V0D1	No	-0.0569673	2.1056	2049	342	1195.5
GNPDA1	Yes	0.346731	0.424749	669	1726	1197.5
ARFGAP1	No	0.300317	0.507224	788	1612	1200
WDR77	No	-0.0691627	2.17655	2091	311	1201
SMARCA4	Yes	0.388532	0.355042	580	1823	1201.5
GLOD4	No	0.421588	0.293739	502	1905	1203.5
ACTR3	No	0.411359	0.305083	524	1887	1205.5
AIF1L	No	0.435483	0.262844	471	1941	1206
POLR2I	No	0.206695	0.720783	1082	1330	1206
BID	No	0.241603	0.628249	968	1445	1206.5
CENPV	No	0.151391	0.916333	1307	1107	1207
PDXDC1	No	0.209834	0.708693	1070	1344	1207
ABCB5	No	-0.0309895	1.8565	1974	442	1208
GATAD2A	No	0.605198	0.0587961	222	2194	1208
CROCC	No	0.0169135	1.55478	1805	612	1208.5
SH3GL1	No	0.343112	0.41883	682	1735	1208.5
CLIP1	No	0.180877	0.807617	1194	1224	1209
ME2	No	-0.0696116	2.11997	2094	331	1212.5
SLC25A4	Yes	-0.126092	3.1036	2335	92	1213.5
WIPI2	No	0.22065	0.676471	1033	1394	1213.5
POLR2E	No	-0.0194571	1.74295	1929	499	1214
NFU1	No	-0.0130334	1.69827	1911	518	1214.5
RPS7	No	0.911627	-0.0576877	74	2355	1214.5
PON1	No	0.0911491	1.13907	1520	913	1216.5
GOLGA3	No	0.0422533	1.39407	1711	723	1217
FBN2	No	0.525476	0.115111	308	2128	1218
PPP1R7	No	0.158535	0.855304	1284	1154	1219
ENOPH1	No	0.164582	0.836474	1257	1184	1220.5
MCAM	No	0.376247	0.343621	603	1839	1221
PIP4K2C	No	0.159198	0.849475	1281	1166	1223.5
SNX8	No	0.341427	0.404688	686	1762	1224
ACADSB	Yes	-0.0404991	1.8305	1996	457	1226.5
RUFY3	No	0.404389	0.281343	539	1914	1226.5
MARS	No	0.52625	0.0963567	305	2149	1227
SLC7A10	No	0.117347	1.01381	1433	1021	1227
SRP68	No	0.192192	0.736085	1146	1309	1227.5
PFN1	No	0.54651	0.0731037	282	2176	1229
LSS	Yes	-0.098005	2.47235	2236	224	1230
GLUL	Yes	-0.115281	2.7273	2295	166	1230.5
PSMB7	Yes	0.422871	0.251949	499	1962	1230.5
VPS37B	No	0.36464	0.353294	635	1827	1231
NID1	Yes	0.00311057	1.56628	1863	602	1232.5
SEC16A	No	0.182985	0.760218	1184	1282	1233
HNRNPA2B1	No	0.740266	-0.0449264	128	2340	1234
SMC1A	No	0.0169359	1.47721	1804	664	1234
ALDH18A1	No	0.0896752	1.10502	1529	942	1235.5
OLA1	No	0.202469	0.690294	1100	1373	1236.5
SURF4	No	0.166636	0.797706	1245	1236	1240.5
CBR4	No	-0.124856	2.77099	2330	153	1241.5
DYNLL2	No	0.318996	0.409113	734	1749	1241.5
CASP1	Yes	0.110257	1.00157	1453	1031	1242
GSTO1	Yes	0.290097	0.471648	821	1664	1242.5
ATP6V1G1	No	0.225584	0.614201	1022	1464	1243
KRI1	No	-0.135389	3.04959	2387	99	1243
CARS	No	0.322328	0.39894	727	1764	1245.5
CHCHD4	No	0.475168	0.134752	388	2106	1247
MAG	No	1.56672	-0.170351	11	2486	1248.5
TIMM50	No	-0.0761264	2.03377	2121	376	1248.5
PSMB4	Yes	0.599433	0.000995883	228	2273	1250.5
LCN2	No	0.931869	-0.12372	68	2434	1251
SPTA1	No	-0.118091	2.57097	2304	199	1251.5
TCP1	No	0.506805	0.0737835	330	2174	1252
HSPA2	No	0.184492	0.72004	1176	1332	1254
HIST2H2AB	No	0.260718	0.511566	907	1602	1254.5
SKIV2L	No	0.22454	0.601076	1026	1483	1254.5
TYMP	Yes	0.373833	0.300965	614	1895	1254.5
GOLGA7	No	0.156919	0.812764	1289	1221	1255
CMC1	No	0.147744	0.832579	1322	1190	1256
PRPF31	No	0.227581	0.591388	1011	1501	1256
QARS	No	0.183167	0.720353	1181	1331	1256
OXSR1	No	0.303023	0.416788	778	1737	1257.5
HADHA	No	-0.0174415	1.57136	1920	597	1258.5
ALG2	No	0.0920744	1.02804	1511	1007	1259
RAB2A	No	0.256478	0.519192	924	1594	1259
ARMCX3	No	-0.160295	3.76444	2490	29	1259.5
GOLGB1	No	-0.0925148	2.15971	2206	316	1261
HAPLN2	No	-0.0611066	1.82812	2059	463	1261
UBL4A	No	0.45325	0.156514	440	2083	1261.5
BCS1L	No	0.208665	0.624909	1073	1452	1262.5
LANCL1	No	0.10912	0.946237	1458	1068	1263
SUMO3	No	0.102824	0.974493	1475	1051	1263
CCT5	No	0.558576	0.00979814	265	2264	1264.5
HMGB1	Yes	0.329524	0.36039	715	1815	1265
RBM26	No	-0.109127	2.34847	2275	255	1265
PDE12	No	0.191956	0.682457	1147	1387	1267
EFCAB6	No	-0.171817	4.3818	2527	8	1267.5
G6PD	Yes	0.11089	0.932754	1452	1084	1268
HAPLN1	No	0.236133	0.547608	983	1553	1268
CA3	Yes	0.126221	0.884947	1400	1137	1268.5
ILF2	No	0.203141	0.634489	1097	1440	1268.5
VARS2	No	0.429042	0.183064	484	2054	1269
RPS5	No	0.230495	0.556576	1000	1542	1271
TST	No	0.00127067	1.4676	1868	675	1271.5
APEH	No	0.136747	0.838019	1363	1183	1273
RPN1	No	0.308014	0.379502	763	1791	1277
ZC3HAV1	No	0.175102	0.71815	1220	1336	1278
SERPINA3	Yes	1.23148	-0.211995	29	2529	1279
API5	No	-0.163082	3.3797	2498	61	1279.5
AMBP	Yes	-0.0221607	1.54141	1941	621	1281
IPO4	No	0.0415452	1.21611	1713	849	1281
SNX27	No	0.320149	0.348034	732	1833	1282.5
RABGAP1	No	-0.0706079	1.81138	2098	469	1283.5
PPIL1	No	0.375181	0.254262	609	1959	1284
ATP6V1E1	No	0.103377	0.923016	1473	1096	1284.5
GLB1	No	0.107511	0.913729	1461	1109	1285
TPI1	No	0.408241	0.19327	529	2041	1285
SUPT6H	No	-0.0846891	1.97035	2174	398	1286
CCDC47	No	0.225094	0.549099	1023	1550	1286.5
QSOX1	No	0.362517	0.266619	640	1933	1286.5
FDX1	Yes	0.000357862	1.41991	1870	704	1287
GUK1	No	0.239505	0.513473	975	1600	1287.5
ITM2C	No	0.346456	0.294839	671	1904	1287.5
MRPS9	No	0.168441	0.715507	1236	1339	1287.5
RPS27L	No	0.158688	0.747976	1282	1296	1289
RPS15A	No	0.386857	0.224874	584	1995	1289.5
DBI	No	0.791029	-0.156509	109	2472	1290.5
HSPB1	Yes	0.261082	0.460706	906	1675	1290.5
CAMKV	No	0.607285	-0.0638713	221	2361	1291
CD2BP2	No	0.10273	0.913758	1476	1108	1292
DHRSX	No	0.19972	0.609461	1112	1472	1292
SAR1A	No	0.25671	0.471687	922	1663	1292.5
SIN3A	No	0.0260621	1.27433	1773	812	1292.5
PSMB3	Yes	0.617747	-0.0693187	216	2370	1293
HLA-A	Yes	0.116021	0.860873	1436	1152	1294
FGF1	Yes	0.059064	1.09987	1647	944	1295.5
PPOX	No	0.578621	-0.0499504	246	2345	1295.5
THOP1	No	0.458731	0.0870285	432	2159	1295.5
ATP6V1F	No	0.413104	0.165702	520	2072	1296
AGT	Yes	0.41014	0.171341	526	2067	1296.5
PUF60	No	0.391008	0.206014	573	2021	1297
TBL1X	No	0.0756401	1.02707	1586	1008	1297
PHKB	No	0.160557	0.727742	1273	1322	1297.5
IDE	Yes	-0.0101641	1.43815	1905	691	1298
UBE2I	No	0.382777	0.211308	589	2012	1300.5
STK4	Yes	0.373556	0.235144	615	1987	1301
PRKRA	No	0.218692	0.540344	1040	1563	1301.5
COTL1	No	0.188067	0.62912	1161	1443	1302
CRAT	Yes	-0.115671	2.18909	2298	306	1302
TAP1	No	0.707962	-0.151988	139	2465	1302
PRDX5	Yes	0.115987	0.848569	1437	1168	1302.5
ABCD1	No	-0.136061	2.51349	2391	215	1303
KIF5C	No	1.16741	-0.247478	35	2572	1303.5
SYN3	No	-0.0970986	2.03285	2230	377	1303.5
ABHD10	No	-0.0247426	1.48201	1952	658	1305
DHRS7B	No	0.0405601	1.16168	1718	893	1305.5
EIF5A	No	0.687575	-0.146377	154	2457	1305.5
RBM3	No	0.469026	0.0473806	402	2210	1306
PPM1G	No	-0.160382	2.95034	2491	122	1306.5
TPT1	Yes	0.197999	0.592736	1119	1496	1307.5
PTPN11	No	0.0952423	0.90134	1497	1121	1309
RBM39	No	0.00702454	1.33191	1848	770	1309
SLC17A7	No	0.0630361	1.05536	1633	985	1309
NUP214	No	0.0889981	0.924908	1531	1093	1312
NDUFS1	Yes	-0.0772434	1.74727	2131	495	1313
RPS3	No	0.150823	0.729207	1308	1319	1313.5
RBM12	No	0.148931	0.734984	1317	1311	1314
TMEM14C	No	0.143447	0.750377	1335	1293	1314
UBE2O	No	0.0371283	1.15405	1732	897	1314.5
ACAT2	No	0.497289	-0.0092821	346	2285	1315.5
SLC1A3	Yes	-0.073025	1.68453	2107	524	1315.5
RAB6B	No	0.00832894	1.2999	1841	791	1316
FKBP8	No	-0.135166	2.37259	2384	250	1317
DRG1	No	-0.0381648	1.49348	1990	645	1317.5
PCYT1A	No	-0.0119673	1.38932	1909	726	1317.5
MAP2K4	Yes	-0.134333	2.32266	2377	261	1319
DERA	No	0.257474	0.425522	918	1722	1320
S100A10	Yes	0.284119	0.370687	841	1800	1320.5
CLASP1	No	-0.0993507	1.95776	2239	403	1321
PPP2CA	Yes	0.216061	0.518976	1048	1595	1321.5
ATP2B2	No	0.154401	0.708673	1299	1345	1322
DDX19A	No	0.396299	0.152883	560	2088	1324
FAM91A1	No	-0.0431626	1.5024	2010	640	1325
PSMD13	Yes	0.161311	0.687817	1271	1379	1325
EIF3C	No	0.198333	0.558634	1117	1537	1327
IDH1	Yes	0.346552	0.236904	670	1985	1327.5
RPS14	No	0.404991	0.120816	536	2119	1327.5
CCDC22	No	0.0630825	1.01302	1632	1024	1328
CCDC93	No	0.298713	0.325709	793	1863	1328
ATXN2L	No	0.271718	0.388399	877	1781	1329
FXN	Yes	-0.0435713	1.49042	2012	646	1329
PTGIS	No	0.0238375	1.17831	1779	882	1330.5
NMT1	No	0.0912797	0.874284	1517	1147	1332
AKR1B1	Yes	0.234772	0.459346	988	1677	1332.5
TRAPPC10	No	0.0834253	0.912902	1555	1110	1332.5
VBP1	No	0.177792	0.614133	1205	1465	1335
EIF3F	No	0.00294645	1.28319	1864	807	1335.5
EIF5B	No	0.164138	0.659238	1260	1411	1335.5
GMFG	No	-0.0596686	1.54483	2054	618	1336
MSRB2	No	0.014456	1.20155	1812	860	1336
S100A9	No	0.979399	-0.29645	58	2615	1336.5
NCL	No	0.229253	0.462184	1005	1671	1338
BTF3	No	0.0765836	0.923427	1583	1095	1339
PRPF40A	No	-0.109083	1.94762	2273	408	1340.5
PML	Yes	0.312918	0.265314	747	1935	1341
RNF114	No	0.307674	0.279767	764	1918	1341
RIC8A	No	0.143183	0.707182	1336	1347	1341.5
PSMC2	Yes	0.292066	0.318327	814	1870	1342
SUPT5H	No	0.140877	0.712821	1344	1340	1342
ACBD3	No	0.0250626	1.14146	1777	909	1343
NAE1	No	0.331619	0.242765	711	1975	1343
RPLP2	No	0.149696	0.688416	1312	1376	1344
SUB1	No	-0.0754239	1.62031	2117	571	1344
TTC1	No	-0.0442586	1.46649	2013	676	1344.5
HSPBP1	No	0.178589	0.599333	1202	1488	1345
RPL13	Yes	0.236193	0.43414	982	1709	1345.5
SCARB1	No	0.0311991	1.11292	1755	937	1346
FN3K	No	-0.0832621	1.67797	2168	529	1348.5
CCT6A	No	0.473856	-0.0228105	391	2307	1349
CA1	Yes	0.0168479	1.15909	1806	894	1350
HMGCS1	No	1.11169	-0.338097	41	2659	1350
POFUT1	No	0.455065	0.0117505	439	2261	1350
CPLX2	No	0.0855567	0.861914	1550	1151	1350.5
TMEM189-UBE2V1	No	0.231902	0.435804	996	1706.5	1351.25
CDH13	No	0.950789	-0.319263	64	2639	1351.5
GPX8	No	0.0870253	0.851636	1544	1163	1353.5
STX1B	No	-0.132927	2.11277	2371	336	1353.5
VPS35	No	0.215251	0.477947	1053	1654	1353.5
PSMD6	Yes	0.222371	0.458101	1029	1679	1354
CKAP4	No	0.21785	0.470721	1043	1666	1354.5
DNAJA2	No	0.281893	0.326041	847	1862	1354.5
PECR	No	0.112922	0.772608	1449	1263	1356
WDR61	No	0.0931977	0.820619	1509	1204	1356.5
ARPC5L	No	0.393226	0.0980606	568	2147	1357.5
LEMD2	No	0.0425892	1.02375	1707	1010	1358.5
NCOA7	No	0.0301886	1.07828	1759	958	1358.5
ITGA2B	Yes	0.0315993	1.06895	1753	969	1361
PSMD2	Yes	0.344913	0.189522	677	2046	1361.5
AGFG1	No	0.146433	0.672042	1325	1401	1363
PARP4	No	-0.215152	3.15071	2637	89	1363
APOOL	No	0.00794736	1.17765	1844	883	1363.5
ANP32E	No	-0.0471199	1.41472	2020	708	1364
AQP4	No	1.23381	-0.369155	28	2700	1364
COPS5	No	0.293671	0.278804	811	1919	1365
OMG	No	0.517194	-0.111246	315	2419	1367
RAB3A	No	-0.0243296	1.30754	1950	785	1367.5
RAB3C	No	0.136095	0.691442	1365	1370	1367.5
PSAP	No	-0.123772	1.94127	2327	410	1368.5
ACLY	Yes	0.352901	0.158408	657	2081	1369
MBOAT7	No	0.107061	0.764202	1462	1276	1369
PRPS2	No	0.4324	0.0127426	478	2260	1369
TBCB	No	0.0788039	0.851733	1576	1162	1369
EIF3E	No	0.119778	0.734051	1427	1312	1369.5
RPLP0	No	0.250707	0.37728	948	1793	1370.5
DENR	No	0.370886	0.120737	623	2120	1371.5
CRIP1	No	0.466565	-0.0381808	413	2333	1373
SSR4	No	0.365626	0.123393	631	2116	1373.5
RAP2B	No	0.0554487	0.933232	1665	1083	1374
PYCARD	No	0.228687	0.412725	1008	1746	1377
FAP	No	0.398527	0.0525117	551	2205	1378
ATP2B4	No	0.0912429	0.794462	1518	1240	1379
APRT	Yes	0.363899	0.118965	637	2123	1380
NDUFS5	Yes	-0.243718	3.57343	2720	43	1381.5
B2M	Yes	0.296035	0.251821	802	1963	1382.5
DPP3	No	0.18771	0.511489	1162	1603	1382.5
PDLIM3	No	0.374924	0.0918234	610	2155	1382.5
VPS45	No	0.239681	0.375819	974	1794	1384
AP3B1	No	-0.0297617	1.28775	1969	803	1386
FKBP1A	Yes	0.555329	-0.187081	270	2504	1387
AARS2	No	0.111459	0.725045	1451	1324	1387.5
ISYNA1	Yes	0.279849	0.27796	856	1920	1388
PSMD1	Yes	0.205728	0.442981	1085	1692	1388.5
EIF2AK2	Yes	0.0735122	0.83901	1598	1181	1389.5
ANK1	No	-0.135448	1.98731	2388	393	1390.5
ALDH1A3	Yes	1.2083	-0.425853	32	2750	1391
ABCE1	No	0.210818	0.430559	1066	1717	1391.5
SUCLG2	No	-0.0771678	1.48693	2130	654	1392
PDS5B	No	-0.082482	1.53067	2159	626	1392.5
HCN1	Yes	0.135769	0.65174	1366	1420	1393
MRPL1	No	0.364462	0.0954174	636	2150	1393
NOC3L	No	0.0639047	0.854828	1630	1156	1393
NPEPL1	No	0.436819	-0.0297041	467	2319	1393
NT5C	No	0.447964	-0.0438051	448	2338	1393
PRPF8	No	-0.0525732	1.34873	2036	754	1395
LARP7	No	-0.251521	3.43316	2736	56	1396
ATP6V1H	No	-0.1494	2.04791	2434	364	1399
NCK1	No	-0.0251668	1.22848	1955	844	1399.5
MYO5A	No	0.150292	0.596381	1310	1492	1401
PLG	Yes	0.0520045	0.89807	1677	1125	1401
NEDD8	No	-0.0726695	1.42479	2105	699	1402
HSPA5	Yes	0.390104	0.0336341	575	2232	1403.5
RPL29	No	0.514915	-0.171097	318	2489	1403.5
BCAP29	No	0.62782	-0.275735	209	2599	1404
NOL6	No	0.593076	-0.252494	232	2576	1404
NLRX1	No	-0.116805	1.73233	2303	506	1404.5
RSL1D1	No	0.226952	0.374725	1014	1795	1404.5
CHORDC1	No	-0.0546268	1.33607	2047	763	1405
DPP4	Yes	0.382751	0.0390187	590	2220	1405
AARS	No	0.294874	0.21389	806	2008	1407
GLTP	No	0.0756424	0.804821	1585	1232	1408.5
HNRNPA1	No	0.296691	0.206404	800	2020	1410
PLRG1	No	-0.197082	2.42406	2585	235	1410
RAB1A	No	0.195371	0.44465	1132	1689	1410.5
NME3	No	-0.112484	1.65513	2285	538	1411.5
SPATS2L	No	0.356632	0.0720344	646	2179	1412.5
TGOLN2	No	0.0533301	0.860343	1672	1153	1412.5
PRKCG	Yes	0.202065	0.424924	1101	1725	1413
HNRNPM	No	0.151698	0.570517	1306	1521	1413.5
CD276	No	0.314281	0.155646	744	2084	1414
PTK2	No	-0.03973	1.23837	1993	835	1414
ALDH16A1	No	0.224815	0.36599	1025	1806	1415.5
ETFDH	No	-0.277855	3.73207	2800	32	1416
STAG1	No	0.192923	0.444071	1142	1690	1416
ATP9A	No	-0.135251	1.84484	2386	448	1417
GAA	Yes	0.172391	0.509163	1228	1606	1417
TMSB10	Yes	0.270394	0.255265	879	1956	1417.5
SERPINE1	Yes	0.46824	-0.122854	406	2432	1419
GRIA2	Yes	0.424491	-0.0514501	492	2347	1419.5
SMARCA5	Yes	-0.105114	1.59507	2254	586	1420
EIF1	No	0.163157	0.528394	1263	1578	1420.5
PDIA6	No	0.410146	-0.0283027	525	2316	1420.5
TARDBP	No	0.334666	0.10315	704	2137	1420.5
GOLGA1	No	-0.0839729	1.46967	2170	673	1421.5
METAP2	Yes	0.0382522	0.9023	1724	1119	1421.5
SNRPD1	No	0.164689	0.52404	1256	1587	1421.5
NEFM	No	0.572535	-0.272739	252	2592	1422
DHX30	No	-0.100862	1.5644	2242	603	1422.5
TEX10	No	0.214617	0.382447	1057	1788	1422.5
SGTA	No	0.023276	0.951658	1782	1065	1423.5
MTPN	No	0.200844	0.414486	1108	1741	1424.5
TTC9C	No	0.0194025	0.969225	1797	1056	1426.5
MDH1	No	0.18849	0.441532	1159	1695	1427
H2AFY	No	0.435774	-0.085127	470	2387	1428.5
RAB8A	No	0.336904	0.0802235	697	2164	1430.5
POLR2C	No	0.0281947	0.921747	1763	1100	1431.5
ANXA8L1	No	-0.121156	1.64662	2319	545.5	1432.25
BAX	Yes	0.251596	0.270178	941	1925	1433
PLEK	No	-0.0796455	1.3908	2142	725	1433.5
PROCR	No	-0.0912978	1.47223	2201	670	1435.5
YIF1A	No	0.247129	0.275209	953	1922	1437.5
IPO5	No	0.0229124	0.92287	1784	1097	1440.5
NUDT21	No	0.0906395	0.69718	1522	1359	1440.5
PSMC5	Yes	0.400322	-0.0395765	548	2334	1441
AASDHPPT	No	0.1621	0.506159	1268	1615	1441.5
KPRP	No	0.0330175	0.885897	1747	1136	1441.5
NEO1	No	-0.0904313	1.44402	2197	686	1441.5
RNPS1	No	0.355712	0.0325519	649	2234	1441.5
SFXN3	No	-0.0286969	1.13634	1966	917	1441.5
OPTN	No	0.166901	0.485513	1243	1642	1442.5
BOLA2B	No	-0.283208	3.30174	2823	67	1445
SYNCRIP	No	0.252172	0.258709	939	1951	1445
UBA3	No	-0.132186	1.68214	2366	525	1445.5
GNAZ	No	-0.153277	1.86458	2455	438	1446.5
N4BP3	No	-0.00729374	1.04018	1896	997	1446.5
NHSL2	No	-0.114565	1.56901	2293	600	1446.5
CDK3	No	-0.0519968	1.19876	2030	865	1447.5
LMAN2L	No	0.118442	0.613488	1430	1466	1448
CCT2	No	0.352241	0.0277505	659	2241	1450
MUT	Yes	0.113617	0.62367	1447	1453	1450
ALDH1L2	No	0.0567286	0.792736	1659	1244	1451.5
FDXR	No	-0.188409	2.09562	2560	344	1452
PYCR1	No	-0.198481	2.15525	2588	317	1452.5
AHNAK2	No	-0.229932	2.48126	2684	222	1453
LRBA	No	-0.267421	2.88672	2769	137	1453
CDK5RAP3	No	0.4212	-0.104756	503	2406	1454.5
CTSB	Yes	0.12295	0.592925	1416	1495	1455.5
SEC23B	No	0.428109	-0.114198	487	2424	1455.5
FGB	Yes	-0.0869001	1.38583	2183	729	1456
OGFR	No	0.201535	0.365227	1104	1808	1456
IRGQ	No	-0.0914336	1.41193	2202	711	1456.5
CAPG	No	0.281061	0.17187	850	2066	1458
PMP2	No	1.34474	-0.596668	21	2897	1459
RBX1	Yes	0.132491	0.558195	1379	1539	1459
SLC7A14	No	0.79084	-0.483159	110	2810	1460
COG3	No	0.271832	0.190234	876	2045	1460.5
MYO1C	No	0.136917	0.542199	1362	1559	1460.5
GPI	No	0.222463	0.297913	1028	1898	1463
LBR	No	0.129312	0.558703	1391	1536	1463.5
CCT4	No	0.379688	-0.0376305	597	2332	1464.5
MUC4	No	-0.0969957	1.42242	2229	701	1465
AP2B1	No	0.19826	0.360874	1118	1814	1466
ATP1A2	Yes	0.569139	-0.350664	256	2676	1466
SCAMP1	No	-0.275666	2.8902	2796	136	1466
GLUD1	Yes	0.00723379	0.929328	1847	1086	1466.5
GYPA	Yes	-0.151337	1.75015	2445	489	1467
COPA	No	0.25881	0.202615	911	2024	1467.5
RPL18	No	0.152258	0.489118	1303	1633	1468
PFDN5	No	0.0861729	0.67764	1547	1392	1469.5
WNK1	No	-0.249022	2.52064	2727	212	1469.5
EFNB2	No	1.17229	-0.609576	34	2906	1470
STX1A	No	0.365652	-0.0238258	630	2310	1470
RBM8A	No	0.0825777	0.686178	1560	1381	1470.5
PTPRZ1	Yes	0.41242	-0.112752	521	2422	1471.5
RAVER1	No	-0.129685	1.58442	2353	591	1472
TMEM2	No	0.859829	-0.55194	89	2855	1472
GNS	No	0.219484	0.290933	1037	1908	1472.5
TRIM25	No	0.123013	0.56207	1414	1531	1472.5
ACADL	No	-0.237121	2.38768	2704	244	1474
URB1	No	0.00522187	0.92254	1853	1098	1475.5
COPS6	No	0.161848	0.45565	1270	1682	1476
PAK1	No	0.137245	0.520126	1360	1592	1476
RAD50	Yes	-0.073619	1.2326	2110	842	1476
RPS10	No	0.272368	0.161192	875	2077	1476
TCERG1	No	0.196807	0.349043	1124	1830	1477
TMUB1	No	0.31241	0.0539438	751	2203	1477
RPLP1	No	0.646044	-0.438588	192	2763	1477.5
COL5A2	Yes	0.696547	-0.485456	146	2811	1478.5
VPS29	No	0.197505	0.346482	1121	1836	1478.5
ATP2B3	No	0.20512	0.318074	1088	1871	1479.5
VTN	Yes	0.420979	-0.1444	504	2455	1479.5
KRT2	No	-0.0181549	0.99337	1924	1036	1480
EIF2S2	No	0.726708	-0.506677	135	2826	1480.5
HNRNPUL1	No	0.0684774	0.704365	1610	1351	1480.5
UNC119B	No	-0.199428	2.03521	2589	374	1481.5
GLS	Yes	-0.184067	1.92867	2551	415	1483
RPL9	No	0.295858	0.0790774	803	2166	1484.5
TUBB	Yes	0.459164	-0.219428	430	2540	1485
PGRMC2	No	0.0723126	0.691497	1602	1369	1485.5
PSMD4	Yes	0.436339	-0.185275	468	2503	1485.5
SPRYD4	No	-0.0269582	1.01987	1959	1014	1486.5
EPS8L2	No	-0.05235	1.10554	2034	941	1487.5
LINGO1	No	0.467324	-0.243235	409	2567	1488
NONO	No	0.118815	0.549355	1429	1549	1489
ARL8A	No	-0.0823386	1.24788	2155	827	1491
FMNL1	No	-0.0901185	1.30527	2195	787	1491
BAZ1B	No	0.0482535	0.746868	1685	1299	1492
GNL3L	No	-0.0776328	1.21394	2134	851	1492.5
RPL23	Yes	0.333725	-0.00289483	706	2279	1492.5
ATP6V1B2	Yes	0.124982	0.525044	1403	1583	1493
MAPRE1	No	0.287239	0.0938568	834	2152	1493
HNRNPD	No	0.182427	0.369316	1187	1801	1494
NUP98	No	-0.0621413	1.12477	2063	926	1494.5
AASS	No	-0.216661	2.09381	2645	345	1495
SV2B	No	0.408789	-0.151844	527	2463	1495
VPS16	No	0.348468	-0.0342783	665	2325	1495
CDH1	Yes	-0.0456568	1.06522	2016	975	1495.5
BCKDHB	No	-0.347246	3.91623	2973	21	1497
HTRA2	No	-0.221363	2.11068	2658	337	1497.5
DYNC1LI1	No	0.0752271	0.661195	1587	1409	1498
TMED4	No	-0.173452	1.8225	2531	465	1498
XPO7	No	-0.19987	1.95474	2591	406	1498.5
HSP90B1	Yes	0.479374	-0.29921	381	2617	1499
DUSP3	No	0.289954	0.0725338	822	2178	1500
WARS	No	0.468055	-0.274616	407	2594	1500.5
ADRM1	Yes	0.590681	-0.448437	234	2768	1501
CHGA	No	0.434985	-0.211702	474	2528	1501
VAV2	No	0.375355	-0.0917172	607	2395	1501
TUBA1A	Yes	0.281439	0.0905768	848	2156	1502
PEX11B	No	0.0266177	0.798478	1771	1235	1503
PYGM	Yes	0.0159528	0.821918	1807	1200	1503.5
CALU	No	0.468607	-0.28359	403	2605	1504
SLC38A2	No	-0.30984	2.93949	2884	124	1504
PDE2A	Yes	-0.121254	1.44089	2320	689	1504.5
ERH	No	0.0618589	0.689781	1637	1374	1505.5
THNSL1	No	-0.265315	2.36415	2759	252	1505.5
SSB	No	0.0853656	0.616359	1551	1461	1506
COPS7B	No	0.493257	-0.336147	358	2656	1507
HINT1	Yes	0.175712	0.371682	1215	1799	1507
ABHD11	No	0.251185	0.163102	945	2074	1509.5
ARHGDIA	No	0.239241	0.192755	976	2043	1509.5
METAP1	No	0.10646	0.548767	1468	1551	1509.5
ELMO1	No	0.28305	0.0728456	844	2177	1510.5
HIST2H2AC	No	0.92825	-0.673038	70	2957	1513.5
HNRNPK	No	0.148973	0.432655	1315	1712	1513.5
PPP2R1A	No	0.230476	0.200511	1001	2027	1514
LDHA	Yes	0.372761	-0.108284	617	2414	1515.5
STOM	No	-0.147678	1.56406	2427	604	1515.5
ZNF787	No	0.478104	-0.325991	384	2647	1515.5
PTBP1	No	0.182702	0.336584	1186	1846	1516
EIF2S3	No	0.106524	0.536967	1466	1567	1516.5
NAP1L1	No	0.264396	0.102928	896	2138	1517
CHCHD2	No	0.40875	-0.193781	528	2507	1517.5
SPTB	No	-0.128491	1.44117	2347	688	1517.5
CAND1	No	0.0145913	0.807337	1811	1225	1518
SNX5	No	0.303038	0.0138554	777	2259	1518
KIAA0513	No	-0.0677903	1.08355	2081	956	1518.5
TSNAX	No	0.127834	0.485543	1396	1641	1518.5
SPAG17	No	0.0233049	0.776274	1781	1258	1519.5
LAMC1	No	0.395099	-0.163809	564	2478	1521
PIP	Yes	0.0762505	0.617976	1584	1459	1521.5
UBTF	No	-0.157821	1.62091	2473	570	1521.5
COL5A1	Yes	0.878028	-0.683055	82	2962	1522
DPP6	No	0.478372	-0.340585	383	2663	1523
LSM1	No	0.273341	0.0755504	874	2172	1523
PFDN4	No	0.263832	0.0964907	898	2148	1523
SYNJ2BP	No	-0.0242906	0.922463	1949	1099	1524
RPSA	Yes	0.215549	0.221793	1051	1998	1524.5
GRHPR	No	0.154845	0.407573	1298	1754	1526
BCAN	No	0.355609	-0.100982	650	2404	1527
FARP2	No	-0.017917	0.889996	1922	1132	1527
HADH	No	-0.0638127	1.05537	2071	984	1527.5
FNDC3A	No	-0.0824155	1.15059	2157	900	1528.5
DCUN1D1	No	-0.329268	2.93929	2933	125	1529
QDPR	No	0.0682766	0.627101	1611	1447	1529
EMD	No	0.167053	0.357663	1242	1818	1530
ADI1	No	-0.0670604	1.057	2078	983	1530.5
ARMCX1	No	-0.189227	1.74085	2563	500	1531.5
SPCS2	No	0.0195188	0.768696	1796	1269	1532.5
PF4	No	0.032448	0.732863	1752	1314	1533
UNC45A	No	0.086437	0.57117	1546	1520	1533
COPE	No	0.215851	0.207856	1050	2018	1534
MAP2K2	Yes	0.135231	0.439304	1370	1698	1534
CSTF2	No	0.226607	0.182712	1016	2055	1535.5
DTYMK	Yes	0.0379802	0.704485	1726	1350	1538
HEXB	Yes	0.00864425	0.795599	1838	1239	1538.5
ACTA2	No	-0.111571	1.297	2282	797	1539.5
SUMF2	No	0.101396	0.517779	1483	1597	1540
VPS13A	No	-0.21732	1.87262	2649	431	1540
BUD31	No	0.392041	-0.197339	571	2510	1540.5
SLC25A20	Yes	0.477085	-0.366847	385	2696	1540.5
CHI3L1	No	0.551671	-0.482675	274	2808	1541
TBCA	No	0.302642	-0.0209906	779	2303	1541
TMED5	No	-0.286663	2.37555	2833	249	1541
CIAPIN1	No	0.582909	-0.538891	239	2848	1543.5
STX4	Yes	0.382399	-0.177101	592	2496	1544
TTLL12	No	-0.118309	1.30954	2305	783	1544
NGFR	No	0.103879	0.504423	1472	1618	1545
CLPX	No	0.230944	0.148167	999	2096	1547.5
PDIA4	No	0.507817	-0.447835	328	2767	1547.5
XRCC5	Yes	0.205762	0.211875	1084	2011	1547.5
HNRNPF	No	0.0939875	0.521246	1505	1591	1548
ADH1B	Yes	0.44624	-0.323402	452	2645	1548.5
APCS	No	-0.0124651	0.834069	1910	1188	1549
HDDC2	No	0.122735	0.456938	1418	1680	1549
LARP1	No	-0.0890659	1.14264	2191	908	1549.5
CNP	No	0.223984	0.163735	1027	2073	1550
PPP1R12A	No	0.241414	0.110863	971	2130	1550.5
MRPS21	No	0.372366	-0.168343	619	2483	1551
TFAM	No	0.19517	0.244963	1133	1971	1552
C4BPA	No	-0.0325483	0.892752	1977	1130	1553.5
CRMP1	Yes	-0.173781	1.60978	2533	575	1554
SMG7	No	-0.153625	1.48792	2457	651	1554
ENY2	No	0.422301	-0.292084	501	2608	1554.5
DSC3	No	-0.144327	1.43692	2418	693	1555.5
CETN2	No	0.109612	0.475794	1456	1656	1556
PFDN1	No	-0.200584	1.69212	2594	520	1557
AGPAT3	No	-0.114517	1.25384	2291	824	1557.5
NUBP2	No	0.199652	0.218231	1113	2003	1558
ENDOD1	No	-0.107007	1.2104	2262	855	1558.5
IMPDH2	Yes	-0.0133474	0.820078	1913	1205	1559
LACTB2	No	0.135604	0.407331	1367	1755	1561
XRCC6	No	0.0483259	0.636075	1684	1438	1561
LRRC59	No	0.257414	0.0493857	919	2208	1563.5
RAB4B	No	0.120772	0.436623	1423	1705	1564
SART1	No	0.0195445	0.719819	1795	1333	1564
TCEA1	No	0.137352	0.394489	1358	1771	1564.5
CPT1A	Yes	-0.251531	1.98685	2737	394	1565.5
ILVBL	No	0.123303	0.425227	1412	1723	1567.5
SNRPC	No	0.489019	-0.448845	367	2769	1568
KRT1	No	-0.0231656	0.827369	1945	1194	1569.5
LANCL2	No	0.0372747	0.658992	1729	1412	1570.5
P4HB	Yes	0.460109	-0.385894	425	2716	1570.5
CSNK2B	No	0.0744	0.55036	1594	1548	1571
PTK7	No	0.315046	-0.0980597	741	2401	1571
SCAMP4	No	-0.0757619	1.01336	2119	1023	1571
NUCKS1	No	0.407971	-0.294915	530	2613	1571.5
MGAT1	No	0.0670955	0.564911	1614	1530	1572
EPN1	No	0.255987	0.0422101	928	2217	1572.5
HIBADH	No	-0.191997	1.61059	2571	574	1572.5
KIAA0368	No	-0.190328	1.60507	2567	578	1572.5
HSPA8	Yes	0.10086	0.472294	1484	1662	1573
CFH	No	0.271138	0.00530064	878	2269	1573.5
IMPA1	Yes	-0.158357	1.47039	2479	671	1575
SURF6	No	0.0457512	0.620807	1695	1457	1576
TXNDC5	No	0.307166	-0.0841765	766	2386	1576
MACROD2	No	-0.309382	2.29563	2882	271	1576.5
SERPINB6	No	0.20845	0.158763	1075	2080	1577.5
ZFR	No	-0.0016991	0.76349	1877	1278	1577.5
SLC26A2	No	-0.394649	3.0347	3053	103	1578
PLOD2	Yes	-0.401195	3.09872	3064	93	1578.5
TFG	No	0.215969	0.133104	1049	2108	1578.5
TNPO3	No	0.00396796	0.746946	1860	1298	1579
CD151	No	0.0789293	0.523889	1575	1588	1581.5
COL6A3	Yes	0.19849	0.189152	1116	2047	1581.5
PSMD12	Yes	0.257875	0.0221402	915	2248	1581.5
EHD3	No	0.258976	0.0170066	909	2255	1582
TBC1D13	No	0.268561	-0.00493453	884	2282	1583
POLR2B	No	-0.139415	1.33315	2401	766	1583.5
PIN1	No	0.397437	-0.294033	558	2611	1584.5
RPL36	No	0.283633	-0.0351904	842	2327	1584.5
FUBP1	No	0.256574	0.0223534	923	2247	1585
SBF1	No	0.0326173	0.650885	1750	1421	1585.5
BCAS1	No	0.677736	-0.753651	161	3014	1587.5
RBM14	No	0.401036	-0.31019	547	2629	1588
SUPT16H	No	-0.0955915	1.08809	2223	953	1588
MUSTN1	No	0.0668408	0.540768	1616	1561	1588.5
HRAS	Yes	0.537598	-0.577914	292	2886	1589
RPS18	No	0.389511	-0.280903	577	2602	1589.5
MPP1	No	-0.0530542	0.877985	2037	1143	1590
KIF12	No	0.017357	0.686441	1803	1380	1591.5
SORD	No	0.0968013	0.439401	1491	1697	1594
STAB2	Yes	0.0943325	0.453141	1503	1686	1594.5
DDX1	No	0.0117137	0.695361	1826	1364	1595
PRDX4	Yes	0.140811	0.336665	1345	1845	1595
ILF3	Yes	0.173962	0.246717	1221	1970	1595.5
CPA4	No	1.09465	-0.913632	44	3149	1596.5
RAB3GAP1	No	-0.150165	1.34212	2436	758	1597
SNRNP40	No	-0.398385	2.89869	3059	135	1597
TUBA1B	Yes	0.266898	-0.0227423	888	2306	1597
PPP1CB	No	0.132758	0.35777	1378	1817	1597.5
PNKP	No	-0.00640042	0.742098	1894	1303	1598.5
HEXA	No	-0.266516	1.86506	2765	436	1600.5
SLC7A2	Yes	-0.134989	1.26409	2382	819	1600.5
CAPZA2	No	0.264609	-0.0229497	894	2308	1601
INF2	No	-0.119987	1.17175	2316	886	1601
SCD5	No	-0.166704	1.4226	2506	700	1603
SUMO2	No	0.247053	0.0196493	955	2252	1603.5
ACADVL	No	-0.157881	1.37852	2474	734	1604
PPP4R2	No	0.166525	0.251741	1246	1964	1605
RANBP3	No	0.148942	0.301793	1316	1894	1605
NPEPPS	No	0.130184	0.353329	1387	1826	1606.5
HGS	Yes	0.295207	-0.106682	805	2409	1607
HNRNPL	No	-0.0146104	0.74336	1915	1302	1608.5
NUDT4	No	0.155616	0.270693	1293	1924	1608.5
PKP1	No	0.0945393	0.431865	1501	1716	1608.5
EIF3H	No	0.127797	0.356445	1397	1821	1609
AGPAT5	No	0.113787	0.389357	1446	1778	1612
DMD	Yes	0.0612995	0.524193	1640	1585	1612.5
ELAVL1	No	0.220225	0.0612116	1035	2191	1613
ATP6V1A	Yes	-0.119686	1.13744	2314	914	1614
GSR	Yes	0.0266349	0.614299	1770	1463	1616.5
NCKAP1L	No	-0.0988501	1.04121	2237	996	1616.5
HBD	No	-0.0973385	1.03635	2233	1001	1617
RANBP2	No	0.0525843	0.537346	1673	1566	1619.5
NUBP1	No	0.177504	0.194914	1208	2037	1622.5
RPL8	Yes	0.280242	-0.08883	854	2391	1622.5
SCPEP1	No	-0.159254	1.34175	2485	760	1622.5
AGPS	No	-0.347573	2.29184	2974	273	1623.5
SPTLC1	No	0.6559	-0.828782	181	3066	1623.5
MOV10	No	-0.202312	1.48845	2600	650	1625
EPS15L1	No	0.0669272	0.488546	1615	1637	1626
PSMC6	Yes	0.265758	-0.0645246	891	2362	1626.5
PLEKHG4B	No	0.458692	-0.498243	433	2823	1628
FLNA	No	0.0208978	0.611673	1790	1470	1630
SRGAP1	No	0.124133	0.332671	1409	1851	1630
HIST1H4C	No	0.661489	-0.845436	177	3085.5	1631.25
AMPH	No	-0.144189	1.2194	2416	847	1631.5
PLCD3	Yes	-0.170443	1.35947	2519	747	1633
CCT8	No	0.199478	0.0922339	1114	2153	1633.5
COPZ1	No	0.43526	-0.473968	473	2794	1633.5
FAM169A	No	-0.129143	1.13175	2349	918	1633.5
SMTN	No	-0.0915451	0.952	2203	1064	1633.5
RAB21	No	-0.119269	1.07646	2311	959	1635
SHMT1	Yes	0.298798	-0.167834	791	2482	1636.5
TMPO	No	0.188606	0.12251	1158	2117	1637.5
COG4	No	-0.0298071	0.740412	1970	1306	1638
NRN1	No	0.0339975	0.559888	1743	1534	1638.5
LIMS1	No	0.416876	-0.449303	511	2770	1640.5
RPL32	No	0.187601	0.121509	1163	2118	1640.5
CRYAB	No	-0.269758	1.73302	2777	505	1641
MAN1B1	No	-0.166413	1.31644	2503	779	1641
LAS1L	No	0.490889	-0.621846	363	2920	1641.5
LYPLAL1	No	-0.570857	4.63509	3277	6	1641.5
PACS1	No	-0.512982	3.34292	3218	65	1641.5
EIF4G2	No	-0.154774	1.25032	2461	825	1643
MLEC	No	0.310068	-0.213278	757	2531	1644
RAC2	No	0.0586184	0.487393	1649	1639	1644
SLC25A24	No	-0.111994	1.02959	2284	1005	1644.5
PLXNA1	No	0.50418	-0.673342	332	2958	1645
RPS27A	No	0.175821	0.16253	1214	2076	1645
ANXA1	Yes	0.00369121	0.641417	1862	1430	1646
PAFAH1B2	No	0.00167312	0.646996	1866	1426	1646
XPO1	No	0.0302215	0.55959	1758	1535	1646.5
KIAA0100	No	-0.0201027	0.696427	1932	1362	1647
RBM12B	No	-0.132424	1.1251	2369	925	1647
SDHB	Yes	-0.305011	1.89581	2870	424	1647
NACA	No	0.107786	0.343895	1459	1838	1648.5
UBL5	No	0.226022	-0.00378909	1019	2281	1650
RPL37A	No	-0.13997	1.15347	2404	898	1651
RICTOR	No	0.0127093	0.599725	1819	1484	1651.5
RPL7A	No	0.185985	0.107636	1170	2133	1651.5
CALB2	No	0.679232	-0.91182	159	3148	1653.5
TSG101	No	0.0516882	0.495098	1679	1628	1653.5
UBA2	No	0.119854	0.310469	1426	1881	1653.5
AP1B1	No	-0.097124	0.939649	2231	1077	1654
GNL1	No	-0.0180827	0.683109	1923	1386	1654.5
PRMT5	Yes	-0.366392	2.218	3015	294	1654.5
SMC3	No	-0.233635	1.54708	2694	617	1655.5
BCL2L13	No	-0.265975	1.64118	2762	552	1657
KPNA1	No	0.0178869	0.575112	1801	1515	1658
MRC1	No	-0.0625003	0.783904	2065	1251	1658
DBN1	No	-0.142142	1.14624	2413	904	1658.5
NUP155	No	-0.24181	1.56756	2717	601	1659
GBP1	No	-0.0718761	0.812831	2100	1220	1660
CPNE3	No	-0.162332	1.24526	2494	830	1662
GNG3	No	0.556341	-0.814598	268	3056	1662
ISCU	No	-0.306607	1.83579	2874	452	1663
DAD1	No	-0.366266	2.16733	3014	314	1664
MAPK8IP3	No	-0.0909018	0.894321	2199	1129	1664
PSME2	Yes	0.204519	0.0307432	1092	2238	1665
CC2D1A	No	-0.155699	1.19643	2466	866	1666
EIF4E2	Yes	0.463616	-0.613184	420	2912	1666
KCMF1	No	-0.140881	1.12592	2408	924	1666
RAB7A	No	-0.0334112	0.70042	1979	1355	1667
ACSL1	No	-0.235158	1.50738	2697	638	1667.5
RPS3A	No	0.169955	0.14283	1232	2103	1667.5
CBR1	No	0.0557143	0.46203	1664	1672	1668
PPIH	No	0.0354286	0.515677	1738	1598	1668
FKBP9	No	0.0544661	0.465684	1668	1669	1668.5
SMARCA1	No	-0.246771	1.54863	2723	615	1669
MRPS18B	No	0.413977	-0.493373	519	2820	1669.5
ATP5F1	No	-0.196893	1.34688	2584	756	1670
PPA1	Yes	0.0901558	0.362754	1527	1813	1670
BLMH	No	0.190656	0.0628023	1155	2187	1671
PRPS1	No	0.214405	-0.00575888	1059	2283	1671
HMGA1	No	0.864393	-1.11063	87	3256	1671.5
RPL13A	Yes	-0.244427	1.5414	2721	622	1671.5
H2AFV	No	0.00810599	0.589372	1842	1503	1672.5
PDZRN3	No	-0.37145	2.14893	3023	322	1672.5
CUL2	No	-0.0226997	0.664893	1942	1407	1674.5
FGG	Yes	-0.167739	1.23644	2512	838	1675
GTF3C1	No	-0.133702	1.06464	2374	977	1675.5
MRPL43	No	-0.324696	1.87805	2923	429	1676
DSG1	No	-0.0832226	0.836155	2167	1186	1676.5
RECQL	No	-0.0866795	0.844607	2182	1171	1676.5
SLC4A1AP	No	0.0959983	0.327097	1492	1861	1676.5
AGFG2	No	-0.0805951	0.81872	2147	1208	1677.5
SPIN1	No	-0.296466	1.73545	2853	502	1677.5
AP3B2	No	0.33058	-0.321839	713	2644	1678.5
CLIC2	No	-0.320615	1.86318	2917	440	1678.5
PPFIA1	No	0.303856	-0.263547	775	2582	1678.5
UBE2N	No	0.12302	0.261549	1413	1944	1678.5
FUNDC2	No	-0.232171	1.47485	2692	667	1679.5
EIF2B1	No	0.261378	-0.146406	904	2458	1681
FBLN5	No	-0.211055	1.38274	2630	732	1681
FBXO21	No	0.217939	-0.0333665	1042	2322	1682
KLC1	Yes	0.695313	-1.02901	148	3216	1682
ABCD3	No	-0.602931	3.3186	3300	66	1683
RAB14	No	0.0746978	0.392591	1593	1775	1684
RBM15	No	-0.00978477	0.612951	1902	1467	1684.5
PSMB9	Yes	0.343431	-0.362657	681	2689	1685
FARSA	No	0.41226	-0.543044	522	2849	1685.5
STT3A	No	-0.0240748	0.650267	1948	1423	1685.5
RPL28	No	0.124645	0.247684	1405	1967	1686
SUCLA2	No	-0.205443	1.34564	2615	757	1686
ACYP2	No	-0.166662	1.19378	2505	869	1687
SNAP29	No	-0.26847	1.56324	2770	605	1687.5
SYNJ1	No	-0.148009	1.09438	2428	948	1688
AP2S1	No	0.42676	-0.58122	489	2889	1689
NPTX1	No	1.69268	-1.44319	4	3378	1691
VGF	No	1.19646	-1.33935	33	3349	1691
ARL2BP	No	0.0230572	0.512929	1783	1601	1692
RBM25	No	-0.00590095	0.594478	1890	1494	1692
RPS24	No	0.761337	-1.12149	125	3260	1692.5
ABCA8	No	0.213029	-0.0336228	1063	2323	1693
AP3D1	No	-0.0969434	0.854253	2228	1158	1693
CISD3	No	-0.0298628	0.65605	1971	1416	1693.5
BCAP31	No	0.0876338	0.332714	1539	1850	1694.5
TM9SF3	No	-0.384414	2.07552	3038	353	1695.5
FUS	Yes	0.164944	0.102661	1254	2140	1697
ACSL4	No	-0.253376	1.48706	2741.5	653	1697.25
CKM	No	0.0181821	0.518405	1800	1596	1698
EIF3G	No	0.0687697	0.383928	1609	1787	1698
JAGN1	No	0.0240427	0.503777	1778	1619	1698.5
RAI14	No	1.01526	-1.32055	54	3343	1698.5
SUMO4	No	-0.0942445	0.83898	2216	1182	1699
VAV1	Yes	-0.21832	1.36019	2652	746	1699
RPS6	No	0.0938736	0.302645	1506	1893	1699.5
PDCD6	No	0.385837	-0.489999	586	2815	1700.5
RANGAP1	No	0.558447	-0.885336	266	3135	1700.5
ASMTL	No	-0.231006	1.40778	2688	714	1701
NLN	No	0.238448	-0.116033	977	2425	1701
PSMA1	Yes	0.195092	0.00566047	1134	2268	1701
RUFY1	No	-0.129973	0.97971	2354	1049	1701.5
HNRNPAB	No	0.25118	-0.148958	946	2461	1703.5
CTBP1	No	-0.385252	2.04311	3041	368	1704.5
MRPL39	No	0.0889672	0.312881	1532	1877	1704.5
UPF2	No	-0.391601	2.0482	3046	363	1704.5
NEGR1	No	0.0184692	0.507712	1799	1611	1705
NELL2	No	0.823023	-1.23051	99	3313	1706
KPNB1	No	0.209404	-0.0460877	1072	2341	1706.5
SAR1B	No	0.242369	-0.137822	966	2447	1706.5
SUGT1	No	0.00393708	0.547882	1861	1552	1706.5
UBXN4	No	0.133615	0.195202	1377	2036	1706.5
NADSYN1	No	0.251435	-0.156144	943	2471	1707
PPIB	Yes	0.337605	-0.390622	695	2719	1707
RNPEP	No	0.147272	0.149449	1323	2093	1708
SAFB	No	0.165948	0.0785606	1250	2168	1709
CA8	Yes	0.0560951	0.406948	1662	1757	1709.5
DST	No	-0.251362	1.4416	2733	687	1710
SNRPA	No	0.114464	0.241937	1444	1977	1710.5
RNASEH2B	No	0.479641	-0.793493	379	3043	1711
CCDC102A	No	-0.403209	2.08491	3073	350	1711.5
MRTO4	No	0.172985	0.0568822	1226	2198	1712
RPL35	No	0.494207	-0.840994	355	3072	1713.5
SPG21	No	-0.130921	0.943251	2356	1073	1714.5
NDUFB8	Yes	0.0151064	0.499563	1809	1622	1715.5
STAT1	No	0.852279	-1.30672	92	3339	1715.5
RPL35A	No	-0.00648375	0.558491	1895	1538	1716.5
FXR1	No	-0.241174	1.39972	2716	718	1717
KIF2A	No	0.156802	0.101423	1290	2144	1717
NUDCD2	No	0.257082	-0.201937	920	2515	1717.5
PPIA	Yes	0.339624	-0.421776	690	2745	1717.5
PSMD5	Yes	0.135456	0.170882	1368	2068	1718
HIST1H4K	No	0.494953	-0.845436	351	3085.5	1718.25
CORO1C	No	0.143039	0.146203	1338	2099	1718.5
PSMC3	Yes	0.391034	-0.559203	572	2865	1718.5
FAT4	No	-0.293421	1.58217	2846	592	1719
HIST1H1C	No	1.24077	-1.6076	27	3411	1719
CD55	Yes	0.575136	-0.987103	248	3191	1719.5
HM13	No	-0.273108	1.4831	2784	657	1720.5
ALDH9A1	No	-0.142587	1.00493	2414	1028	1721
SCRN3	No	-0.115371	0.874928	2296	1146	1721
REXO2	No	-0.077612	0.734002	2133	1313	1723
PELP1	No	0.129191	0.179851	1392	2056	1724
RBM4	No	-0.0854695	0.764546	2176	1274	1725
SF3B5	No	-0.0576605	0.672809	2053	1400	1726.5
USP9X	No	-0.209886	1.24543	2625	829	1727
CLVS2	No	0.0429349	0.408692	1705	1750	1727.5
MICAL1	No	0.257864	-0.218957	916	2539	1727.5
SDF2	No	-0.0154661	0.557016	1916	1540	1728
DYNLL1	No	0.156793	0.0788542	1291	2167	1729
TMEM30A	No	-0.119449	0.868093	2312	1149	1730.5
ATXN10	No	-0.308231	1.6017	2880	582	1731
GPX7	No	-0.027385	0.590152	1962	1502	1732
HIST1H2BE	No	0.168292	0.0344135	1237	2228	1732.5
ACTR1B	No	-0.152727	1.01791	2451	1016	1733.5
PDE6D	Yes	0.13877	0.124532	1354	2114	1734
RPL7	No	0.14524	0.101929	1327	2143	1735
SLC4A4	No	-0.922011	4.28365	3457	13	1735
TIAL1	No	-0.216505	1.24968	2644	826	1735
RPS15	No	0.647384	-1.1736	189	3282	1735.5
DDX24	No	-0.402231	1.95675	3068	404	1736
RAP1GDS1	No	-0.128724	0.898242	2348	1124	1736
EXOC4	No	0.3007	-0.359791	786	2687	1736.5
DIP2B	No	-0.122905	0.864566	2324	1150	1737
RPS20	No	0.216807	-0.121983	1044	2430	1737
ATRN	No	-0.12621	0.88053	2336	1142	1739
TMED2	No	0.0417558	0.398437	1712	1766	1739
MUC19	No	0.0236403	0.438169	1780	1700	1740
NES	No	0.571132	-1.0464	253	3227	1740
CRNN	No	0.0226614	0.442191	1787	1694	1740.5
ATP5A1	No	-0.213703	1.21274	2633	852	1742.5
MAPRE2	No	-0.0401495	0.595381	1994	1493	1743.5
ATP6AP2	No	-0.0756149	0.690913	2118	1371	1744.5
VWA5A	No	-0.293499	1.49631	2847	643	1745
FCGBP	No	-0.456017	2.11346	3156	335	1745.5
PXN	Yes	0.0905158	0.248021	1525	1966	1745.5
MATN4	No	-0.292167	1.48717	2842	652	1747
TAF15	No	0.502571	-0.940792	335	3165	1750
ERGIC1	No	0.291129	-0.356748	816	2685	1750.5
MAP4	Yes	0.457989	-0.831605	434	3067	1750.5
OSBPL1A	No	-0.943385	3.60963	3462	39	1750.5
DCD	No	-0.0743575	0.682214	2115	1388	1751.5
PSMB1	Yes	0.305493	-0.408055	770	2734	1752
GALK1	No	0.443898	-0.801033	458	3047	1752.5
HCFC1	No	0.149383	0.0596305	1313	2192	1752.5
RPL31	No	0.0269078	0.416346	1767	1738	1752.5
ITGA2	Yes	0.196206	-0.080785	1126	2381	1753.5
THYN1	No	-0.307139	1.51936	2876	632	1754
EIF5	No	0.325136	-0.470614	721	2789	1755
MYOF	No	-0.148165	0.934074	2430	1080	1755
MYO18A	No	-0.311041	1.53639	2886	625	1755.5
UBE2R2	No	0.0440949	0.363667	1703	1811	1757
EHD4	No	0.192516	-0.0723833	1144	2372	1758
GLRX	No	-0.0963784	0.753352	2226	1290	1758
GDI1	No	0.1709	-0.0092925	1231	2286	1758.5
BZW2	No	0.88599	-1.72427	79	3439	1759
GSTP1	Yes	0.191429	-0.0707943	1148	2371	1759.5
PAFAH1B1	No	-0.042526	0.578983	2007	1512	1759.5
TRIP12	No	-0.128298	0.841712	2345	1178	1761.5
EDF1	No	0.344797	-0.533401	678	2846	1762
TNXB	No	-0.159059	0.986276	2483	1044	1763.5
GABRB2	Yes	-0.0575698	0.606184	2051	1478	1764.5
PGP	Yes	-0.188629	1.06854	2561	970	1765.5
CNTNAP2	No	0.672482	-1.416	167	3367	1767
GABRA1	Yes	0.228268	-0.209788	1009	2525	1767
SLC12A7	No	-0.000852775	0.474715	1875	1659	1767
EFCAB5	No	-0.181265	1.04883	2546	989	1767.5
EPB41L5	No	0.193844	-0.0971311	1139	2400	1769.5
RIPK1	No	-0.0270883	0.527932	1960	1579	1769.5
TGM2	Yes	0.166275	-0.0152969	1247	2292	1769.5
HSP90AB1	No	0.151988	0.0325375	1305	2235	1770
CLTA	No	0.164992	-0.0139045	1253	2289	1771
ARPC3	No	0.11999	0.120367	1425	2121	1773
CNOT3	No	-0.0649554	0.609305	2073	1473	1773
COPS7A	No	-0.12931	0.822363	2350	1199	1774.5
PKLR	Yes	0.0741655	0.255295	1595	1955	1775
ACOX1	No	-0.41695	1.82971	3092	459	1775.5
SCRN2	No	-0.0544478	0.584953	2046	1507	1776.5
CILP	No	0.254534	-0.301705	932	2622	1777
IRF3	No	-0.0159021	0.488697	1918	1636	1777
NFASC	No	0.0544461	0.306616	1669	1885	1777
GOLGA4	No	-0.496727	2.06597	3201	356	1778.5
VPS18	No	0.152131	0.0172742	1304	2253	1778.5
EIF3L	No	-0.371776	1.66764	3024	534	1779
SLC6A1	Yes	0.772667	-1.74333	118	3442	1780
ZC3H4	No	0.0116013	0.420941	1827	1733	1780
PIP4K2A	No	-0.122685	0.796277	2323	1238	1780.5
NUDT3	No	-0.102872	0.732708	2247	1315	1781
PIP5K1C	No	-0.266815	1.29747	2766	796	1781
VPS28	No	0.140052	0.0447939	1348	2214	1781
CNTN1	No	0.12896	0.0779437	1393	2170	1781.5
ATP1B3	Yes	0.300812	-0.459527	785	2780	1782.5
HK1	Yes	-0.201886	1.06999	2598	967	1782.5
CPOX	No	0.405665	-0.772967	535	3031	1783
HSDL2	No	-0.19527	1.05268	2580	987	1783.5
ITIH1	No	0.0154637	0.405427	1808	1760	1784
NRXN3	No	-0.248871	1.22203	2726	846	1786
C5	Yes	-0.218005	1.12613	2650	923	1786.5
MYO6	No	-0.542732	2.11777	3246	332	1789
ABCC3	Yes	0.690374	-1.6839	150	3429	1789.5
MYL6	No	0.235844	-0.274987	984	2597	1790.5
FKBP2	No	0.373268	-0.684443	616	2966	1791
PDCD4	Yes	0.351757	-0.624538	660	2922	1791
PPP1CA	No	0.16456	-0.034187	1258	2324	1791
COPS2	No	-0.0641743	0.57934	2072	1511	1791.5
F12	Yes	0.349969	-0.62963	663	2925	1794
SF3A3	No	-0.257327	1.23	2746	843	1794.5
GAPVD1	No	0.393438	-0.764606	566	3024	1795
UGDH	Yes	0.0787921	0.210209	1577	2014	1795.5
RPS17	No	0.342855	-0.610534	683	2909	1796
IPO7	No	-0.163928	0.925874	2502	1091	1796.5
SRP19	No	0.216313	-0.228711	1047	2547	1797
NENF	No	0.188087	-0.124177	1160	2435	1797.5
SLC12A2	Yes	-0.56428	2.13064	3270	327	1798.5
ACADM	No	-0.433747	1.80663	3126	473	1799.5
FLOT2	No	0.280987	-0.425119	851	2748	1799.5
MAP1S	No	-0.0888154	0.657686	2188	1413	1800.5
TBK1	Yes	0.137334	0.0271483	1359	2242	1800.5
SND1	No	-0.00986626	0.439015	1903	1699	1801
CD5L	No	0.0433967	0.296815	1704	1900	1802
CFI	No	0.659139	-1.66425	179	3425	1802
PSPC1	No	0.142923	0.00828549	1339	2267	1803
HNRNPH2	No	-0.320321	1.43228	2915	695	1805
STK24	Yes	0.304182	-0.518025	772	2839	1805.5
ZBTB33	No	0.2046	-0.207487	1091	2522	1806.5
RAB5A	No	-0.0248048	0.472294	1953	1661	1807
RDH14	Yes	-0.216319	1.06783	2643	972	1807.5
CTBP2	No	-0.295989	1.33386	2851	765	1808
ASPH	No	-0.068741	0.567304	2090	1527	1808.5
GBP2	No	-0.170085	0.918992	2517	1102	1809.5
LAP3	No	0.153146	-0.0349418	1301	2326	1813.5
UPF1	No	-0.132338	0.775395	2367	1260	1813.5
PSMA6	Yes	0.159548	-0.0518747	1279	2349	1814
CTSD	Yes	-0.104386	0.687948	2252	1377	1814.5
PRKCB	Yes	0.269055	-0.423463	883	2747	1815
ITPKB	Yes	-0.342681	1.47586	2966	665	1815.5
RPRD1B	No	0.140244	-0.0105671	1347	2288	1817.5
SEC24B	No	-0.138222	0.793529	2398	1242	1820
GYS1	No	0.0748871	0.185034	1591	2050	1820.5
HNRNPUL2	No	-0.0840147	0.611712	2172	1469	1820.5
HIST1H4H	No	0.397641	-0.845436	557	3085.5	1821.25
CNTN2	No	0.489248	-1.16681	365	3280	1822.5
GSTM4	No	-0.23734	1.10937	2706	939	1822.5
FIS1	No	-0.11081	0.691732	2281	1368	1824.5
SBDS	No	-0.0905521	0.62352	2198	1454	1826
IFI30	No	0.43434	-0.964094	476	3179	1827.5
GCSH	Yes	0.194439	-0.207395	1136	2521	1828.5
SON	No	-0.196775	0.942877	2583	1074	1828.5
NUP35	No	0.276	-0.471955	866	2792	1829
SMARCD2	No	-0.519034	1.86998	3226	432	1829
ATRX	Yes	0.0860062	0.130669	1548	2111	1829.5
HIST1H2BF	No	0.118285	0.0344135	1431	2228	1829.5
NAP1L4	No	0.196197	-0.214574	1127	2533	1830
ARPC5	No	0.412256	-0.891153	523	3139	1831
PSMA5	Yes	0.0887235	0.113124	1533	2129	1831
M6PR	Yes	-0.11558	0.692616	2297	1366	1831.5
NEFH	No	0.0639488	0.195668	1629	2034	1831.5
ANKS1A	No	-0.250551	1.11497	2731	935	1833
CRKL	No	-0.0228486	0.42493	1944	1724	1834
PSMD3	Yes	0.190851	-0.201411	1154	2514	1834
NUDC	No	-0.00215339	0.379796	1880	1790	1835
CST3	Yes	-0.380521	1.51083	3034	637	1835.5
KHSRP	No	0.247897	-0.3937	951	2720	1835.5
MBLAC2	Yes	0.16909	-0.124619	1235	2436	1835.5
FGA	Yes	-0.0903255	0.606381	2196	1476	1836
GPN1	No	0.273991	-0.477912	872	2800	1836
MECR	No	-0.238721	1.07102	2710	965	1837.5
APP	Yes	-0.767465	2.25993	3395	281	1838
DYNC1I1	No	-0.176746	0.88468	2537	1139	1838
TALDO1	No	0.183065	-0.176369	1182	2495	1838.5
DOCK5	No	-0.0619957	0.506119	2062	1616	1839
GRIA3	Yes	-0.129545	0.723503	2351	1328	1839.5
ICAM5	No	0.12938	-0.0144587	1390	2290	1840
LTF	Yes	0.0312684	0.269866	1754	1926	1840
EXOC7	No	0.311334	-0.633997	753	2928	1840.5
FUK	No	0.0572557	0.200853	1656	2026	1841
KLKB1	Yes	0.32486	-0.68411	723	2964	1843.5
SETD7	No	-0.218863	0.995577	2653	1034	1843.5
DLG1	No	-0.105308	0.637443	2256	1435	1845.5
FAM49B	No	0.150205	-0.0804081	1311	2380	1845.5
CRABP1	No	-0.536602	1.84311	3242	450	1846
CRABP2	No	-0.214637	0.963567	2635	1059	1847
USO1	No	-0.163601	0.82495	2499	1196	1847.5
TWF1	No	0.120528	0.00168189	1424	2272	1848
COL4A2	Yes	0.327703	-0.704725	718	2979	1848.5
ECHDC1	No	0.304774	-0.630603	771	2926	1848.5
CLPTM1	No	0.124918	-0.0162244	1404	2294	1849
ERAP2	No	0.0647122	0.162746	1624	2075	1849.5
MCCC1	Yes	-0.407942	1.5408	3077	623	1850
MRPL48	No	0.135145	-0.035604	1372	2328	1850
NMNAT1	No	-0.283964	1.18781	2825	876	1850.5
GSS	Yes	0.0717063	0.145621	1604	2101	1852.5
ITGA5	Yes	0.28064	-0.547985	853	2854	1853.5
PREP	Yes	-0.26552	1.09504	2760	947	1853.5
TK2	Yes	-0.426542	1.5781	3113	594	1853.5
BPGM	No	-0.307754	1.24211	2878	832	1855
RAD23B	No	0.155078	-0.108163	1297	2413	1855
RPL27	No	0.2931	-0.599281	812	2899	1855.5
SH3GL3	No	0.441062	-1.10055	462	3251	1856.5
SPCS1	No	-0.0490813	0.447144	2025	1688	1856.5
RALY	No	0.184102	-0.216506	1177	2537	1857
SF3A2	No	0.00669036	0.3247	1849	1865	1857
TMX4	No	-0.433462	1.58716	3125	590	1857.5
TOP2B	Yes	-0.339873	1.35027	2962	753	1857.5
TMEM192	No	-0.306029	1.2232	2872	845	1858.5
RAD23A	No	0.172004	-0.170952	1230	2488	1859
UCHL3	No	0.142755	-0.0798167	1340	2378	1859
IVD	No	-0.477269	1.65321	3181	539	1860
SRRM2	No	-0.0092742	0.357192	1900	1820	1860
PXDN	No	0.664568	-2.56094	173	3549	1861
MACROD1	No	-0.274934	1.11778	2792	932	1862
PRDX2	No	0.165575	-0.157438	1251	2473	1862
YES1	Yes	0.175181	-0.188925	1219	2505	1862
CCDC50	No	-0.148411	0.749496	2432	1294	1863
CHCHD6	No	-0.709232	2.06148	3368	358	1863
NAGK	No	0.25259	-0.471464	936	2790	1863
DLST	No	-0.339766	1.33268	2961	767	1864
HIST1H4J	No	0.359109	-0.845436	643	3085.5	1864.25
DHX38	No	0.00529588	0.311873	1852	1878	1865
EEA1	No	-0.0610575	0.461659	2058	1673	1865.5
SCN2A	Yes	-0.127302	0.682123	2343	1389	1866
CDC5L	No	0.0406758	0.206974	1716	2019	1867.5
RPA1	No	-0.0827642	0.530983	2162	1576	1869
RNF170	No	-0.226567	0.950795	2676	1066	1871
PSMC4	Yes	0.290244	-0.625945	820	2924	1872
SEC22B	No	-0.0533975	0.43747	2042	1702	1872
DHX15	No	-0.162818	0.781112	2496	1252	1874
S100B	Yes	0.0452903	0.184722	1697	2051	1874
USP8	No	-0.146375	0.723611	2423	1326	1874.5
ARF1	Yes	0.247087	-0.476611	954	2797	1875.5
EGLN1	Yes	-0.0213058	0.357955	1936	1816	1876
SSR1	No	-0.148157	0.725433	2429	1323	1876
AP3S1	No	0.0274741	0.232735	1766	1989	1877.5
AARSD1	No	0.245103	-0.475419	961	2795	1878
ANK2	No	-0.12444	0.643119	2329	1428	1878.5
DYNC1H1	No	-0.109244	0.601269	2276	1482	1879
ARHGAP5	No	-0.0684291	0.462275	2089	1670	1879.5
IL10	Yes	0.525759	-1.81985	307	3452	1879.5
UFC1	No	-0.0132866	0.336114	1912	1847	1879.5
SLC32A1	Yes	0.240321	-0.468932	973	2787	1880
PSMD7	Yes	0.337124	-0.82768	696	3065	1880.5
YKT6	No	-0.0173149	0.340878	1919	1842	1880.5
MMP9	Yes	0.437096	-1.20373	466	3296	1881
EXOC3	No	0.101835	-0.00936243	1481	2287	1884
ARL2	No	-0.0408196	0.394379	1998	1773	1885.5
OSBP	No	0.0813658	0.0471671	1564	2211	1887.5
DCTN3	No	0.106622	-0.0250092	1465	2312	1888.5
SCARB2	No	-0.28168	1.07531	2817	960	1888.5
GCC2	No	-0.346786	1.28449	2972	806	1889
PRCP	No	-0.105138	0.570011	2255	1523	1889
KIF5B	No	-0.103825	0.565848	2251	1529	1890
ENPP1	Yes	-0.559338	1.69575	3265	519	1892
SNW1	No	-0.221776	0.898882	2661	1123	1892
RNF40	No	-0.100415	0.554133	2240	1545	1892.5
PDCD10	No	-0.107216	0.566332	2264	1528	1896
UBE2Z	No	0.431132	-1.22049	482	3310	1896
NAPG	No	0.0574887	0.102471	1655	2141	1898
TPK1	Yes	0.0611968	0.0919816	1642	2154	1898
PPP5C	No	-0.158026	0.728562	2476	1321	1898.5
EML2	No	-0.0479037	0.388564	2021	1779	1900
REEP5	No	0.168126	-0.23907	1238	2563	1900.5
ISG15	Yes	-0.0875527	0.50605	2185	1617	1901
NOLC1	No	-0.00990734	0.294927	1904	1903	1903.5
[truncated: 1,600 more rows]

## Sheet: Concordant_predicted drug
Table S6B: Discordantly expressed proteins identified in plasma and their predicted interaction with FDA-approved drugs.
Gene symbol	FDA approved drug prediction interaction	LFC transcript	LFC protein	Rank transcript	Rank protein	Average rank
AGR2	No	2.38909	4.73421	1	4	2.5
FABP7	No	1.62971	6.67652	7	1	4
GFAP	Yes	1.73113	4.71471	3	5	4
TFRC	No	1.48116	3.93278	14	20	17
RBP1	Yes	1.11944	3.43546	39	54	46.5
POSTN	No	0.845441	4.23185	93	14	53.5
FEN1	Yes	1.16391	3.25448	36	76	56
PODXL	No	0.909842	3.44356	75	52	63.5
SMC4	No	1.36836	2.97288	20	119	69.5
KRT18	Yes	0.807957	3.41457	105	58	81.5
S100A6	No	0.766524	3.36416	123	64	93.5
NCALD	No	0.664163	3.74587	174	31	102.5
MAOB	Yes	0.697853	3.18772	144	82	113
CKMT1A	No	0.883421	2.79899	80	149.5	114.75
COL18A1	Yes	1.68266	2.45776	5	226	115.5
TACO1	No	0.627988	3.80755	208	26	117
DCLK1	No	0.821319	2.92018	101	133	117
PFAS	No	0.770633	2.92387	120	130	125
DSG2	No	1.0078	2.57776	55	197	126
ITGB4	No	0.696871	3.0238	145	108	126.5
MCM4	No	0.836105	2.73484	94	162	128
CKMT1B	No	0.78479	2.79899	113	149.5	131.25
HSPE1	No	0.753519	2.88355	126	139	132.5
DARS2	No	0.767271	2.80449	122	148	135
CAV2	No	1.57226	2.31693	9	264	136.5
SYN1	No	0.678039	2.97576	160	117	138.5
IDH3A	No	0.82917	2.65883	98	180	139
XPO5	No	0.949432	2.51699	65	214	139.5
NEFL	No	0.652947	3.05274	185	98	141.5
NR2C2AP	No	1.06427	2.42853	49	234	141.5
NDUFAB1	Yes	0.703471	2.80805	142	147	144.5
FH	No	0.822025	2.54606	100	206	153
NUDT1	No	0.736541	2.66792	129	179	154
MRPL22	No	0.631694	3.0217	203	109	156
TPD52	No	0.928697	2.38458	69	247	158
PFKP	No	0.792396	2.524	108	210	159
SCAMP3	No	0.62935	2.97542	206	118	162
NNT	No	0.542003	3.67726	289	36	162.5
DHRS2	No	0.988088	2.22559	57	293	175
PMM2	No	0.666061	2.6223	172	186	179
SLC1A2	Yes	0.704327	2.50991	141	217	179
PNPT1	No	0.621362	2.76375	213	155	184
CTSC	Yes	0.948198	2.19422	67	303	185
COX5A	Yes	0.771354	2.33778	119	257	188
NDUFS2	Yes	0.531428	3.17813	297	85	191
SLC25A3	No	0.550505	3.02751	276	106	191
PDHA1	No	0.674782	2.48724	164	220	192
NDUFB9	Yes	0.970185	2.12827	59	328	193.5
MRRF	No	0.474857	4.84791	389	3	196
VWF	Yes	0.78419	2.26176	115	280	197.5
SDHC	No	0.496346	3.51058	349	48	198.5
CADM3	No	0.49908	3.29003	340	71	205.5
ITGA6	No	0.656598	2.42379	180	236	208
SSBP1	No	0.639989	2.48587	197	221	209
MRPS17	No	0.948781	2.07268	66	355	210.5
SHMT2	Yes	0.617102	2.54086	217	207	212
HMBS	No	0.578129	2.62282	247	185	216
PVALB	Yes	0.459875	4.58084	428	7	217.5
ALDH1B1	No	0.671804	2.30229	169	268	218.5
NOP2	No	0.496948	3.08987	347	95	221
PTRH2	No	0.671116	2.24653	170	285	227.5
EARS2	No	0.510209	2.92234	326	131	228.5
OCIAD2	No	1.45423	1.85456	15	443	229
PACSIN1	No	0.550123	2.64588	278	182	230
GNAO1	No	0.543063	2.67569	286	176	231
CASP3	Yes	0.528109	2.72982	302	163	232.5
DUSP23	No	0.768212	2.07391	121	354	237.5
MCM2	No	0.8664	1.96313	86	401	243.5
LUM	Yes	1.41004	1.80712	16	471	243.5
FAM96B	No	0.493461	2.88416	357	138	247.5
SDHA	No	0.47583	2.99452	386	113	249.5
S100A8	Yes	1.30971	1.78628	24	476	250
SLC25A13	No	0.44399	3.5167	456	47	251.5
UCHL5	No	0.469276	3.0333	401	104	252.5
KLK6	No	0.719803	2.03986	137	370	253.5
SV2A	Yes	0.531889	2.5109	296	216	256
UQCRC1	No	0.468332	3.01196	404	110	257
NIF3L1	No	0.494293	2.72893	354	164	259
CHCHD3	No	0.472482	2.92735	394	127	260.5
IL18	Yes	0.429191	3.60499	483	40	261.5
ATP5I	No	0.425099	3.72006	491	34	262.5
MCM7	No	0.956405	1.80973	63	470	266.5
PAICS	No	0.682411	2.01622	156	381	268.5
DIABLO	Yes	0.54465	2.33617	284	258	271
PLP1	No	0.573374	2.20585	249	299	274
CDK5	No	0.591719	2.15488	233	318	275.5
AKR1C2	Yes	0.914862	1.76773	73	482	277.5
UQCRH	No	0.419507	3.50102	507	49	278
CYB5B	No	0.4236	3.3905	496	60	278
FBXO2	No	0.427684	3.29511	488	70	279
NOP10	No	0.503197	2.45417	334	228	281
S100A1	No	0.493141	2.51855	359	213	286
TRAP1	No	0.423857	3.23579	495	80	287.5
TSFM	No	0.396782	3.99748	559	17	288
ATP5L	No	0.404587	3.60072	538	41	289.5
SFXN1	No	0.561617	2.12742	260	329	294.5
KIF14	No	0.957871	1.67025	62	531	296.5
C1QBP	No	0.629172	2.00202	207	387	297
ARPC1A	No	0.53931	2.18793	291	307	299
PSAT1	No	1.33415	1.60829	22	576	299
CCDC58	No	0.583169	2.04666	238	366	302
MRPS6	No	0.632423	1.95519	202	405	303.5
NDUFAF2	Yes	0.46685	2.57301	410	198	304
RTN1	No	0.7257	1.80693	136	472	304
INS-IGF2	No	1.09999	1.6225	43	567	305
MRPL27	No	0.374876	4.97573	611	2	306.5
NUP210	No	0.428906	2.91593	485	134	309.5
ATP5J2	No	0.508515	2.21748	327	295	311
MRPS2	No	0.529784	2.1412	300	325	312.5
PMPCA	No	0.593539	1.98595	231	395	313
RPA3	No	0.920566	1.63141	72	563	317.5
CA2	Yes	1.63469	1.52441	6	629	317.5
UQCRB	No	0.382473	3.55599	591	46	318.5
STOML2	No	0.4666	2.45896	412	225	318.5
HSPD1	Yes	0.766147	1.70702	124	513	318.5
LAMA5	Yes	1.21761	1.55817	30	609	319.5
UBE2M	No	0.566063	2.00861	258	384	321
IDH3B	No	0.407813	2.98539	531	114	322.5
GOT2	Yes	0.511281	2.14136	323	324	323.5
SNAP25	Yes	1.73246	1.49036	2	647	324.5
NT5DC3	No	0.809077	1.63866	104	555	329.5
COX5B	Yes	0.654511	1.78262	183	478	330.5
MRPL41	No	0.445753	2.52868	453	209	331
HSPA9	No	0.495471	2.15022	350	320	335
LMNB1	No	0.510697	2.09154	324	347	335.5
NDUFA7	Yes	0.817326	1.62097	102	569	335.5
MRPS22	No	0.487601	2.1928	369	305	337
MRPL23	No	0.480866	2.19895	375	300	337.5
GFM1	No	0.3752	3.29866	608	68	338
COCH	No	0.696005	1.6608	147	536	341.5
CHMP2A	No	0.667106	1.69869	171	517	344
ACOT9	No	0.468253	2.2481	405	284	344.5
MRPL46	No	0.447403	2.4008	450	242	346
NAPB	No	0.536246	1.96501	293	399	346
TOMM40	Yes	0.66083	1.68587	178	522	350
ANXA8	No	0.675043	1.64662	163	545.5	354.25
RFC2	No	0.462387	2.24379	422	287	354.5
PUS7	No	0.673287	1.64812	166	543	354.5
LSM8	No	0.395081	2.81439	565	145	355
MRPS23	No	0.449703	2.30865	445	266	355.5
COX17	No	0.619405	1.73329	215	504	359.5
CDH2	No	0.494353	2.03955	353	371	362
S100A11	No	0.550357	1.84433	277	449	363
COX6B1	Yes	0.335503	3.77241	700	28	364
FASN	Yes	0.804003	1.51832	106	633	369.5
LYPLA1	No	0.354548	3.15744	654	87	370.5
NOL8	No	0.490658	2.02483	364	380	372
FDPS	Yes	0.638219	1.64731	201	544	372.5
CYC1	No	0.345834	3.18263	673	84	378.5
UQCRFS1	No	0.383091	2.68577	588	175	381.5
ATP5J	No	0.480424	1.99857	377	390	383.5
CPS1	Yes	0.653921	1.59609	184	585	384.5
INA	No	0.731086	1.50256	131	639	385
SUSD2	No	0.815234	1.47395	103	669	386
POLR2H	No	0.543868	1.75177	285	488	386.5
HSPH1	No	0.648188	1.58773	187	589	388
RHEB	No	0.350058	2.97718	661	116	388.5
CRYM	Yes	0.397914	2.44818	556	230	393
EEF1A2	No	0.49212	1.88644	360	426	393
LY6H	No	0.997509	1.38124	56	733	394.5
MRPL11	No	0.431554	2.16821	479	313	396
DECR1	No	0.45003	2.0793	443	352	397.5
SNRPG	No	0.616721	1.60687	218	577	397.5
TP53I11	No	0.308609	3.70062	761	35	398
NDUFA10	Yes	0.66334	1.53823	176	624	400
IDI1	Yes	0.365533	2.71279	632	170	401
HPCAL4	No	0.60444	1.60507	223	579	401
SLC3A2	No	0.717315	1.4749	138	666	402
RPIA	No	0.511866	1.76615	322	483	402.5
PPAT	Yes	0.602376	1.60371	225	580	402.5
PHGDH	No	1.40062	1.30077	17	789	403
NDUFB10	Yes	0.788384	1.42025	111	703	407
MGST1	No	1.37982	1.2958	18	798	408
ATP5H	No	0.64649	1.51939	191	631	411
WDR18	No	0.368297	2.57874	627	196	411.5
S100A16	No	0.570699	1.62023	254	572	413
CD44	Yes	0.856709	1.36851	90	742	416
TM9SF2	No	0.299763	3.57009	789	45	417
MCM6	No	0.689144	1.45393	153	681	417
COQ9	No	0.364742	2.52086	634	211	422.5
SLC25A22	No	0.675065	1.44993	162	683	422.5
MSI2	No	0.473221	1.83503	393	453	423
NDUFA5	Yes	0.288749	3.95153	828	19	423.5
S100A13	Yes	0.530211	1.64287	299	549	424
DNAJA3	No	0.455654	1.91933	437	416	426.5
ACSS3	No	0.296447	3.36834	801	63	432
ETFB	No	0.510556	1.65233	325	540	432.5
ITGA3	No	1.03339	1.27236	52	813	432.5
RCN1	No	1.04059	1.26586	51	818	434.5
EFTUD2	No	0.444402	1.89542	455	425	440
LHFPL2	No	0.349687	2.50832	664	218	441
SLC25A6	No	0.342731	2.5643	684	200	442
MRPL3	No	0.444668	1.87375	454	430	442
DKC1	No	0.482102	1.71695	374	511	442.5
GTF2F2	No	0.472449	1.74812	395	493	444
RRM1	Yes	0.549095	1.55651	280	611	445.5
TSTD1	No	0.306036	2.92631	768	128	448
TUBB3	Yes	1.5586	1.16921	12	889	450.5
GPM6B	No	0.862617	1.26832	88	817	452.5
GRPEL1	No	0.435792	1.86424	469	439	454
PPL	No	0.278606	3.43456	859	55	457
NDUFA2	Yes	0.331736	2.55173	710	204	457
MGLL	No	1.3753	1.15454	19	895	457
DAZAP1	No	0.542622	1.52667	288	628	458
NDUFA13	Yes	0.580134	1.47035	245	672	458.5
HINT2	No	0.420372	1.92919	506	414	460
MDH2	Yes	0.456565	1.75242	435	486	460.5
ADSS	No	0.368064	2.19513	628	302	465
LSM6	Yes	0.319157	2.55685	733	202	467.5
VAMP8	No	0.345089	2.30043	674	270	472
PTGES2	No	0.3807	2.08634	595	349	472
VPS4A	No	0.368445	2.15133	626	319	472.5
RPS21	No	0.556908	1.45848	267	680	473.5
SYN2	No	0.301138	2.71281	783	169	476
DPT	No	0.304107	2.60407	773	191	482
CCDC51	No	0.68936	1.27075	152	814	483
SNRPA1	No	0.553718	1.43217	271	696	483.5
FAHD2A	No	0.329531	2.35738	714	254	484
NDUFA12	Yes	0.381895	2.03427	593	375	484
UAP1	No	0.487803	1.55969	368	606	487
GNL3	No	0.356594	2.12634	647	330	488.5
SNRPB2	No	0.439654	1.69962	464	516	490
PCCB	Yes	0.289076	2.74535	826	160	493
SCRIB	No	0.420771	1.75888	505	484	494.5
ENPEP	No	0.250796	3.57151	947	44	495.5
SNCB	No	0.335437	2.23543	701	290	495.5
PDHX	No	0.310056	2.42106	758	237	497.5
HIBCH	No	0.263842	3.04102	897	101	499
EDC4	No	0.491422	1.5111	362	636	499
GNAI1	No	0.626822	1.30056	210	790	500
TMEM70	No	0.407366	1.8009	532	475	503.5
H2AFX	Yes	0.253289	3.26523	934	74	504
PGM2L1	No	0.402401	1.82173	543	466	504.5
SLC2A1	Yes	0.797267	1.1491	107	902	504.5
SYT1	No	0.545082	1.38676	283	728	505.5
NCK2	No	0.489098	1.48998	366	648	507
SPR	Yes	0.3792	1.88616	598	427	512.5
S100A4	No	0.835665	1.11863	96	930	513
MTX2	No	0.443434	1.62229	460	568	514
PCNA	Yes	0.482154	1.48592	373	655	514
COX7A2L	No	0.237033	3.45705	981	50	515.5
TRNT1	No	0.462201	1.55834	423	608	515.5
DLAT	No	0.246216	3.24449	957	78	517.5
SMS	No	0.417405	1.6817	510	527	518.5
MTX1	No	0.832919	1.10775	97	940	518.5
SFXN5	No	0.297687	2.39629	797	243	520
ZNF185	No	1.07794	1.04128	46	995	520.5
PPME1	No	0.281192	2.5908	849	193	521
SPCS3	No	0.534616	1.3583	294	748	521
GABBR2	Yes	0.963247	1.05867	61	981	521
FLNC	No	0.431413	1.62828	480	565	522.5
ZNF207	No	0.464723	1.52925	419	627	523
NFS1	No	0.251448	3.03076	942	105	523.5
LPCAT1	No	0.289655	2.47642	825	223	524
RNF213	No	0.40251	1.70102	542	515	528.5
ATP6V0A1	No	0.270269	2.67266	880	178	529
HARS	No	0.323725	2.11745	725	334	529.5
PNKD	No	1.06741	1.01914	47	1015	531
SACS	No	0.291859	2.37561	815	248	531.5
CS	Yes	0.398344	1.72022	553	510	531.5
MYADM	No	0.459229	1.51715	429	634	531.5
CEND1	No	0.231839	3.29556	997	69	533
GFPT1	No	0.293026	2.31834	813	262	537.5
MCCC2	Yes	0.234531	3.15667	990	88	539
YARS2	Yes	0.34128	1.99623	687	391	539
DUT	No	0.37578	1.75011	605	490	547.5
FAHD1	No	0.474375	1.40994	390	712	551
OGDHL	No	0.215335	3.44104	1052	53	552.5
MTHFD1L	No	0.28723	2.27727	835	277	556
TARS2	No	0.204172	3.8873	1093	22	557.5
TMEM165	No	0.249076	2.6535	949	181	565
COX4I1	Yes	0.320534	1.96437	730	400	565
GART	Yes	0.353595	1.78003	655	479	567
OCIAD1	No	0.460898	1.41394	424	710	567
SCCPDH	No	0.325102	1.93181	722	413	567.5
CD63	No	0.283354	2.19666	843	301	572
PAPSS1	Yes	0.318676	1.94376	735	409	572
CLYBL	No	0.267636	2.33015	886	259	572.5
ETF1	No	0.278578	2.24476	860	286	573
PPP1R1B	Yes	0.78189	1.00394	117	1029	573
APOD	No	1.21106	0.902538	31	1117	574
APOO	No	0.29455	2.1062	808	341	574.5
NDUFS3	Yes	0.300492	2.04847	787	362	574.5
GOLGA2	No	0.262149	2.35837	900	253	576.5
INPP1	No	0.276602	2.24077	864	289	576.5
SET	No	0.51774	1.23507	314	840	577
LONP1	No	0.380478	1.63366	596	559	577.5
NCBP2	No	0.414943	1.495	517	644	580.5
ABCB6	No	0.207532	3.16368	1077	86	581.5
NDUFS8	Yes	0.290963	2.0931	818	346	582
PLAT	Yes	0.491946	1.28185	361	810	585.5
LNPEP	No	0.277279	2.17668	862	310	586
SLC25A5	No	0.288524	2.09704	829	343	586
HARS2	No	0.287118	2.10993	836	338	587
NHP2	No	0.514979	1.20672	317	857	587
POLQ	No	0.674173	1.02108	165	1013	589
NDUFA6	Yes	0.234031	2.61137	992	189	590.5
FAM129B	No	0.78454	0.944026	114	1071	592.5
PSMB10	Yes	0.401086	1.49837	546	641	593.5
NDUFA4	Yes	0.317948	1.83502	736	454	595
VDAC1	Yes	0.285268	2.07946	840	351	595.5
ENO2	Yes	0.522929	1.17918	311	881	596
HMGB2	No	0.600245	1.06969	226	968	597
LARS	No	0.431263	1.39682	481	720	600.5
NDUFA3	Yes	0.465975	1.30733	415	786	600.5
GJB6	Yes	0.681187	0.985108	157	1046	601.5
DTD1	No	0.496456	1.20375	348	859	603.5
DDX46	No	0.552058	1.11525	273	934	603.5
MRPS35	No	0.234669	2.45499	989	227	608
UBA6	No	0.378696	1.54718	600	616	608
CLCN7	No	0.28591	2.03071	839	378	608.5
NIT2	No	0.529028	1.1365	301	916	608.5
ALDH1A2	Yes	0.898062	0.882137	76	1141	608.5
ISCA2	No	0.202943	2.9686	1098	120	609
MRPS7	No	0.505402	1.1696	331	888	609.5
SSTR2	Yes	1.60884	0.816789	8	1211	609.5
RAB24	No	0.202792	2.9483	1099	123	611
ATP2A2	Yes	0.52668	1.1313	303	920	611.5
RBPMS	No	0.39988	1.46632	549	677	613
DYNLRB1	No	0.619675	1.02193	214	1012	613
TARS	No	0.4937	1.18574	356	877	616.5
MGMT	Yes	0.388068	1.48536	582	656	619
PHB	No	0.220105	2.55414	1036	203	619.5
PRMT1	Yes	0.398199	1.44945	554	685	619.5
TUFM	No	0.289766	1.91245	824	417	620.5
RAE1	No	0.401497	1.4303	545	697	621
SLC25A11	No	0.195573	3.00637	1131	112	621.5
IARS2	No	0.278322	2.00591	861	385	623
GOT1	No	0.449982	1.28931	444	802	623
MAT2B	No	0.187516	3.18501	1164	83	623.5
NCAN	Yes	0.49825	1.14406	343	906	624.5
POLDIP2	No	0.257481	2.10787	917	339	628
NRCAM	No	1.24794	0.806474	26	1231	628.5
MVD	No	0.221834	2.44525	1030	231	630.5
NDUFB11	Yes	0.50358	1.11822	333	931	632
COX6C	Yes	0.498233	1.13028	344	921	632.5
LRPPRC	No	0.266158	2.02523	890	379	634.5
NSUN2	No	0.599987	0.986465	227	1043	635
GRM3	Yes	0.687282	0.906755	155	1115	635
IMMT	No	0.232011	2.28163	995	276	635.5
GMPS	No	0.447423	1.25415	449	823	636
HPRT1	Yes	0.471456	1.18834	397	875	636
DPM3	No	0.333194	1.6282	707	566	636.5
DLD	No	0.451132	1.23913	442	834	638
SNF8	No	1.02035	0.807842	53	1223	638
IGF2BP2	No	0.968667	0.813414	60	1218	639
RRM2B	Yes	0.374663	1.47451	612	668	640
TAGLN3	No	1.06388	0.801382	50	1234	642
NDUFV1	Yes	0.184542	3.00924	1174	111	642.5
TAGLN2	No	0.598842	0.965082	229	1058	643.5
CYB5R2	No	0.88238	0.818763	81	1207	644
FBL	No	0.559294	1.00515	264	1027	645.5
UFM1	No	0.52633	1.04863	304	990	647
PRPF4	No	0.590185	0.961957	235	1060	647.5
IAH1	No	0.193331	2.76184	1141	156	648.5
ACAD8	No	0.16455	3.58218	1259	42	650.5
ACAD9	No	0.199838	2.58255	1111	195	653
USP7	No	0.234338	2.16318	991	315	653
MRPL19	No	0.460049	1.1821	426	880	653
ATP13A1	No	0.39589	1.35723	562	750	656
SAMM50	No	0.207034	2.43862	1080	233	656.5
PMPCB	No	0.206103	2.44317	1083	232	657.5
OPA1	No	0.328278	1.56973	716	599	657.5
PLP2	No	0.390987	1.36466	574	744	659
INTS3	No	0.232456	2.13481	994	326	660
HIGD2A	No	0.166641	3.1936	1244	81	662.5
SNX4	No	0.184513	2.75378	1175	159	667
RPL22L1	No	0.159841	3.41506	1278	57	667.5
ADCY5	No	0.237554	2.0642	979	357	668
COX7A2	No	0.312553	1.58953	749	587	668
CARS2	No	0.264566	1.83716	895	451	673
ABCC4	Yes	0.65536	0.849734	182	1165	673.5
YWHAG	No	0.524728	0.991152	309	1040	674.5
RUVBL2	No	0.404699	1.26941	537	816	676.5
CLPP	No	0.146102	3.76398	1326	30	678
SYMPK	No	0.169783	2.92506	1233	129	681
DPM1	No	0.581922	0.901355	242	1120	681
DEK	No	0.349989	1.41665	662	707	684.5
PLXND1	No	0.207381	2.23498	1078	292	685
GRIPAP1	No	0.58836	0.886229	236	1134	685
CNOT1	No	0.359658	1.38501	641	730	685.5
ACTL6A	No	0.371374	1.35362	622	751	686.5
COX7C	Yes	0.200814	2.29272	1109	272	690.5
IARS	No	0.388306	1.28933	581	801	691
FKBP4	Yes	0.566832	0.897562	257	1126	691.5
TMEM33	No	0.231418	2.00408	998	386	692
PTGR2	Yes	0.630325	0.836391	204	1185	694.5
HSPA4	Yes	0.603483	0.849111	224	1167	695.5
SLC7A5	No	1.57111	0.683454	10	1384	697
KBTBD11	No	0.727191	0.773941	134	1261	697.5
ACAA2	No	0.585996	0.852027	237	1160	698.5
ALDOA	No	0.43494	1.12381	475	927	701
SUCLG1	No	0.261615	1.73505	902	503	702.5
GAR1	No	0.494844	0.970477	352	1054	703
NDUFA9	Yes	0.365162	1.31956	633	774	703.5
PON2	No	0.730679	0.760521	132	1281	706.5
L1CAM	No	0.31097	1.48121	754	660	707
MAGT1	No	0.524553	0.917612	310	1105	707.5
HSD17B10	No	0.275174	1.64251	868	550	709
LSM2	No	0.294287	1.55657	809	610	709.5
DYNLT1	No	0.215158	2.04295	1055	369	712
SUMO1	No	0.52209	0.908408	312	1113	712.5
NRXN1	No	0.192505	2.25932	1145	282	713.5
ACSS1	No	0.310953	1.4598	755	678	716.5
TM9SF4	No	0.26138	1.66912	903	533	718
SF3B4	No	0.46483	1.01696	418	1018	718
NUP93	No	0.442635	1.06371	461	979	720
EMILIN2	No	0.155387	2.77791	1294	152	723
MRPL53	No	0.134561	3.24121	1373	79	726
STT3B	No	0.176778	2.38533	1212	245	728.5
FBXO22	No	0.180343	2.32431	1197	260	728.5
MRPS16	No	0.134164	3.14448	1374	90	732
CISD1	No	0.130016	3.24764	1389	77	733
CD47	No	0.17209	2.41813	1229	238	733.5
ALDH5A1	Yes	0.16044	2.58801	1274	194	734
ISOC2	No	0.216695	1.89631	1045	423	734
CBFB	No	0.144921	2.8252	1329	143	736
SRXN1	No	0.414272	1.07848	518	957	737.5
DCAF7	No	0.144221	2.77853	1333	151	742
TSTA3	No	0.389898	1.1413	576	910	743
MAPT	Yes	0.354915	1.23706	651	837	744
SPTBN2	No	0.227367	1.78614	1012	477	744.5
KIF21A	No	0.301547	1.41461	781	709	745
DDX42	No	0.378062	1.16198	601	892	746.5
IKBIP	No	0.679947	0.718691	158	1335	746.5
NIPSNAP3A	No	0.211602	1.86731	1064	433	748.5
ATOX1	Yes	0.372722	1.18241	618	879	748.5
TBCE	No	0.416635	1.04194	513	994	753.5
RBBP5	No	0.258869	1.57	910	598	754
TRMT112	No	0.204867	1.89755	1090	422	756
TUBB2B	Yes	1.1262	0.606726	38	1474	756
SGIP1	No	0.209907	1.84998	1069	444	756.5
PGK1	No	0.553032	0.794197	272	1241	756.5
SEC24A	No	0.254839	1.59725	930	584	757
RHOT1	No	0.166175	2.30658	1248	267	757.5
SNRPF	No	0.66335	0.710703	175	1342	758.5
ITPA	Yes	0.854121	0.644605	91	1427	759
COPS3	No	0.353308	1.19888	656	863	759.5
EEF1E1	No	0.45188	0.939367	441	1078	759.5
ATP5B	No	0.375651	1.13672	606	915	760.5
EIF4A1	No	0.731302	0.680018	130	1391	760.5
CAMK2A	No	0.241592	1.64013	969	553	761
NCSTN	No	0.256748	1.55898	921	607	764
THBS2	Yes	0.580303	0.756322	244	1286	765
CTPS2	No	0.23577	1.64311	985	548	766.5
EIF6	No	0.539528	0.793257	290	1243	766.5
SSRP1	No	0.423478	0.991241	498	1039	768.5
NAV1	No	0.403963	1.03938	540	998	769
SLC16A3	Yes	0.887653	0.617538	78	1460	769
PGAM5	No	0.417578	1.00017	509	1032	770.5
NOP56	No	0.690324	0.680534	151	1390	770.5
SEC61B	No	0.52605	0.796402	306	1237	771.5
MCM5	No	0.244726	1.59969	962	583	772.5
OSTC	No	0.433513	0.945487	477	1070	773.5
PLAA	No	0.230272	1.64449	1002	547	774.5
CAV1	Yes	1.14358	0.574889	37	1516	776.5
FAM3C	No	0.478536	0.843339	382	1174	778
MYBBP1A	No	0.0905603	3.7278	1524	33	778.5
AIMP2	No	0.609311	0.717198	220	1338	779
PPA2	No	0.501148	0.806642	337	1230	783.5
TUBA4A	Yes	0.389355	1.04677	578	991	784.5
PSMF1	Yes	0.280037	1.40338	855	716	785.5
UBE2L6	No	0.347367	1.14844	668	903	785.5
BUB3	No	0.443594	0.907521	459	1114	786.5
USP39	No	0.181464	2.01494	1193	382	787.5
ATP5O	No	0.258471	1.47942	912	663	787.5
PCCA	Yes	0.0994263	3.1392	1487	91	789
IDH2	Yes	0.582151	0.717891	241	1337	789
VDAC3	Yes	0.0803375	4.31902	1569	10	789.5
CARD11	No	0.278932	1.39556	858	721	789.5
HBA2	No	1.32868	0.543054	23	1556.5	789.75
SYNGR2	No	0.115099	2.87666	1440	140	790
CCAR1	No	0.186008	1.93252	1169	412	790.5
EEF1B2	No	0.339403	1.16519	691	890	790.5
ACO2	No	0.21324	1.6874	1062	521	791.5
PDHB	No	0.187349	1.90841	1166	420	793
HBG1	No	0.123996	2.67559	1410	177	793.5
TXNDC17	No	0.623364	0.688461	212	1375	793.5
CPPED1	No	0.215194	1.66097	1054	535	794.5
CD109	No	0.192558	1.84493	1143	447	795
MMAB	Yes	0.204881	1.74071	1089	501	795
SIAE	No	0.121704	2.69983	1421	173	797
UQCRC2	No	0.116368	2.74441	1435	161	798
HBA1	Yes	1.11911	0.543054	40	1556.5	798.25
PRKAR1A	No	0.787555	0.599608	112	1485	798.5
ADAM10	No	0.261756	1.42949	901	698	799.5
ATP2B1	No	0.354725	1.0959	653	946	799.5
PAFAH1B3	No	0.836095	0.587463	95	1504	799.5
MLYCD	No	0.0870732	3.37274	1542	62	802
CUL4A	Yes	0.367108	1.06476	629	976	802.5
PBRM1	Yes	0.130093	2.49983	1388	219	803.5
ITPR3	No	0.191348	1.82885	1149	462	805.5
TNPO2	No	0.123822	2.56353	1411	201	806
TMEM126A	No	0.184574	1.86149	1173	441	807
NCBP1	No	0.314403	1.19158	742	872	807
GBE1	No	0.139121	2.31724	1352	263	807.5
RAB3GAP2	No	0.214551	1.63561	1058	557	807.5
ETHE1	No	0.207066	1.65016	1079	541	810
MAN2B1	No	0.196371	1.74573	1125	497	811
ALDOC	No	0.303404	1.21868	776	848	812
IDH3G	No	0.089116	3.06661	1530	96	813
DNAJC7	No	0.40567	0.925029	534	1092	813
ACP1	No	0.469371	0.80695	400	1228	814
SCO1	No	0.0906096	3.02637	1523	107	815
NUP205	No	0.341007	1.0988	688	945	816.5
GSPT1	No	0.464981	0.813429	417	1217	817
PA2G4	No	0.207864	1.63166	1076	562	819
CADM4	No	0.45619	0.820849	436	1202	819
OVCA2	No	0.11598	2.53519	1438	208	823
NUP85	No	0.259713	1.37	908	738	823
MRPL45	No	0.332275	1.10945	709	938	823.5
IGF2R	No	0.0933837	2.87441	1507	141	824
U2AF1	No	0.499013	0.736271	341	1308	824.5
TBCD	No	0.177477	1.84703	1209	445	827
MRPL44	No	0.305903	1.17195	769	885	827
ATP8A1	No	0.13949	2.19352	1351	304	827.5
ACADS	No	0.16493	1.95843	1255	402	828.5
CISD2	No	0.258218	1.36147	913	745	829
SNRPD2	No	0.448137	0.815484	446	1212	829
NDUFV2	Yes	0.167513	1.90865	1240	419	829.5
PTPRD	No	0.435432	0.835168	472	1187	829.5
SULT1A3	No	0.466715	0.787458	411	1248.5	829.75
CSTA	No	0.132359	2.26903	1381	279	830
PTGES	Yes	0.869486	0.530534	85	1577	831
COMMD4	No	0.672397	0.592447	168	1497	832.5
COL1A1	Yes	0.647909	0.605903	188	1480	834
CXADR	No	0.543023	0.68614	287	1382	834.5
MDK	Yes	0.87181	0.522903	84	1589	836.5
PDPR	No	0.357785	1.00197	644	1030	837
MTA2	No	0.17719	1.82345	1211	464	837.5
AP1M1	No	0.428798	0.832438	486	1191	838.5
RNF123	No	0.562689	0.653223	259	1418	838.5
ECH1	No	0.182097	1.74964	1191	491	841
SIRT5	Yes	0.0918735	2.7076	1512	171	841.5
ACACA	Yes	0.36297	0.985936	638	1045	841.5
ARFGEF2	No	0.172748	1.83043	1227	458	842.5
COG1	No	0.338663	1.04571	692	993	842.5
TATDN1	No	0.471575	0.753385	396	1289	842.5
PURB	No	0.333045	1.06448	708	978	843
CLTC	No	0.424029	0.830437	494	1192	843
EIF4A3	No	0.242372	1.39436	965	722	843.5
ARHGEF2	No	0.415744	0.844205	516	1172	844
CD59	No	0.500328	0.701142	338	1353	845.5
MRPL14	No	0.295619	1.16417	804	891	847.5
MTCH2	No	0.0736323	3.03889	1597	102	849.5
B3GAT3	No	0.091717	2.61887	1514	188	851
RCC2	No	0.342271	1.01759	685	1017	851
NDUFS6	Yes	0.0879188	2.714	1537	168	852.5
SEC61A1	No	0.238064	1.38752	978	727	852.5
BCKDHA	No	0.25811	1.29217	914	799	856.5
XPOT	No	0.447062	0.771566	451	1266	858.5
RALA	Yes	0.282951	1.1908	845	873	859
TSR1	No	0.182205	1.67658	1189	530	859.5
PTCD3	No	0.0406683	4.31881	1717	11	864
UQCRQ	No	0.280983	1.18474	852	878	865
XPO4	No	0.220886	1.41757	1032	705	868.5
CUL4B	No	0.0794186	2.71845	1572	167	869.5
TBC1D24	No	0.0952048	2.40086	1499	241	870
ADNP	No	0.148446	1.90518	1319	421	870
PCDH9	No	0.638479	0.553129	200	1546	873
DNAJC3	No	0.183356	1.61941	1180	573	876.5
NME4	No	0.0786047	2.63784	1578	184	881
HCCS	No	0.416838	0.778325	512	1255	883.5
RPS28	No	0.344619	0.926838	680	1089	884.5
STUB1	No	0.149341	1.83155	1314	456	885
LSM12	No	0.163061	1.72764	1264	508	886
AGK	No	0.422544	0.766865	500	1272	886
MIF	Yes	0.646769	0.525255	190	1582	886
RGS7	No	0.922094	0.43668	71	1704	887.5
LXN	No	0.07022	2.69407	1605	174	889.5
INTS1	No	0.228859	1.32446	1006	773	889.5
MRPS11	No	0.549715	0.591716	279	1500	889.5
PRODH	No	0.0305401	3.82623	1756	24	890
CARM1	No	0.143686	1.84509	1334	446	890
CHD4	No	0.256304	1.20522	925	858	891.5
MAT2A	No	0.362937	0.876702	639	1145	892
RANBP1	No	0.559374	0.569277	263	1524	893.5
TMCO1	No	0.279684	1.11559	857	933	895
SERPINE2	No	0.447967	0.710221	447	1343	895
PLOD3	Yes	0.74604	0.468516	127	1668	897.5
GNPAT	No	0.0355223	3.40202	1737	59	898
PDLIM1	No	1.10817	0.407324	42	1756	899
COQ5	No	0.285974	1.07397	838	961	899.5
XRN2	No	0.582595	0.541365	240	1560	900
LSP1	No	0.480645	0.648639	376	1425	900.5
UMPS	Yes	0.0823063	2.4099	1563	239	901
ATIC	Yes	0.46962	0.668493	399	1405	902
FAF2	No	0.0412667	3.09392	1714	94	904
SLC12A5	Yes	0.5343	0.575228	295	1513	904
PSMD14	Yes	0.56968	0.543689	255	1555	905
DCXR	No	0.241432	1.23294	970	841	905.5
FLII	No	0.248342	1.2013	950	861	905.5
DDX23	No	0.246452	1.20941	956	856	906
NDUFV3	Yes	0.144328	1.7682	1332	481	906.5
SYP	Yes	0.213761	1.35239	1061	752	906.5
CYB5R1	No	0.0791724	2.40545	1574	240	907
SYNGR3	No	0.219231	1.31836	1039	776	907.5
STRAP	No	0.486064	0.625642	371	1451	911
SART3	No	0.115435	1.99958	1439	389	914
GPM6A	No	0.148927	1.71041	1318	512	915
SQSTM1	No	0.296913	0.994395	798	1035	916.5
ATP1A3	Yes	0.0126094	4.30672	1822	12	917
HDHD3	No	0.0517198	2.76114	1678	157	917.5
NDUFAF3	Yes	0.0598201	2.60881	1646	190	918
MRPL37	No	0.0455294	2.87315	1696	142	919
ATP5D	Yes	0.12616	1.86499	1401	437	919
CPLX1	No	0.320608	0.910942	728	1112	920
HBB	Yes	1.06654	0.373712	48	1796	922
SLC2A3	No	1.52832	0.348772	13	1831	922
CARHSP1	No	0.304079	0.943367	774	1072	923
CUL1	No	0.176265	1.51603	1213	635	924
MRPS5	No	0.289946	1.0084	823	1025	924
CSE1L	No	0.381072	0.780788	594	1254	924
PSMB8	Yes	0.642624	0.476519	195	1655	925
HIST2H2BE	No	1.25841	0.352255	25	1828	926.5
MRPS27	No	0.0807089	2.241	1567	288	927.5
DNAJA1	No	0.198848	1.36889	1115	741	928
UBE4A	No	0.035675	2.96524	1736	121	928.5
NQO2	Yes	0.352852	0.821754	658	1201	929.5
MAN2A1	No	0.438841	0.67561	465	1397	931
GPR107	No	0.0520059	2.61966	1676	187	931.5
GSDMD	No	0.0628837	2.45227	1634	229	931.5
HMGB3	No	0.548344	0.52408	281	1586	933.5
TOMM22	No	0.44	0.667272	463	1406	934.5
RPL36A	No	0.580695	0.49647	243	1626	934.5
PTMA	No	0.707607	0.423055	140	1729	934.5
EIF4E	Yes	0.195741	1.36912	1130	740	935
OPLAH	Yes	0.106509	1.95003	1467	407	937
TECR	No	0.158644	1.57486	1283	595	939
APLP1	No	0.175513	1.47948	1217	662	939.5
MGST3	No	0.0051826	3.79698	1854	27	940.5
ECHS1	No	0.201307	1.31911	1106	775	940.5
NCAM2	No	0.254523	1.09285	933	950	941.5
TTC19	No	0.0654423	2.31506	1619	265	942
LLGL1	No	0.38924	0.740331	579	1307	943
YWHAQ	No	0.195756	1.34192	1129	759	944
SLC35A4	No	0.0651069	2.30227	1621	269	945
DTX3L	No	0.127149	1.74737	1398	494	946
DIAPH1	No	0.293901	0.93367	810	1082	946
RARS	No	0.2946	0.927548	807	1088	947.5
PHB2	No	0.173127	1.46773	1225	674	949.5
GPD2	Yes	0.0747933	2.18196	1592	308	950
HADHB	No	0.101488	1.90994	1482	418	950
LMNA	No	0.443911	0.628538	457	1444	950.5
NME1-NME2	No	0.465741	0.599372	416	1486.5	951.25
ABCB7	No	0.0335457	2.75908	1746	158	952
ADAR	No	0.26792	1.01686	885	1019	952
SLC25A12	No	0.00962492	3.2591	1834	75	954.5
MTR	Yes	0.301109	0.894485	784	1128	956
COL14A1	No	0.0765917	2.11773	1582	333	957.5
ETFA	No	0.0870686	2.03602	1543	372	957.5
UBFD1	No	0.276673	0.971235	863	1053	958
NDUFB3	Yes	0.399801	0.692412	550	1367	958.5
MRPS36	No	0.0647835	2.21715	1622	296	959
AIFM1	Yes	0.201662	1.27067	1103	815	959
FAH	Yes	0.378055	0.729936	602	1318	960
TXNRD1	Yes	0.19095	1.33259	1153	769	961
RASAL1	No	0.287672	0.926493	832	1090	961
HAGH	No	0.218607	1.17226	1041	884	962.5
FAM136A	No	0.550698	0.482177	275	1650	962.5
ACOX3	No	0.0112652	3.05637	1829	97	963
STIP1	No	0.700596	0.387631	143	1783	963
EIF3B	No	0.499425	0.519216	339	1593	966
NIPSNAP1	No	0.180236	1.37451	1198	736	967
COMMD7	No	0.339954	0.792707	689	1245	967
ERP44	No	0.398478	0.683469	552	1383	967.5
DNAJC13	No	0.0945025	1.86663	1502	434	968
CWC15	No	0.327434	0.808459	719	1222	970.5
SARS2	No	0.0827251	2.01097	1559	383	971
ATP6V1G2	No	0.639491	0.413919	198	1744	971
LETM1	No	0.0460255	2.3688	1694	251	972.5
CDS2	No	0.19106	1.29828	1151	795	973
PPIF	Yes	0.0580327	2.20661	1651	298	974.5
ACY1	Yes	0.267018	0.953815	887	1062	974.5
ACAT1	Yes	0.100829	1.81761	1485	467	976
TSN	No	0.314267	0.817633	745	1210	977.5
VARS	No	0.559823	0.4424	262	1693	977.5
JUP	No	0.213949	1.15429	1060	896	978
TUBA1C	Yes	0.89754	0.310794	77	1880	978.5
VDAC2	Yes	0.0662378	2.10697	1618	340	979
PSME3	Yes	0.191249	1.28237	1150	809	979.5
ISOC1	No	0.190339	1.28547	1156	804	980
TRIM47	No	0.479589	0.527368	380	1580	980
STRN	No	0.141167	1.54204	1342	620	981
RPN2	No	0.51286	0.485173	319	1644	981.5
TMED9	No	0.216458	1.13142	1046	919	982.5
HK2	No	0.230255	1.07301	1003	962	982.5
YIPF3	No	0.132481	1.58829	1380	588	984
UBE3A	No	0.163405	1.40988	1262	713	987.5
PRPF6	No	0.0125164	2.77045	1823	154	988.5
HNRNPH1	No	0.485851	0.511358	372	1605	988.5
RAN	No	0.374644	0.695176	613	1365	989
EIF3M	No	0.487382	0.508745	370	1608	989
GORASP2	No	0.179367	1.31513	1199	781	990
SKIV2L2	No	0.020909	2.59111	1789	192	990.5
SNRPE	No	0.308459	0.813398	762	1219	990.5
ATG3	No	0.162702	1.40164	1266	717	991.5
VSNL1	No	0.237301	1.03399	980	1003	991.5
EIF3K	No	0.325431	0.772205	720	1264	992
YWHAZ	No	0.265283	0.923454	892	1094	993
CAPN2	No	0.387708	0.669933	583	1403	993
IFITM2	No	0.177226	1.31519	1210	780	995
PHYHIPL	No	0.226589	1.06715	1017	973	995
PRPF19	No	0.193875	1.21235	1138	853	995.5
LRRFIP1	No	0.467545	0.524379	408	1584	996
DECR2	No	0.480355	0.506264	378	1614	996
SCLY	No	0.178742	1.29877	1201	793	997
PPP3R1	No	0.130514	1.55069	1385	614	999.5
AKR1C3	Yes	0.148182	1.45941	1320	679	999.5
BAG2	No	0.0376276	2.28946	1728	274	1001
PPP1CC	No	0.0387949	2.25858	1722	283	1002.5
GHITM	No	0.0865955	1.82914	1545	460	1002.5
TIMM8B	No	0.643718	0.363466	193	1812	1002.5
CLDN11	No	0.396149	0.627291	561	1446	1003.5
NDUFS4	Yes	0.16747	1.33267	1241	768	1004.5
G3BP1	No	0.288508	0.841573	830	1179	1004.5
NPLOC4	No	0.310739	0.780878	756	1253	1004.5
GGCT	No	0.572934	0.405496	251	1759	1005
DPP9	Yes	0.330954	0.743624	712	1301	1006.5
TGFB1I1	No	0.33784	0.728727	694	1320	1007
YTHDF3	No	0.0932062	1.72778	1508	507	1007.5
DIS3	No	0.167619	1.31734	1239	778	1008.5
RPS26	No	0.274611	0.872627	870	1148	1009
DARS	No	0.335284	0.731365	702	1317	1009.5
ALDH1L1	No	0.0387779	2.21698	1723	297	1010
NDUFA11	Yes	0.0973325	1.6701	1489	532	1010.5
UBE2K	No	0.210328	1.08794	1068	954	1011
GSTK1	No	0.210748	1.08649	1067	955	1011
NDUFB7	Yes	0.307542	0.776665	765	1257	1011
FBN1	No	0.0876072	1.75211	1540	487	1013.5
NME2	Yes	0.402747	0.599372	541	1486.5	1013.75
AP1G1	No	0.182132	1.2355	1190	839	1014.5
TIPRL	No	0.291128	0.814026	817	1216	1016.5
HDDC3	No	0.375881	0.640015	604	1432	1018
MOG	No	0.246091	0.938835	958	1079	1018.5
CBX3	No	0.379125	0.63548	599	1439	1019
NDUFA8	Yes	0.473466	0.482733	392	1648	1020
APOC3	Yes	0.00443011	2.64556	1859	183	1021
GGPS1	Yes	0.117661	1.55442	1432	613	1022.5
GARS	Yes	0.470743	0.483128	398	1647	1022.5
COL3A1	Yes	0.0363189	2.17436	1735	312	1023.5
FUBP3	No	0.162185	1.31253	1267	782	1024.5
CYFIP2	No	0.501194	0.432604	336	1713	1024.5
OGDH	No	0.0844322	1.74516	1552	498	1025
RABGEF1	No	0.22765	0.990248	1010	1041	1025.5
ANXA2	Yes	0.877403	0.247173	83	1969	1026
TPPP	No	0.29876	0.771801	792	1265	1028.5
GCDH	No	0.080471	1.74935	1568	492	1030
BANF1	No	0.203909	1.07046	1095	966	1030.5
NDUFB4	Yes	0.0952095	1.6308	1498	564	1031
PSMA4	Yes	0.385193	0.606414	587	1475	1031
THUMPD1	No	0.0918595	1.63992	1513	554	1033.5
TXN	No	0.727632	0.265546	133	1934	1033.5
ARF5	No	0.159925	1.29919	1277	792	1034.5
SNRNP70	No	0.163705	1.28318	1261	808	1034.5
APLP2	No	0.252565	0.889477	938	1133	1035.5
RPL38	No	0.266642	0.833465	889	1189	1039
HDAC2	Yes	0.0909815	1.63228	1521	560	1040.5
EZR	No	0.573049	0.347402	250	1834	1042
THOC6	No	0.466024	0.461273	414	1674	1044
OPCML	No	0.497439	0.414275	345	1743	1044
PTGES3	No	0.42536	0.515215	490	1599	1044.5
PDCD5	No	0.344977	0.653854	675	1417	1046
DCUN1D5	No	0.521123	0.388468	313	1780	1046.5
GOSR2	No	0.177575	1.17043	1207	887	1047
NUP88	No	0.512855	0.394167	320	1774	1047
TXN2	No	0.0126798	2.28793	1820	275	1047.5
TIMP1	No	0.109721	1.49731	1455	642	1048.5
CPNE1	No	0.512465	0.391474	321	1776	1048.5
IPO9	No	0.130852	1.40678	1383	715	1049
YWHAB	No	0.194523	1.07282	1135	964	1049.5
PRPSAP2	No	0.226983	0.928706	1013	1087	1050
UBA5	No	0.274603	0.80328	871	1233	1052
CACYBP	No	0.423506	0.507856	497	1610	1053.5
GIT1	No	0.155871	1.26172	1292	821	1056.5
UBLCP1	No	0.181801	1.12083	1192	928	1060
RPL14	No	0.629913	0.280819	205	1915	1060
NOP58	No	0.690377	0.244575	149	1972	1060.5
PRKAG1	No	0.197362	1.03741	1122	1000	1061
SNRNP200	No	0.0450208	1.88454	1698	428	1063
SMU1	No	0.0565317	1.81312	1661	468	1064.5
CCT3	No	0.610614	0.284789	219	1911	1065
AKAP1	No	0.323948	0.660733	724	1410	1067
PDXP	No	0.416051	0.497167	515	1625	1070
DNAJB11	No	0.643607	0.260436	194	1947	1070.5
TPP2	No	0.159943	1.19321	1276	870	1073
FAM129A	No	0.122846	1.38418	1417	731	1074
NUFIP2	No	0.252721	0.814717	935	1214	1074.5
CCDC124	No	0.0728842	1.64159	1599	551	1075
PARP1	Yes	0.269468	0.767927	881	1271	1076
RTN3	No	0.41878	0.48451	508	1645	1076.5
PSIP1	No	0.0644049	1.68149	1626	528	1077
GGH	Yes	1.09171	0.132672	45	2109	1077
TCOF1	No	0.0957636	1.48134	1496	659	1077.5
DNAJC5	No	0.104303	1.44966	1471	684	1077.5
ARFGAP2	No	0.14653	1.24402	1324	831	1077.5
PRKDC	No	0.154227	1.19975	1300	862	1081
ARHGEF1	No	0.0699785	1.6353	1606	558	1082
ATP5C1	No	0.0513685	1.75797	1681	485	1083
MRPS34	No	0.00788413	2.14344	1845	323	1084
CAPS	No	0.555815	0.297063	269	1899	1084
C7	Yes	0.306353	0.670957	767	1402	1084.5
DDX5	No	0.0602449	1.68189	1645	526	1085.5
USP10	No	0.148174	1.21471	1321	850	1085.5
DSC1	No	0.0568442	1.70206	1658	514	1086
TROVE2	No	0.25619	0.790825	926	1246	1086
SAE1	No	0.356137	0.567807	648	1525	1086.5
NUTF2	No	0.640599	0.241015	196	1979	1087.5
RPS2	No	0.530846	0.31105	298	1879	1088.5
PFKM	No	0.114522	1.37026	1443	737	1090
U2AF2	No	0.135213	1.27843	1371	811	1091
ACSL3	No	0.289049	0.697446	827	1358	1092.5
RAB35	No	0.169167	1.09214	1234	952	1093
CBX1	No	0.183492	1.02446	1179	1009	1094
TMED1	No	0.0950777	1.43891	1500	690	1095
TPD52L2	No	0.371474	0.534662	621	1571	1096
SKP1	No	0.393284	0.496112	567	1627	1097
PSMB6	Yes	0.560218	0.263354	261	1940	1100.5
AUH	No	0.145131	1.18899	1328	874	1101
NCAM1	No	0.114827	1.33803	1441	762	1101.5
POF1B	No	0.122383	1.30776	1419	784	1101.5
HDGF	No	0.312513	0.619443	750	1458	1104
FAM162A	No	0.265029	0.731387	893	1316	1104.5
UGP2	No	0.316729	0.606094	738	1479	1108.5
PPBP	No	0.00456728	2.05785	1857	361	1109
NANS	No	0.507337	0.303848	329	1890	1109.5
PMVK	No	0.15996	1.09337	1275	949	1112
RPL18A	No	0.336886	0.567779	698	1526	1112
ACOT7	No	0.100209	1.36973	1486	739	1112.5
ZC3H18	No	0.0699223	1.5447	1607	619	1113
NCOA5	No	0.256048	0.746141	927	1300	1113.5
KARS	No	0.199874	0.902511	1110	1118	1114
NDUFS7	Yes	0.337969	0.556881	693	1541	1117
PSMG1	No	0.596224	0.217534	230	2004	1117
PRRT2	No	0.219274	0.824826	1038	1197	1117.5
RBBP7	No	0.143076	1.15304	1337	899	1118
MLF2	No	0.190956	0.932529	1152	1085	1118.5
SRP9	No	0.165221	1.05492	1252	986	1119
LSM3	No	0.232652	0.790394	993	1247	1120
MRPL32	No	0.180542	0.975831	1195	1050	1122.5
SF3B3	No	0.185579	0.933964	1171	1081	1126
PRDX6	No	0.357268	0.509032	645	1607	1126
TMEM214	No	0.0019053	1.99589	1865	392	1128.5
BPNT1	No	0.083931	1.41702	1553	706	1129.5
PCID2	No	0.323392	0.560341	726	1533	1129.5
DSC2	No	0.137699	1.14352	1355	907	1131
CAD	No	0.0348566	1.68575	1740	523	1131.5
BLVRB	Yes	0.625541	0.17805	211	2058	1134.5
GAPDH	Yes	0.515825	0.255312	316	1954	1135
CYCS	No	0.0587779	1.52225	1648	630	1139
FN3KRP	No	0.368789	0.480977	625	1653	1139
PNN	No	0.106693	1.26353	1464	820	1142
VTA1	No	0.214944	0.806832	1056	1229	1142.5
COASY	No	0.29816	0.59915	795	1490	1142.5
LSM4	No	0.49876	0.262416	342	1943	1142.5
FAM120A	No	0.225684	0.770835	1021	1267	1144
NXN	No	0.475202	0.295764	387	1902	1144.5
NUDT5	No	0.225787	0.768267	1020	1270	1145
HTATSF1	No	0.00463897	1.86634	1856	435	1145.5
PSMD8	Yes	0.398028	0.414784	555	1740	1147.5
CCT7	No	0.401932	0.408681	544	1751	1147.5
RUVBL1	No	0.197321	0.843301	1123	1175	1149
DNM1L	No	0.263404	0.669027	899	1404	1151.5
OTUB1	No	0.301526	0.570485	782	1522	1152
RNASE1	Yes	0.0912316	1.30356	1519	788	1153.5
DNM1	No	0.463589	0.306516	421	1886	1153.5
RPRD2	No	0.0268786	1.64823	1768	542	1155
SYAP1	No	0.235124	0.724645	986	1325	1155.5
MAGOH	No	0.00848978	1.80346	1839	474	1156.5
HYOU1	No	0.309432	0.547071	759	1554	1156.5
CPSF6	No	0.00918326	1.77845	1837	480	1158.5
ANP32A	No	0.290375	0.591878	819	1499	1159
EPRS	No	0.27569	0.622724	867	1455	1161
HNRNPU	No	0.63863	0.115578	199	2127	1163
TRIM28	No	0.160658	0.961295	1272	1061	1166.5
TAX1BP3	No	0.106756	1.19219	1463	871	1167
POR	Yes	0.0478855	1.48937	1686	649	1167.5
EPB41L1	No	0.392071	0.398856	570	1765	1167.5
NOMO3	No	0.0663222	1.39758	1617	719	1168
TMEM205	No	0.133739	1.07286	1376	963	1169.5
AHCY	No	0.395122	0.390086	563	1777	1170
DHODH	Yes	0.00919576	1.72519	1836	509	1172.5
GABRB1	Yes	0.45902	0.280753	431	1916	1173.5
MCTS1	No	0.651163	0.0848655	186	2161	1173.5
PSMG3	No	0.299214	0.542993	790	1558	1174
FTH1	Yes	0.301622	0.536257	780	1568	1174
DNPEP	No	0.316602	0.508179	740	1609	1174.5
GPC1	No	0.183939	0.843803	1178	1173	1175.5
CD177	No	0.783508	0.0293137	116	2240	1178
PYCR2	No	0.0126244	1.65637	1821	537	1179
MPG	No	0.0571023	1.42237	1657	702	1179.5
CLIC1	No	0.320336	0.494407	731	1629	1180
APIP	No	0.177777	0.854708	1206	1157	1181.5
DEFA3	No	0.0536555	1.43687	1671	694	1182.5
ANP32B	No	0.136613	1.03535	1364	1002	1183
SCAMP5	No	0.27371	0.592182	873	1498	1185.5
RDH13	Yes	0.107695	1.14042	1460	912	1186
SRPRB	No	0.234817	0.683417	987	1385	1186
WTAP	No	0.205458	0.749388	1086	1295	1190.5
SYNPR	No	0.312948	0.488773	746	1635	1190.5
VAMP4	No	0.166096	0.886121	1249	1135	1192
PHF5A	No	0.348391	0.426442	666	1719	1192.5
PSMD11	Yes	0.37004	0.405345	624	1761	1192.5
SH3GL2	No	0.385877	0.368311	585	1803	1194
ATPAF2	No	0.0612009	1.35771	1641	749	1195
HPCAL1	No	0.406743	0.327817	533	1857	1195
ABCF1	No	0.354857	0.415756	652	1739	1195.5
GNPDA1	Yes	0.346731	0.424749	669	1726	1197.5
ARFGAP1	No	0.300317	0.507224	788	1612	1200
SMARCA4	Yes	0.388532	0.355042	580	1823	1201.5
GLOD4	No	0.421588	0.293739	502	1905	1203.5
ACTR3	No	0.411359	0.305083	524	1887	1205.5
POLR2I	No	0.206695	0.720783	1082	1330	1206
AIF1L	No	0.435483	0.262844	471	1941	1206
BID	No	0.241603	0.628249	968	1445	1206.5
CENPV	No	0.151391	0.916333	1307	1107	1207
PDXDC1	No	0.209834	0.708693	1070	1344	1207
GATAD2A	No	0.605198	0.0587961	222	2194	1208
CROCC	No	0.0169135	1.55478	1805	612	1208.5
SH3GL1	No	0.343112	0.41883	682	1735	1208.5
CLIP1	No	0.180877	0.807617	1194	1224	1209
WIPI2	No	0.22065	0.676471	1033	1394	1213.5
PON1	No	0.0911491	1.13907	1520	913	1216.5
GOLGA3	No	0.0422533	1.39407	1711	723	1217
FBN2	No	0.525476	0.115111	308	2128	1218
PPP1R7	No	0.158535	0.855304	1284	1154	1219
ENOPH1	No	0.164582	0.836474	1257	1184	1220.5
MCAM	No	0.376247	0.343621	603	1839	1221
PIP4K2C	No	0.159198	0.849475	1281	1166	1223.5
SNX8	No	0.341427	0.404688	686	1762	1224
RUFY3	No	0.404389	0.281343	539	1914	1226.5
SLC7A10	No	0.117347	1.01381	1433	1021	1227
MARS	No	0.52625	0.0963567	305	2149	1227
SRP68	No	0.192192	0.736085	1146	1309	1227.5
PFN1	No	0.54651	0.0731037	282	2176	1229
PSMB7	Yes	0.422871	0.251949	499	1962	1230.5
VPS37B	No	0.36464	0.353294	635	1827	1231
NID1	Yes	0.00311057	1.56628	1863	602	1232.5
SEC16A	No	0.182985	0.760218	1184	1282	1233
SMC1A	No	0.0169359	1.47721	1804	664	1234
ALDH18A1	No	0.0896752	1.10502	1529	942	1235.5
OLA1	No	0.202469	0.690294	1100	1373	1236.5
SURF4	No	0.166636	0.797706	1245	1236	1240.5
DYNLL2	No	0.318996	0.409113	734	1749	1241.5
CASP1	Yes	0.110257	1.00157	1453	1031	1242
GSTO1	Yes	0.290097	0.471648	821	1664	1242.5
ATP6V1G1	No	0.225584	0.614201	1022	1464	1243
CARS	No	0.322328	0.39894	727	1764	1245.5
CHCHD4	No	0.475168	0.134752	388	2106	1247
PSMB4	Yes	0.599433	0.000995883	228	2273	1250.5
TCP1	No	0.506805	0.0737835	330	2174	1252
HSPA2	No	0.184492	0.72004	1176	1332	1254
SKIV2L	No	0.22454	0.601076	1026	1483	1254.5
HIST2H2AB	No	0.260718	0.511566	907	1602	1254.5
TYMP	Yes	0.373833	0.300965	614	1895	1254.5
GOLGA7	No	0.156919	0.812764	1289	1221	1255
CMC1	No	0.147744	0.832579	1322	1190	1256
QARS	No	0.183167	0.720353	1181	1331	1256
PRPF31	No	0.227581	0.591388	1011	1501	1256
OXSR1	No	0.303023	0.416788	778	1737	1257.5
ALG2	No	0.0920744	1.02804	1511	1007	1259
RAB2A	No	0.256478	0.519192	924	1594	1259
UBL4A	No	0.45325	0.156514	440	2083	1261.5
BCS1L	No	0.208665	0.624909	1073	1452	1262.5
SUMO3	No	0.102824	0.974493	1475	1051	1263
LANCL1	No	0.10912	0.946237	1458	1068	1263
CCT5	No	0.558576	0.00979814	265	2264	1264.5
HMGB1	Yes	0.329524	0.36039	715	1815	1265
PDE12	No	0.191956	0.682457	1147	1387	1267
G6PD	Yes	0.11089	0.932754	1452	1084	1268
HAPLN1	No	0.236133	0.547608	983	1553	1268
CA3	Yes	0.126221	0.884947	1400	1137	1268.5
ILF2	No	0.203141	0.634489	1097	1440	1268.5
VARS2	No	0.429042	0.183064	484	2054	1269
RPS5	No	0.230495	0.556576	1000	1542	1271
TST	No	0.00127067	1.4676	1868	675	1271.5
APEH	No	0.136747	0.838019	1363	1183	1273
RPN1	No	0.308014	0.379502	763	1791	1277
ZC3HAV1	No	0.175102	0.71815	1220	1336	1278
IPO4	No	0.0415452	1.21611	1713	849	1281
SNX27	No	0.320149	0.348034	732	1833	1282.5
PPIL1	No	0.375181	0.254262	609	1959	1284
ATP6V1E1	No	0.103377	0.923016	1473	1096	1284.5
GLB1	No	0.107511	0.913729	1461	1109	1285
TPI1	No	0.408241	0.19327	529	2041	1285
CCDC47	No	0.225094	0.549099	1023	1550	1286.5
QSOX1	No	0.362517	0.266619	640	1933	1286.5
FDX1	Yes	0.000357862	1.41991	1870	704	1287
MRPS9	No	0.168441	0.715507	1236	1339	1287.5
GUK1	No	0.239505	0.513473	975	1600	1287.5
ITM2C	No	0.346456	0.294839	671	1904	1287.5
RPS27L	No	0.158688	0.747976	1282	1296	1289
RPS15A	No	0.386857	0.224874	584	1995	1289.5
HSPB1	Yes	0.261082	0.460706	906	1675	1290.5
CD2BP2	No	0.10273	0.913758	1476	1108	1292
DHRSX	No	0.19972	0.609461	1112	1472	1292
SIN3A	No	0.0260621	1.27433	1773	812	1292.5
SAR1A	No	0.25671	0.471687	922	1663	1292.5
HLA-A	Yes	0.116021	0.860873	1436	1152	1294
FGF1	Yes	0.059064	1.09987	1647	944	1295.5
THOP1	No	0.458731	0.0870285	432	2159	1295.5
ATP6V1F	No	0.413104	0.165702	520	2072	1296
AGT	Yes	0.41014	0.171341	526	2067	1296.5
TBL1X	No	0.0756401	1.02707	1586	1008	1297
PUF60	No	0.391008	0.206014	573	2021	1297
PHKB	No	0.160557	0.727742	1273	1322	1297.5
UBE2I	No	0.382777	0.211308	589	2012	1300.5
STK4	Yes	0.373556	0.235144	615	1987	1301
PRKRA	No	0.218692	0.540344	1040	1563	1301.5
COTL1	No	0.188067	0.62912	1161	1443	1302
PRDX5	Yes	0.115987	0.848569	1437	1168	1302.5
DHRS7B	No	0.0405601	1.16168	1718	893	1305.5
RBM3	No	0.469026	0.0473806	402	2210	1306
TPT1	Yes	0.197999	0.592736	1119	1496	1307.5
RBM39	No	0.00702454	1.33191	1848	770	1309
SLC17A7	No	0.0630361	1.05536	1633	985	1309
PTPN11	No	0.0952423	0.90134	1497	1121	1309
NUP214	No	0.0889981	0.924908	1531	1093	1312
RPS3	No	0.150823	0.729207	1308	1319	1313.5
TMEM14C	No	0.143447	0.750377	1335	1293	1314
RBM12	No	0.148931	0.734984	1317	1311	1314
UBE2O	No	0.0371283	1.15405	1732	897	1314.5
RAB6B	No	0.00832894	1.2999	1841	791	1316
DERA	No	0.257474	0.425522	918	1722	1320
S100A10	Yes	0.284119	0.370687	841	1800	1320.5
PPP2CA	Yes	0.216061	0.518976	1048	1595	1321.5
ATP2B2	No	0.154401	0.708673	1299	1345	1322
DDX19A	No	0.396299	0.152883	560	2088	1324
PSMD13	Yes	0.161311	0.687817	1271	1379	1325
EIF3C	No	0.198333	0.558634	1117	1537	1327
IDH1	Yes	0.346552	0.236904	670	1985	1327.5
RPS14	No	0.404991	0.120816	536	2119	1327.5
CCDC22	No	0.0630825	1.01302	1632	1024	1328
CCDC93	No	0.298713	0.325709	793	1863	1328
ATXN2L	No	0.271718	0.388399	877	1781	1329
PTGIS	No	0.0238375	1.17831	1779	882	1330.5
NMT1	No	0.0912797	0.874284	1517	1147	1332
TRAPPC10	No	0.0834253	0.912902	1555	1110	1332.5
AKR1B1	Yes	0.234772	0.459346	988	1677	1332.5
VBP1	No	0.177792	0.614133	1205	1465	1335
EIF3F	No	0.00294645	1.28319	1864	807	1335.5
EIF5B	No	0.164138	0.659238	1260	1411	1335.5
MSRB2	No	0.014456	1.20155	1812	860	1336
NCL	No	0.229253	0.462184	1005	1671	1338
BTF3	No	0.0765836	0.923427	1583	1095	1339
RNF114	No	0.307674	0.279767	764	1918	1341
PML	Yes	0.312918	0.265314	747	1935	1341
RIC8A	No	0.143183	0.707182	1336	1347	1341.5
SUPT5H	No	0.140877	0.712821	1344	1340	1342
PSMC2	Yes	0.292066	0.318327	814	1870	1342
ACBD3	No	0.0250626	1.14146	1777	909	1343
NAE1	No	0.331619	0.242765	711	1975	1343
RPLP2	No	0.149696	0.688416	1312	1376	1344
HSPBP1	No	0.178589	0.599333	1202	1488	1345
RPL13	Yes	0.236193	0.43414	982	1709	1345.5
SCARB1	No	0.0311991	1.11292	1755	937	1346
CA1	Yes	0.0168479	1.15909	1806	894	1350
POFUT1	No	0.455065	0.0117505	439	2261	1350
CPLX2	No	0.0855567	0.861914	1550	1151	1350.5
TMEM189-UBE2V1	No	0.231902	0.435804	996	1706.5	1351.25
GPX8	No	0.0870253	0.851636	1544	1163	1353.5
VPS35	No	0.215251	0.477947	1053	1654	1353.5
PSMD6	Yes	0.222371	0.458101	1029	1679	1354
CKAP4	No	0.21785	0.470721	1043	1666	1354.5
DNAJA2	No	0.281893	0.326041	847	1862	1354.5
PECR	No	0.112922	0.772608	1449	1263	1356
WDR61	No	0.0931977	0.820619	1509	1204	1356.5
ARPC5L	No	0.393226	0.0980606	568	2147	1357.5
NCOA7	No	0.0301886	1.07828	1759	958	1358.5
LEMD2	No	0.0425892	1.02375	1707	1010	1358.5
ITGA2B	Yes	0.0315993	1.06895	1753	969	1361
PSMD2	Yes	0.344913	0.189522	677	2046	1361.5
AGFG1	No	0.146433	0.672042	1325	1401	1363
APOOL	No	0.00794736	1.17765	1844	883	1363.5
COPS5	No	0.293671	0.278804	811	1919	1365
RAB3C	No	0.136095	0.691442	1365	1370	1367.5
TBCB	No	0.0788039	0.851733	1576	1162	1369
MBOAT7	No	0.107061	0.764202	1462	1276	1369
ACLY	Yes	0.352901	0.158408	657	2081	1369
PRPS2	No	0.4324	0.0127426	478	2260	1369
EIF3E	No	0.119778	0.734051	1427	1312	1369.5
RPLP0	No	0.250707	0.37728	948	1793	1370.5
DENR	No	0.370886	0.120737	623	2120	1371.5
SSR4	No	0.365626	0.123393	631	2116	1373.5
RAP2B	No	0.0554487	0.933232	1665	1083	1374
PYCARD	No	0.228687	0.412725	1008	1746	1377
FAP	No	0.398527	0.0525117	551	2205	1378
ATP2B4	No	0.0912429	0.794462	1518	1240	1379
APRT	Yes	0.363899	0.118965	637	2123	1380
DPP3	No	0.18771	0.511489	1162	1603	1382.5
B2M	Yes	0.296035	0.251821	802	1963	1382.5
PDLIM3	No	0.374924	0.0918234	610	2155	1382.5
VPS45	No	0.239681	0.375819	974	1794	1384
AARS2	No	0.111459	0.725045	1451	1324	1387.5
ISYNA1	Yes	0.279849	0.27796	856	1920	1388
PSMD1	Yes	0.205728	0.442981	1085	1692	1388.5
EIF2AK2	Yes	0.0735122	0.83901	1598	1181	1389.5
ABCE1	No	0.210818	0.430559	1066	1717	1391.5
NOC3L	No	0.0639047	0.854828	1630	1156	1393
HCN1	Yes	0.135769	0.65174	1366	1420	1393
MRPL1	No	0.364462	0.0954174	636	2150	1393
PLG	Yes	0.0520045	0.89807	1677	1125	1401
MYO5A	No	0.150292	0.596381	1310	1492	1401
HSPA5	Yes	0.390104	0.0336341	575	2232	1403.5
RSL1D1	No	0.226952	0.374725	1014	1795	1404.5
DPP4	Yes	0.382751	0.0390187	590	2220	1405
AARS	No	0.294874	0.21389	806	2008	1407
GLTP	No	0.0756424	0.804821	1585	1232	1408.5
HNRNPA1	No	0.296691	0.206404	800	2020	1410
RAB1A	No	0.195371	0.44465	1132	1689	1410.5
TGOLN2	No	0.0533301	0.860343	1672	1153	1412.5
SPATS2L	No	0.356632	0.0720344	646	2179	1412.5
PRKCG	Yes	0.202065	0.424924	1101	1725	1413
HNRNPM	No	0.151698	0.570517	1306	1521	1413.5
CD276	No	0.314281	0.155646	744	2084	1414
ALDH16A1	No	0.224815	0.36599	1025	1806	1415.5
STAG1	No	0.192923	0.444071	1142	1690	1416
GAA	Yes	0.172391	0.509163	1228	1606	1417
TMSB10	Yes	0.270394	0.255265	879	1956	1417.5
EIF1	No	0.163157	0.528394	1263	1578	1420.5
TARDBP	No	0.334666	0.10315	704	2137	1420.5
METAP2	Yes	0.0382522	0.9023	1724	1119	1421.5
SNRPD1	No	0.164689	0.52404	1256	1587	1421.5
TEX10	No	0.214617	0.382447	1057	1788	1422.5
SGTA	No	0.023276	0.951658	1782	1065	1423.5
MTPN	No	0.200844	0.414486	1108	1741	1424.5
TTC9C	No	0.0194025	0.969225	1797	1056	1426.5
MDH1	No	0.18849	0.441532	1159	1695	1427
RAB8A	No	0.336904	0.0802235	697	2164	1430.5
POLR2C	No	0.0281947	0.921747	1763	1100	1431.5
BAX	Yes	0.251596	0.270178	941	1925	1433
YIF1A	No	0.247129	0.275209	953	1922	1437.5
IPO5	No	0.0229124	0.92287	1784	1097	1440.5
NUDT21	No	0.0906395	0.69718	1522	1359	1440.5
KPRP	No	0.0330175	0.885897	1747	1136	1441.5
AASDHPPT	No	0.1621	0.506159	1268	1615	1441.5
RNPS1	No	0.355712	0.0325519	649	2234	1441.5
OPTN	No	0.166901	0.485513	1243	1642	1442.5
SYNCRIP	No	0.252172	0.258709	939	1951	1445
LMAN2L	No	0.118442	0.613488	1430	1466	1448
MUT	Yes	0.113617	0.62367	1447	1453	1450
CCT2	No	0.352241	0.0277505	659	2241	1450
ALDH1L2	No	0.0567286	0.792736	1659	1244	1451.5
CTSB	Yes	0.12295	0.592925	1416	1495	1455.5
OGFR	No	0.201535	0.365227	1104	1808	1456
CAPG	No	0.281061	0.17187	850	2066	1458
RBX1	Yes	0.132491	0.558195	1379	1539	1459
MYO1C	No	0.136917	0.542199	1362	1559	1460.5
COG3	No	0.271832	0.190234	876	2045	1460.5
GPI	No	0.222463	0.297913	1028	1898	1463
LBR	No	0.129312	0.558703	1391	1536	1463.5
AP2B1	No	0.19826	0.360874	1118	1814	1466
GLUD1	Yes	0.00723379	0.929328	1847	1086	1466.5
COPA	No	0.25881	0.202615	911	2024	1467.5
RPL18	No	0.152258	0.489118	1303	1633	1468
PFDN5	No	0.0861729	0.67764	1547	1392	1469.5
RBM8A	No	0.0825777	0.686178	1560	1381	1470.5
TRIM25	No	0.123013	0.56207	1414	1531	1472.5
GNS	No	0.219484	0.290933	1037	1908	1472.5
URB1	No	0.00522187	0.92254	1853	1098	1475.5
PAK1	No	0.137245	0.520126	1360	1592	1476
COPS6	No	0.161848	0.45565	1270	1682	1476
RPS10	No	0.272368	0.161192	875	2077	1476
TCERG1	No	0.196807	0.349043	1124	1830	1477
TMUB1	No	0.31241	0.0539438	751	2203	1477
VPS29	No	0.197505	0.346482	1121	1836	1478.5
ATP2B3	No	0.20512	0.318074	1088	1871	1479.5
HNRNPUL1	No	0.0684774	0.704365	1610	1351	1480.5
RPL9	No	0.295858	0.0790774	803	2166	1484.5
PGRMC2	No	0.0723126	0.691497	1602	1369	1485.5
NONO	No	0.118815	0.549355	1429	1549	1489
BAZ1B	No	0.0482535	0.746868	1685	1299	1492
ATP6V1B2	Yes	0.124982	0.525044	1403	1583	1493
MAPRE1	No	0.287239	0.0938568	834	2152	1493
HNRNPD	No	0.182427	0.369316	1187	1801	1494
DYNC1LI1	No	0.0752271	0.661195	1587	1409	1498
DUSP3	No	0.289954	0.0725338	822	2178	1500
TUBA1A	Yes	0.281439	0.0905768	848	2156	1502
PEX11B	No	0.0266177	0.798478	1771	1235	1503
PYGM	Yes	0.0159528	0.821918	1807	1200	1503.5
ERH	No	0.0618589	0.689781	1637	1374	1505.5
SSB	No	0.0853656	0.616359	1551	1461	1506
HINT1	Yes	0.175712	0.371682	1215	1799	1507
METAP1	No	0.10646	0.548767	1468	1551	1509.5
ARHGDIA	No	0.239241	0.192755	976	2043	1509.5
ABHD11	No	0.251185	0.163102	945	2074	1509.5
ELMO1	No	0.28305	0.0728456	844	2177	1510.5
HNRNPK	No	0.148973	0.432655	1315	1712	1513.5
PPP2R1A	No	0.230476	0.200511	1001	2027	1514
PTBP1	No	0.182702	0.336584	1186	1846	1516
EIF2S3	No	0.106524	0.536967	1466	1567	1516.5
NAP1L1	No	0.264396	0.102928	896	2138	1517
CAND1	No	0.0145913	0.807337	1811	1225	1518
SNX5	No	0.303038	0.0138554	777	2259	1518
TSNAX	No	0.127834	0.485543	1396	1641	1518.5
SPAG17	No	0.0233049	0.776274	1781	1258	1519.5
PIP	Yes	0.0762505	0.617976	1584	1459	1521.5
PFDN4	No	0.263832	0.0964907	898	2148	1523
LSM1	No	0.273341	0.0755504	874	2172	1523
RPSA	Yes	0.215549	0.221793	1051	1998	1524.5
GRHPR	No	0.154845	0.407573	1298	1754	1526
QDPR	No	0.0682766	0.627101	1611	1447	1529
EMD	No	0.167053	0.357663	1242	1818	1530
SPCS2	No	0.0195188	0.768696	1796	1269	1532.5
PF4	No	0.032448	0.732863	1752	1314	1533
UNC45A	No	0.086437	0.57117	1546	1520	1533
MAP2K2	Yes	0.135231	0.439304	1370	1698	1534
COPE	No	0.215851	0.207856	1050	2018	1534
CSTF2	No	0.226607	0.182712	1016	2055	1535.5
DTYMK	Yes	0.0379802	0.704485	1726	1350	1538
HEXB	Yes	0.00864425	0.795599	1838	1239	1538.5
SUMF2	No	0.101396	0.517779	1483	1597	1540
NGFR	No	0.103879	0.504423	1472	1618	1545
XRCC5	Yes	0.205762	0.211875	1084	2011	1547.5
CLPX	No	0.230944	0.148167	999	2096	1547.5
HNRNPF	No	0.0939875	0.521246	1505	1591	1548
HDDC2	No	0.122735	0.456938	1418	1680	1549
CNP	No	0.223984	0.163735	1027	2073	1550
PPP1R12A	No	0.241414	0.110863	971	2130	1550.5
TFAM	No	0.19517	0.244963	1133	1971	1552
CETN2	No	0.109612	0.475794	1456	1656	1556
NUBP2	No	0.199652	0.218231	1113	2003	1558
XRCC6	No	0.0483259	0.636075	1684	1438	1561
LACTB2	No	0.135604	0.407331	1367	1755	1561
LRRC59	No	0.257414	0.0493857	919	2208	1563.5
SART1	No	0.0195445	0.719819	1795	1333	1564
RAB4B	No	0.120772	0.436623	1423	1705	1564
TCEA1	No	0.137352	0.394489	1358	1771	1564.5
ILVBL	No	0.123303	0.425227	1412	1723	1567.5
LANCL2	No	0.0372747	0.658992	1729	1412	1570.5
CSNK2B	No	0.0744	0.55036	1594	1548	1571
MGAT1	No	0.0670955	0.564911	1614	1530	1572
EPN1	No	0.255987	0.0422101	928	2217	1572.5
HSPA8	Yes	0.10086	0.472294	1484	1662	1573
CFH	No	0.271138	0.00530064	878	2269	1573.5
SURF6	No	0.0457512	0.620807	1695	1457	1576
SERPINB6	No	0.20845	0.158763	1075	2080	1577.5
TFG	No	0.215969	0.133104	1049	2108	1578.5
TNPO3	No	0.00396796	0.746946	1860	1298	1579
CD151	No	0.0789293	0.523889	1575	1588	1581.5
COL6A3	Yes	0.19849	0.189152	1116	2047	1581.5
PSMD12	Yes	0.257875	0.0221402	915	2248	1581.5
EHD3	No	0.258976	0.0170066	909	2255	1582
FUBP1	No	0.256574	0.0223534	923	2247	1585
SBF1	No	0.0326173	0.650885	1750	1421	1585.5
MUSTN1	No	0.0668408	0.540768	1616	1561	1588.5
KIF12	No	0.017357	0.686441	1803	1380	1591.5
SORD	No	0.0968013	0.439401	1491	1697	1594
STAB2	Yes	0.0943325	0.453141	1503	1686	1594.5
DDX1	No	0.0117137	0.695361	1826	1364	1595
PRDX4	Yes	0.140811	0.336665	1345	1845	1595
ILF3	Yes	0.173962	0.246717	1221	1970	1595.5
PPP1CB	No	0.132758	0.35777	1378	1817	1597.5
SUMO2	No	0.247053	0.0196493	955	2252	1603.5
RANBP3	No	0.148942	0.301793	1316	1894	1605
PPP4R2	No	0.166525	0.251741	1246	1964	1605
NPEPPS	No	0.130184	0.353329	1387	1826	1606.5
PKP1	No	0.0945393	0.431865	1501	1716	1608.5
NUDT4	No	0.155616	0.270693	1293	1924	1608.5
EIF3H	No	0.127797	0.356445	1397	1821	1609
AGPAT5	No	0.113787	0.389357	1446	1778	1612
DMD	Yes	0.0612995	0.524193	1640	1585	1612.5
ELAVL1	No	0.220225	0.0612116	1035	2191	1613
GSR	Yes	0.0266349	0.614299	1770	1463	1616.5
RANBP2	No	0.0525843	0.537346	1673	1566	1619.5
NUBP1	No	0.177504	0.194914	1208	2037	1622.5
EPS15L1	No	0.0669272	0.488546	1615	1637	1626
FLNA	No	0.0208978	0.611673	1790	1470	1630
SRGAP1	No	0.124133	0.332671	1409	1851	1630
CCT8	No	0.199478	0.0922339	1114	2153	1633.5
TMPO	No	0.188606	0.12251	1158	2117	1637.5
NRN1	No	0.0339975	0.559888	1743	1534	1638.5
RPL32	No	0.187601	0.121509	1163	2118	1640.5
RAC2	No	0.0586184	0.487393	1649	1639	1644
RPS27A	No	0.175821	0.16253	1214	2076	1645
PAFAH1B2	No	0.00167312	0.646996	1866	1426	1646
ANXA1	Yes	0.00369121	0.641417	1862	1430	1646
XPO1	No	0.0302215	0.55959	1758	1535	1646.5
NACA	No	0.107786	0.343895	1459	1838	1648.5
RICTOR	No	0.0127093	0.599725	1819	1484	1651.5
RPL7A	No	0.185985	0.107636	1170	2133	1651.5
TSG101	No	0.0516882	0.495098	1679	1628	1653.5
UBA2	No	0.119854	0.310469	1426	1881	1653.5
KPNA1	No	0.0178869	0.575112	1801	1515	1658
PSME2	Yes	0.204519	0.0307432	1092	2238	1665
RPS3A	No	0.169955	0.14283	1232	2103	1667.5
PPIH	No	0.0354286	0.515677	1738	1598	1668
CBR1	No	0.0557143	0.46203	1664	1672	1668
FKBP9	No	0.0544661	0.465684	1668	1669	1668.5
PPA1	Yes	0.0901558	0.362754	1527	1813	1670
BLMH	No	0.190656	0.0628023	1155	2187	1671
H2AFV	No	0.00810599	0.589372	1842	1503	1672.5
SLC4A1AP	No	0.0959983	0.327097	1492	1861	1676.5
UBE2N	No	0.12302	0.261549	1413	1944	1678.5
RAB14	No	0.0746978	0.392591	1593	1775	1684
RPL28	No	0.124645	0.247684	1405	1967	1686
ARL2BP	No	0.0230572	0.512929	1783	1601	1692
BCAP31	No	0.0876338	0.332714	1539	1850	1694.5
FUS	Yes	0.164944	0.102661	1254	2140	1697
CKM	No	0.0181821	0.518405	1800	1596	1698
EIF3G	No	0.0687697	0.383928	1609	1787	1698
JAGN1	No	0.0240427	0.503777	1778	1619	1698.5
RPS6	No	0.0938736	0.302645	1506	1893	1699.5
PSMA1	Yes	0.195092	0.00566047	1134	2268	1701
MRPL39	No	0.0889672	0.312881	1532	1877	1704.5
NEGR1	No	0.0184692	0.507712	1799	1611	1705
SUGT1	No	0.00393708	0.547882	1861	1552	1706.5
UBXN4	No	0.133615	0.195202	1377	2036	1706.5
RNPEP	No	0.147272	0.149449	1323	2093	1708
SAFB	No	0.165948	0.0785606	1250	2168	1709
CA8	Yes	0.0560951	0.406948	1662	1757	1709.5
SNRPA	No	0.114464	0.241937	1444	1977	1710.5
MRTO4	No	0.172985	0.0568822	1226	2198	1712
NDUFB8	Yes	0.0151064	0.499563	1809	1622	1715.5
KIF2A	No	0.156802	0.101423	1290	2144	1717
PSMD5	Yes	0.135456	0.170882	1368	2068	1718
CORO1C	No	0.143039	0.146203	1338	2099	1718.5
PELP1	No	0.129191	0.179851	1392	2056	1724
CLVS2	No	0.0429349	0.408692	1705	1750	1727.5
DYNLL1	No	0.156793	0.0788542	1291	2167	1729
HIST1H2BE	No	0.168292	0.0344135	1237	2228	1732.5
PDE6D	Yes	0.13877	0.124532	1354	2114	1734
RPL7	No	0.14524	0.101929	1327	2143	1735
TMED2	No	0.0417558	0.398437	1712	1766	1739
MUC19	No	0.0236403	0.438169	1780	1700	1740
CRNN	No	0.0226614	0.442191	1787	1694	1740.5
PXN	Yes	0.0905158	0.248021	1525	1966	1745.5
RPL31	No	0.0269078	0.416346	1767	1738	1752.5
HCFC1	No	0.149383	0.0596305	1313	2192	1752.5
UBE2R2	No	0.0440949	0.363667	1703	1811	1757
HSP90AB1	No	0.151988	0.0325375	1305	2235	1770
ARPC3	No	0.11999	0.120367	1425	2121	1773
PKLR	Yes	0.0741655	0.255295	1595	1955	1775
NFASC	No	0.0544461	0.306616	1669	1885	1777
VPS18	No	0.152131	0.0172742	1304	2253	1778.5
ZC3H4	No	0.0116013	0.420941	1827	1733	1780
VPS28	No	0.140052	0.0447939	1348	2214	1781
CNTN1	No	0.12896	0.0779437	1393	2170	1781.5
ITIH1	No	0.0154637	0.405427	1808	1760	1784
UGDH	Yes	0.0787921	0.210209	1577	2014	1795.5
TBK1	Yes	0.137334	0.0271483	1359	2242	1800.5
CD5L	No	0.0433967	0.296815	1704	1900	1802
PSPC1	No	0.142923	0.00828549	1339	2267	1803
GYS1	No	0.0748871	0.185034	1591	2050	1820.5
ATRX	Yes	0.0860062	0.130669	1548	2111	1829.5
HIST1H2BF	No	0.118285	0.0344135	1431	2228	1829.5
PSMA5	Yes	0.0887235	0.113124	1533	2129	1831
NEFH	No	0.0639488	0.195668	1629	2034	1831.5
LTF	Yes	0.0312684	0.269866	1754	1926	1840
FUK	No	0.0572557	0.200853	1656	2026	1841
TWF1	No	0.120528	0.00168189	1424	2272	1848
ERAP2	No	0.0647122	0.162746	1624	2075	1849.5
GSS	Yes	0.0717063	0.145621	1604	2101	1852.5
SF3A2	No	0.00669036	0.3247	1849	1865	1857
DHX38	No	0.00529588	0.311873	1852	1878	1865
CDC5L	No	0.0406758	0.206974	1716	2019	1867.5
S100B	Yes	0.0452903	0.184722	1697	2051	1874
AP3S1	No	0.0274741	0.232735	1766	1989	1877.5
OSBP	No	0.0813658	0.0471671	1564	2211	1887.5
NAPG	No	0.0574887	0.102471	1655	2141	1898
TPK1	Yes	0.0611968	0.0919816	1642	2154	1898
TMEM65	No	0.0304546	0.175368	1757	2061	1909
GDA	Yes	0.0228915	0.195571	1786	2035	1910.5
ACTN4	No	0.0252728	0.18726	1774	2048	1911
PRRC1	No	0.00798339	0.228996	1843	1991	1917
ITGB3	Yes	0.0613777	0.0514912	1639	2207	1923
THRAP3	No	0.0203904	0.157547	1793	2082	1937.5
COPB1	No	0.0275088	0.129401	1765	2113	1939
NUP133	No	0.0390296	0.0853131	1720	2160	1940
PCDH1	No	0.0293166	0.117602	1761	2125	1943
HIST1H2BG	No	0.0565704	0.0344135	1660	2228	1944
ATAD3A	No	0.00509624	0.194183	1855	2040	1947.5
CAPN1	No	0.00572308	0.178028	1851	2059	1955
HIST1H2BC	No	0.0369947	0.0344135	1733	2228	1980.5
SEC62	No	0.0326942	0.0198036	1749	2250	1999.5
HIST1H2BI	No	0.0252562	0.0344135	1775	2228	2001.5
PSMA7	Yes	0.0143624	0.059025	1813	2193	2003
PGLS	No	0.00166245	0.102429	1867	2142	2004.5
RPL30	No	0.00667927	0.0163225	1850	2257	2053.5
GALNT2	No	1.49222e-05	0.00850893	1871	2265	2068

## Sheet: FDA approved drugs
Table S6C: Details of FDA-approved drugs predicted to interact with genes of the transcriptome-proteome GIII vs. GI meningioma dataset.
Gene symbol	Match term	Match type	Gene	Drug	Interaction types	Sources	PMIDs
A2M	A2M	Definite	A2M	BECAPLERMIN		DrugBank	7541796|1697862
A2M	A2M	Definite	A2M	THROMBIN		NCI	2432677
A2M	A2M	Definite	A2M	OCRIPLASMIN	ligand	DrugBank
A2M	A2M	Definite	A2M	ALPROSTADIL		NCI	6202298
ABAT	ABAT	Definite	ABAT	TIAGABINE		TdgClinicalTrial|TEND
ABAT	ABAT	Definite	ABAT	VALPROIC ACID		TdgClinicalTrial|TEND
ABAT	ABAT	Definite	ABAT	VIGABATRIN	inhibitor	TdgClinicalTrial|GuideToPharmacologyInteractions|ChemblInteractions|TEND|DrugBank|TTD	10503933|10195585|10214744|10530689|10206175|11752352
ABAT	ABAT	Definite	ABAT	DIVALPROEX SODIUM	inhibitor	TdgClinicalTrial|TEND|TTD
ABCA1	ABCA1	Definite	ABCA1	GLYBURIDE	inhibitor	DrugBank	14660039|15102890|19805629|12426219|15905177|15039140
ABCA1	ABCA1	Definite	ABCA1	CYCLOSPORINE		NCI	15084924
ABCA1	ABCA1	Definite	ABCA1	DORZOLAMIDE		GuideToPharmacologyInteractions
ABCA1	ABCA1	Definite	ABCA1	PROBUCOL	inhibitor	GuideToPharmacologyInteractions|ChemblInteractions|DrugBank	19075491|19458386|15514211|1868500|20075420|19427182
ABCB1	ABCB1	Definite	ABCB1	TAMOXIFEN		PharmGKB
ABCB1	ABCB1	Definite	ABCB1	FELODIPINE		PharmGKB
ABCB1	ABCB1	Definite	ABCB1	MEFLOQUINE		PharmGKB
ABCB1	ABCB1	Definite	ABCB1	DEXTROMETHORPHAN		NCI	15582917
ABCB1	ABCB1	Definite	ABCB1	TETRABENAZINE		PharmGKB
ABCB1	ABCB1	Definite	ABCB1	MAPROTILINE		PharmGKB
ABCB1	ABCB1	Definite	ABCB1	VERAPAMIL		NCI	9862768|1671173
ABCB1	ABCB1	Definite	ABCB1	GABAPENTIN		NCI	17328248
ABCB1	ABCB1	Definite	ABCB1	PROPRANOLOL		PharmGKB|NCI	15023456
ABCB1	ABCB1	Definite	ABCB1	PROGESTERONE		PharmGKB
ABCB1	ABCB1	Definite	ABCB1	IMATINIB		NCI	15805252
ABCB1	ABCB1	Definite	ABCB1	NICOTINE		NCI	16191663
ABCB1	ABCB1	Definite	ABCB1	LAMOTRIGINE		PharmGKB
ABCB1	ABCB1	Definite	ABCB1	CARBOPLATIN		PharmGKB|NCI	11157479
ABCB1	ABCB1	Definite	ABCB1	MELPHALAN		PharmGKB
ABCB1	ABCB1	Definite	ABCB1	NIMODIPINE		NCI	14743973
ABCB1	ABCB1	Definite	ABCB1	CARVEDILOL		PharmGKB
ABCB1	ABCB1	Definite	ABCB1	KETOCONAZOLE		PharmGKB
ABCB1	ABCB1	Definite	ABCB1	CYANOCOBALAMIN		PharmGKB
ABCB1	ABCB1	Definite	ABCB1	HYDROXYUREA		PharmGKB
ABCB1	ABCB1	Definite	ABCB1	ETOPOSIDE		PharmGKB
ABCB1	ABCB1	Definite	ABCB1	ERLOTINIB		PharmGKB
ABCB1	ABCB1	Definite	ABCB1	METHADONE		NCI	15876424
ABCB1	ABCB1	Definite	ABCB1	ROXITHROMYCIN		DrugBank	16595573|17164692
ABCB1	ABCB1	Definite	ABCB1	TENIPOSIDE		PharmGKB
ABCB1	ABCB1	Definite	ABCB1	NIFEDIPINE		PharmGKB|NCI	10213372
ABCB1	ABCB1	Definite	ABCB1	NITRENDIPINE		PharmGKB
ABCB1	ABCB1	Definite	ABCB1	METHYLPREDNISOLONE		PharmGKB
ABCB1	ABCB1	Definite	ABCB1	RITUXIMAB		NCI	16971809
ABCB1	ABCB1	Definite	ABCB1	LOVASTATIN		PharmGKB|NCI	15616150|10213372
ABCB1	ABCB1	Definite	ABCB1	ITRACONAZOLE		PharmGKB|NCI	15969931
ABCB1	ABCB1	Definite	ABCB1	TRIMETREXATE		NCI	10360822
ABCB1	ABCB1	Definite	ABCB1	FLUOXETINE		PharmGKB
ABCB1	ABCB1	Definite	ABCB1	BROMOCRIPTINE		NCI	11856485|9514944
ABCB1	ABCB1	Definite	ABCB1	LANSOPRAZOLE		PharmGKB
ABCB1	ABCB1	Definite	ABCB1	MITOMYCIN		PharmGKB
ABCB1	ABCB1	Definite	ABCB1	MILTEFOSINE		NCI	11355955
ABCB1	ABCB1	Definite	ABCB1	HYDROGEN PEROXIDE		NCI	14622133|12514119
ABCB1	ABCB1	Definite	ABCB1	DOMPERIDONE		PharmGKB|NCI	15285840
ABCB1	ABCB1	Definite	ABCB1	BEPRIDIL		PharmGKB
ABCB1	ABCB1	Definite	ABCB1	CELIPROLOL		PharmGKB
ABCB1	ABCB1	Definite	ABCB1	DOXYCYCLINE		PharmGKB|NCI	11850258
ABCB1	ABCB1	Definite	ABCB1	VITAMIN E		PharmGKB|NCI	16083877|12514119
ABCB1	ABCB1	Definite	ABCB1	FEXOFENADINE HYDROCHLORIDE		NCI	15536457
ABCB1	ABCB1	Definite	ABCB1	PRAVASTATIN		NCI	15616150
ABCB1	ABCB1	Definite	ABCB1	DESIPRAMINE		PharmGKB
ABCB1	ABCB1	Definite	ABCB1	ONDANSETRON		PharmGKB
ABCB1	ABCB1	Definite	ABCB1	PENTAZOCINE		PharmGKB
ABCB1	ABCB1	Definite	ABCB1	EPIRUBICIN		NCI	15161039
ABCB1	ABCB1	Definite	ABCB1	DISULFIRAM		PharmGKB
ABCB1	ABCB1	Definite	ABCB1	SIMVASTATIN		PharmGKB|NCI	15616150
ABCB1	ABCB1	Definite	ABCB1	DIGOXIN		PharmGKB|NCI	15969931|16674925
ABCB1	ABCB1	Definite	ABCB1	CLOTRIMAZOLE		PharmGKB
ABCB1	ABCB1	Definite	ABCB1	VENLAFAXINE		PharmGKB
ABCB1	ABCB1	Definite	ABCB1	CLARITHROMYCIN		PharmGKB|NCI	16221754
ABCB1	ABCB1	Definite	ABCB1	DAUNORUBICIN		NCI	10500777
ABCB1	ABCB1	Definite	ABCB1	SPIRONOLACTONE		PharmGKB|NCI	16740618
ABCB1	ABCB1	Definite	ABCB1	HYDROXOCOBALAMIN		PharmGKB
ABCB1	ABCB1	Definite	ABCB1	AMPRENAVIR		PharmGKB
ABCB1	ABCB1	Definite	ABCB1	MEGESTROL ACETATE		NCI	9025774
ABCB1	ABCB1	Definite	ABCB1	RANITIDINE		NCI	9862768
ABCB1	ABCB1	Definite	ABCB1	FENOFIBRATE		NCI	16316932
ABCB1	ABCB1	Definite	ABCB1	ZIDOVUDINE		NCI	15456083
ABCB1	ABCB1	Definite	ABCB1	CIMETIDINE		PharmGKB
ABCB1	ABCB1	Definite	ABCB1	BROMPERIDOL		PharmGKB
ABCB1	ABCB1	Definite	ABCB1	DIMETHYL SULFOXIDE		NCI	8762455
ABCB1	ABCB1	Definite	ABCB1	YOHIMBINE		PharmGKB
ABCB1	ABCB1	Definite	ABCB1	FLUOROURACIL		NCI	16892554
ABCB1	ABCB1	Definite	ABCB1	NORTRIPTYLINE		PharmGKB
ABCB1	ABCB1	Definite	ABCB1	CLOMIPRAMINE		PharmGKB
ABCB1	ABCB1	Definite	ABCB1	PROBENECID		PharmGKB|NCI	9182837
ABCB1	ABCB1	Definite	ABCB1	DEFEROXAMINE		NCI	12514119
ABCB1	ABCB1	Definite	ABCB1	CAPSAICIN		NCI	16674925
ABCB1	ABCB1	Definite	ABCB1	HYDROCORTISONE		NCI	16873536
ABCB1	ABCB1	Definite	ABCB1	CHLORPROMAZINE		PharmGKB|NCI	16810505
ABCB1	ABCB1	Definite	ABCB1	SIROLIMUS		PharmGKB|NCI	14569063
ABCB1	ABCB1	Definite	ABCB1	LEVOFLOXACIN		PharmGKB
ABCB1	ABCB1	Definite	ABCB1	FOLIC ACID		PharmGKB
ABCB1	ABCB1	Definite	ABCB1	MICONAZOLE		NCI	15969931
ABCB1	ABCB1	Definite	ABCB1	PHENOBARBITAL		NCI	16928449
ABCB1	ABCB1	Definite	ABCB1	COLCHICINE		PharmGKB|TEND
ABCB1	ABCB1	Definite	ABCB1	IVERMECTIN		PharmGKB
ABCB1	ABCB1	Definite	ABCB1	ATORVASTATIN		NCI	15616150
ABCB1	ABCB1	Definite	ABCB1	PAROXETINE		PharmGKB
ABCB1	ABCB1	Definite	ABCB1	MIFEPRISTONE		PharmGKB
ABCB1	ABCB1	Definite	ABCB1	SAQUINAVIR		PharmGKB
ABCB1	ABCB1	Definite	ABCB1	DIPYRIDAMOLE		PharmGKB
ABCB1	ABCB1	Definite	ABCB1	DOXORUBICIN		NCI	11408511
ABCB1	ABCB1	Definite	ABCB1	PREDNISONE		PharmGKB
ABCB1	ABCB1	Definite	ABCB1	PACLITAXEL		NCI|CIViC	15876424|16467099
ABCB1	ABCB1	Definite	ABCB1	GEFITINIB		PharmGKB|NCI	16651435|15155841
ABCB1	ABCB1	Definite	ABCB1	CYCLOSPORINE		NCI	1972761
ABCB1	ABCB1	Definite	ABCB1	IBUPROFEN		NCI	11583291
ABCB1	ABCB1	Definite	ABCB1	DILTIAZEM		PharmGKB
ABCB1	ABCB1	Definite	ABCB1	CLOZAPINE		PharmGKB
ABCB1	ABCB1	Definite	ABCB1	NICARDIPINE		PharmGKB
ABCB1	ABCB1	Definite	ABCB1	VECURONIUM		PharmGKB
ABCB1	ABCB1	Definite	ABCB1	LEVETIRACETAM		PharmGKB
ABCB1	ABCB1	Definite	ABCB1	VINCRISTINE		NCI	9864280
ABCB1	ABCB1	Definite	ABCB1	INDINAVIR		PharmGKB
ABCB1	ABCB1	Definite	ABCB1	ATAZANAVIR		NCI	16355344
ABCB1	ABCB1	Definite	ABCB1	FILGRASTIM		NCI	7564516
ABCB11	ABCB11	Definite	ABCB11	GLYBURIDE	inhibitor	DrugBank	15465654|15618715|12404239
ABCB11	ABCB11	Definite	ABCB11	CLOFAZIMINE		DrugBank	12739759
ABCB11	ABCB11	Definite	ABCB11	PROBUCOL	inhibitor	TTD
ABCC3	ABCC3	Definite	ABCC3	FLUOROURACIL		PharmGKB
ABCC3	ABCC3	Definite	ABCC3	PACLITAXEL		CIViC	18593940
ABCC4	ABCC4	Definite	ABCC4	METHOTREXATE		NCI	12036927
ABCC4	ABCC4	Definite	ABCC4	GANCICLOVIR		NCI	12105214
ABCC4	ABCC4	Definite	ABCC4	ZIDOVUDINE		PharmGKB|NCI	12105214
ABCC4	ABCC4	Definite	ABCC4	CYCLOPHOSPHAMIDE		PharmGKB
ABCC4	ABCC4	Definite	ABCC4	LEUCOVORIN		NCI	12036927
ABCC4	ABCC4	Definite	ABCC4	LAMIVUDINE		PharmGKB
ABCC4	ABCC4	Definite	ABCC4	INDINAVIR		PharmGKB
ABCC4	ABCC4	Definite	ABCC4	THIOGUANINE		NCI	14643890
ABCC4	ABCC4	Definite	ABCC4	FLUOROURACIL		PharmGKB
ABCC4	ABCC4	Definite	ABCC4	MERCAPTOPURINE		PharmGKB
ABCG2	ABCG2	Definite	ABCG2	MITOXANTRONE		TEND
ABCG2	ABCG2	Definite	ABCG2	SIROLIMUS		NCI	17031644
ABCG2	ABCG2	Definite	ABCG2	ITRACONAZOLE		NCI	17518356
ABCG2	ABCG2	Definite	ABCG2	ERLOTINIB		PharmGKB
ABCG2	ABCG2	Definite	ABCG2	GONADOTROPIN, CHORIONIC		NCI	17823853
ABCG2	ABCG2	Definite	ABCG2	VORICONAZOLE		NCI	17518356
ABCG2	ABCG2	Definite	ABCG2	PRAVASTATIN		NCI	17622941
ABCG2	ABCG2	Definite	ABCG2	TACROLIMUS		NCI	17031644
ABCG2	ABCG2	Definite	ABCG2	NITROFURANTOIN		NCI	17093006
ABCG2	ABCG2	Definite	ABCG2	CYCLOSPORINE	inhibitor	GuideToPharmacologyInteractions|NCI	16805961|17031644
ABCG2	ABCG2	Definite	ABCG2	IMATINIB		NCI	15805252
ABCG2	ABCG2	Definite	ABCG2	KETOCONAZOLE		NCI	17518356
ABCG2	ABCG2	Definite	ABCG2	CHLORPROMAZINE		NCI	18834354
ABCG2	ABCG2	Definite	ABCG2	IMATINIB MESYLATE		NCI	15805252
ABCG2	ABCG2	Definite	ABCG2	FLUOROURACIL		PharmGKB
ABCG2	ABCG2	Definite	ABCG2	FOLIC ACID		NCI	15047700
ABCG2	ABCG2	Definite	ABCG2	PRASTERONE		NCI	15448171
ACAA1	ACAA1	Definite	ACAA1	TRIMETAZIDINE	Inhibitor	DrugBank	10720420
ACACA	ACACA	Definite	ACACA	BIOTIN		DrugBank	17468269|16636450|16545081|16460018|16707089
ACADSB	ACADSB	Definite	ACADSB	VALPROIC ACID		TdgClinicalTrial
ACAT1	ACAT1	Definite	ACAT1	SULFASALAZINE	inhibitor	TdgClinicalTrial|TEND|DrugBank	17139284|17016423|1357724
ACE	ACE	Definite	ACE	VASOPRESSIN		NCI	6289972
ACE	ACE	Definite	ACE	ENALAPRIL MALEATE	inhibitor	ChemblInteractions|NCI	3038326
ACE	ACE	Definite	ACE	SPIRAPRIL	inhibitor	TdgClinicalTrial|GuideToPharmacologyInteractions|TEND|DrugBank	11929321|16126915|12613273|11752352|20524801
ACE	ACE	Definite	ACE	FOSINOPRIL	inhibitor	TdgClinicalTrial|GuideToPharmacologyInteractions|TEND
ACE	ACE	Definite	ACE	HYDROCHLOROTHIAZIDE		PharmGKB
ACE	ACE	Definite	ACE	LISINOPRIL	inhibitor	PharmGKB|TdgClinicalTrial|GuideToPharmacologyInteractions|TEND|DrugBank	11030016|11929321|17618628|9506845|11752352
ACE	ACE	Definite	ACE	SPIRONOLACTONE		PharmGKB
ACE	ACE	Definite	ACE	CILAZAPRIL	inhibitor	TdgClinicalTrial|GuideToPharmacologyInteractions|TEND|DrugBank	10398211|10205231|1382157|1382161|11752352|10446934|18423812
ACE	ACE	Definite	ACE	ENALAPRILAT HYDRATE	inhibitor	ChemblInteractions
ACE	ACE	Definite	ACE	BENAZEPRIL	inhibitor	TdgClinicalTrial|GuideToPharmacologyInteractions|TEND
ACE	ACE	Definite	ACE	LISINOPRIL HYDRATE	inhibitor	ChemblInteractions
ACE	ACE	Definite	ACE	QUINAPRIL		TdgClinicalTrial|TEND
ACE	ACE	Definite	ACE	IMIDAPRIL	inhibitor	PharmGKB|GuideToPharmacologyInteractions
ACE	ACE	Definite	ACE	ENALAPRIL	inhibitor	TdgClinicalTrial|GuideToPharmacologyInteractions|TEND
ACE	ACE	Definite	ACE	PERINDOPRIL ARGININE	inhibitor	ChemblInteractions
ACE	ACE	Definite	ACE	RAMIPRIL	inhibitor	TdgClinicalTrial|GuideToPharmacologyInteractions|ChemblInteractions|TEND|DrugBank	11030016|11929321|16398929|11752352
ACE	ACE	Definite	ACE	RESCINNAMINE	inhibitor	TdgClinicalTrial|TEND|DrugBank	16431399|11752352|17139284|17016423
ACE	ACE	Definite	ACE	MOEXIPRIL	inhibitor	TdgClinicalTrial|GuideToPharmacologyInteractions|TEND
ACE	ACE	Definite	ACE	TRANDOLAPRIL	inhibitor	TdgClinicalTrial|GuideToPharmacologyInteractions|ChemblInteractions|TEND|DrugBank	11030016|11929321|11752352
ACE	ACE	Definite	ACE	FOSINOPRIL SODIUM	inhibitor	ChemblInteractions
ACE	ACE	Definite	ACE	CAPTOPRIL	inhibitor	PharmGKB|TdgClinicalTrial|GuideToPharmacologyInteractions|ChemblInteractions|NCI|TEND|DrugBank	2839262|16889963|2442780|3937925|11030016|11929321|3320343|17618628|3325392|3038284|15236580|20014331|7042175|6275810|11752352|12424228|12489813|2875891|9863143|8864563
ACE	ACE	Definite	ACE	BENAZEPRIL HYDROCHLORIDE	inhibitor	ChemblInteractions
ACE	ACE	Definite	ACE	PERINDOPRIL	inhibitor	TdgClinicalTrial|GuideToPharmacologyInteractions|TEND
ACE	ACE	Definite	ACE	MOEXIPRIL HYDROCHLORIDE	inhibitor	ChemblInteractions
ACE	ACE	Definite	ACE	ENALAPRILAT	inhibitor	GuideToPharmacologyInteractions
ACE	ACE	Definite	ACE	INDOMETHACIN		NCI	3937925
ACE	ACE	Definite	ACE	QUINAPRIL HYDROCHLORIDE	inhibitor	ChemblInteractions
ACE	ACE	Definite	ACE	SPIRAPRIL HYDROCHLORIDE	inhibitor	ChemblInteractions
ACE	ACE	Definite	ACE	PERINDOPRIL ERBUMINE	inhibitor	ChemblInteractions
ACE	ACE	Definite	ACE	DESERPIDINE		TdgClinicalTrial|TEND
ACLY	ACLY	Definite	ACLY	GLUCAGON		NCI	489538
ACO1	ACO1	Definite	ACO1	ACETYLCYSTEINE		NCI	10037708
ACTR2	ACTR2	Definite	ACTR2	ETOPOSIDE		NCI	15900709
ACY1	ACY1	Definite	ACY1	ACETYLCYSTEINE	ligand	DrugBank	9671543
ADH1B	ADH1B	Definite	ADH1B	GLYCERIN		DrugBank	10592235|17139284|17016423
ADH1B	ADH1B	Definite	ADH1B	FOMEPIZOLE	inhibitor	TdgClinicalTrial|ChemblInteractions|TEND|DrugBank	16871118|19458366|11391066|16946442|2573502|1590750
ADH1B	ADH1B	Definite	ADH1B	ALCOHOL		PharmGKB
ADK	ADK	Definite	ADK	DIDANOSINE		NCI	3262616
ADK	ADK	Definite	ADK	BUSULFAN		NCI	6317371
ADK	ADK	Definite	ADK	LOMUSTINE		NCI	6317371
ADK	ADK	Definite	ADK	RIBAVIRIN	activator	DrugBank	15917509|17379518
ADK	ADK	Definite	ADK	DACARBAZINE		NCI	6317371
ADK	ADK	Definite	ADK	BLEOMYCIN (CHEMBL3039590)		NCI	6317371
ADRM1	ADRM1	Definite	ADRM1	BORTEZOMIB	inhibitor	ChemblInteractions
ADRM1	ADRM1	Definite	ADRM1	IXAZOMIB CITRATE	inhibitor	ChemblInteractions
ADRM1	ADRM1	Definite	ADRM1	CARFILZOMIB	inhibitor	ChemblInteractions
AGT	AGT	Definite	AGT	ENALAPRIL		NCI	11928713
AGT	AGT	Definite	AGT	CYCLOSPORINE		NCI	10642325
AGT	AGT	Definite	AGT	QUINAPRIL		NCI	12693379|11849656
AGT	AGT	Definite	AGT	MESTRANOL		NCI	3023023
AGT	AGT	Definite	AGT	HYDROCORTISONE		NCI	15576665
AGT	AGT	Definite	AGT	HYDROCHLOROTHIAZIDE		PharmGKB
AIFM1	AIFM1	Definite	AIFM1	CYCLOSPORINE		NCI	12787063
AKR1A1	AKR1A1	Definite	AKR1A1	FOMEPIZOLE	inhibitor	TTD
AKR1B1	AKR1B1	Definite	AKR1B1	CITRIC ACID		DrugBank	17139284|17016423
AKR1B1	AKR1B1	Definite	AKR1B1	SULINDAC	inhibitor	DrugBank	8529171|6409111|2632448|6413448|11752352|3920599
AKR1C1	AKR1C1	Definite	AKR1C1	GONADOTROPIN, CHORIONIC		NCI	436730
AKR1C1	AKR1C1	Definite	AKR1C1	ESTRONE		NCI	3859707
AKR1C1	AKR1C1	Definite	AKR1C1	SALICYLIC ACID	inhibitor	DrugBank	18045204
AKR1C1	AKR1C1	Definite	AKR1C1	ASPIRIN	inhibitor	DrugBank	18045204
AKR1C1	AKR1C1	Definite	AKR1C1	PROGESTERONE		NCI	6584862|12604236|3463506|2547059|6950669|3859707|179793|6288675
AKR1C2	AKR1C2	Definite	AKR1C2	URSODIOL	inducer	TdgClinicalTrial|DrugBank	19747134|17139284|17016423
AKR1C3	AKR1C3	Definite	AKR1C3	FLUFENAMIC ACID		DrugBank	10592235|17139284|17016423|14996743
AKR1C3	AKR1C3	Definite	AKR1C3	TOLFENAMIC ACID	inhibitor	GuideToPharmacologyInteractions
AKR1C3	AKR1C3	Definite	AKR1C3	TESTOSTERONE		NCI	10998348
AKR1C3	AKR1C3	Definite	AKR1C3	BIMATOPROST		DrugBank	10592235
ALAD	ALAD	Definite	ALAD	AMINOLEVULINIC ACID	inhibitor|inducer	DrugBank|TTD	11906825|12079382|10812836|10519994|11752352|10879826|12107644
ALAD	ALAD	Definite	ALAD	LEVULINIC ACID		DrugBank	10592235|17139284|17016423
ALCAM	ALCAM	Definite	ALCAM	FLUOROURACIL		CIViC	24708484
ALDH1A1	ALDH1A1	Definite	ALDH1A1	THIOTEPA		PharmGKB
ALDH1A1	ALDH1A1	Definite	ALDH1A1	CYCLOPHOSPHAMIDE		PharmGKB
ALDH1A1	ALDH1A1	Definite	ALDH1A1	CARBOPLATIN		PharmGKB
ALDH1A1	ALDH1A1	Definite	ALDH1A1	TRETINOIN		DrugBank	15245423|16166285|15366004|16207763|16837774
ALDH1A1	ALDH1A1	Definite	ALDH1A1	RETINOL		DrugBank	16538685|17486539|17329364|16829625|16763553
ALDH1A2	ALDH1A2	Definite	ALDH1A2	RETINOL		NCI|DrugBank	9666306|16538685|16982809|11133156|17098734|17184764|17270546
ALDH1A2	ALDH1A2	Definite	ALDH1A2	TRETINOIN		NCI|DrugBank	15299009|15069081|11306068|15652703|15366004|15950969|15950488|14623241
ALDH1A3	ALDH1A3	Definite	ALDH1A3	RETINOL		DrugBank	17486539|15950969|17184764|17270546
ALDH2	ALDH2	Definite	ALDH2	DISULFIRAM	inhibitor	TdgClinicalTrial|ChemblInteractions|TEND|DrugBank	16051882|17220694
ALDH2	ALDH2	Definite	ALDH2	ALCOHOL		NCI	8986223
ALDH3A1	ALDH3A1	Definite	ALDH3A1	DISULFIRAM		NCI	2185582|7907815
ALDH3A1	ALDH3A1	Definite	ALDH3A1	CYCLOPHOSPHAMIDE		PharmGKB
ALDH3A1	ALDH3A1	Definite	ALDH3A1	THIOTEPA		PharmGKB
ALDH3A1	ALDH3A1	Definite	ALDH3A1	ALCOHOL		NCI	15909415|12652939|14987799
ALDH3A1	ALDH3A1	Definite	ALDH3A1	CARBOPLATIN		PharmGKB
ALDH5A1	ALDH5A1	Definite	ALDH5A1	CHLORMERODRIN	inhibitor	DrugBank	5692397|11752352|17139284|17016423
ALDH5A1	ALDH5A1	Definite	ALDH5A1	DIVALPROEX SODIUM	inhibitor	ChemblInteractions
ALDH5A1	ALDH5A1	Definite	ALDH5A1	VALPROIC ACID	inhibitor	ChemblInteractions
ALDH5A1	ALDH5A1	Definite	ALDH5A1	VALPROATE SODIUM	inhibitor	ChemblInteractions
ALOX5AP	ALOX5AP	Definite	ALOX5AP	ILOPERIDONE	inhibitor	TdgClinicalTrial|DrugBank|TTD
ALPL	ALPL	Definite	ALPL	TRETINOIN		NCI	10691970
ALPL	ALPL	Definite	ALPL	LEVAMISOLE	inhibitor	TTD
AMBP	AMBP	Definite	AMBP	ALBUMIN HUMAN		DrugBank	15452109
ANG	ANG	Definite	ANG	PYROGLUTAMIC ACID		DrugBank	17139284|17016423
ANG	ANG	Definite	ANG	CITRIC ACID		DrugBank	17139284|17016423
ANPEP	ANPEP	Definite	ANPEP	HALOPERIDOL		NCI	8851165
ANPEP	ANPEP	Definite	ANPEP	CEFADROXIL		NCI	8774083
ANPEP	ANPEP	Definite	ANPEP	ZINC SULFATE		NCI	14568236
ANPEP	ANPEP	Definite	ANPEP	CARTEOLOL	inhibitor	GuideToPharmacologyInteractions
ANPEP	ANPEP	Definite	ANPEP	DICLOFENAC		NCI	9544613
ANPEP	ANPEP	Definite	ANPEP	ZINC CHLORIDE		NCI	8862750
ANPEP	ANPEP	Definite	ANPEP	COLCHICINE		NCI	6651778
ANPEP	ANPEP	Definite	ANPEP	EPOETIN BETA		NCI	15957544
ANPEP	ANPEP	Definite	ANPEP	GENTAMICIN		NCI	9792955
ANPEP	ANPEP	Definite	ANPEP	EZETIMIBE	other	DrugBank	15494415
ANPEP	ANPEP	Definite	ANPEP	INTERFERON GAMA-1B		NCI	12861419
ANPEP	ANPEP	Definite	ANPEP	NALOXONE		NCI	2738884
ANPEP	ANPEP	Definite	ANPEP	ICATIBANT	inhibitor	DrugBank	17026984
ANPEP	ANPEP	Definite	ANPEP	CYCLOSPORINE		NCI	2337986
ANXA1	ANXA1	Definite	ANXA1	FLUMETHASONE PIVALATE		TEND
ANXA1	ANXA1	Definite	ANXA1	DESONIDE		TEND
ANXA1	ANXA1	Definite	ANXA1	BETAMETHASONE		TEND
ANXA1	ANXA1	Definite	ANXA1	DEXAMETHASONE		NCI|TEND	15022342
ANXA1	ANXA1	Definite	ANXA1	HYDROCORTAMATE		TEND
ANXA1	ANXA1	Definite	ANXA1	TRASTUZUMAB		CGI
ANXA1	ANXA1	Definite	ANXA1	METHYLPREDNISOLONE		TEND
ANXA1	ANXA1	Definite	ANXA1	DESOXIMETASONE		TEND
ANXA1	ANXA1	Definite	ANXA1	AMCINONIDE	agonist	TEND|DrugBank	7981624|17139284|17016423
ANXA1	ANXA1	Definite	ANXA1	TRIAMCINOLONE		TEND
ANXA1	ANXA1	Definite	ANXA1	LOTEPREDNOL ETABONATE		TEND
ANXA1	ANXA1	Definite	ANXA1	PREDNISOLONE		TEND
ANXA1	ANXA1	Definite	ANXA1	HYDROCORTISONE		NCI	1712816
ANXA1	ANXA1	Definite	ANXA1	HALOBETASOL PROPIONATE		TEND
ANXA1	ANXA1	Definite	ANXA1	PREDNISONE		TEND
ANXA1	ANXA1	Definite	ANXA1	PREDNICARBATE		TEND
ANXA1	ANXA1	Definite	ANXA1	RIMEXOLONE		TEND
ANXA11	ANXA11	Definite	ANXA11	BEVACIZUMAB		PharmGKB
ANXA2	ANXA2	Definite	ANXA2	TENECTEPLASE		DrugBank	10578524|12730231|15194650
ANXA5	ANXA5	Definite	ANXA5	DAUNORUBICIN		NCI	11986942
AOC3	AOC3	Definite	AOC3	CEFAZOLIN	antibody	GuideToPharmacologyInteractions
AOC3	AOC3	Definite	AOC3	PHENELZINE	inhibitor	GuideToPharmacologyInteractions
AOC3	AOC3	Definite	AOC3	HYDRALAZINE		TdgClinicalTrial
AOX1	AOX1	Definite	AOX1	MENADIONE	inhibitor	TTD
APEX1	APEX1	Definite	APEX1	GONADOTROPIN, CHORIONIC		NCI	9530505
APOA1	APOA1	Definite	APOA1	ALCOHOL		NCI	10956052
APOA1	APOA1	Definite	APOA1	LAMIVUDINE		NCI	17538878
APOA1	APOA1	Definite	APOA1	TESTOSTERONE		NCI	1764091
APOA1	APOA1	Definite	APOA1	TRETINOIN		NCI	9392425
APOA1	APOA1	Definite	APOA1	FENOFIBRATE		PharmGKB
APOA1	APOA1	Definite	APOA1	GLUCAGON		NCI	3130065
APOA1	APOA1	Definite	APOA1	RITONAVIR		PharmGKB
APOA1	APOA1	Definite	APOA1	FUROSEMIDE		NCI	1446618
APOA4	APOA4	Definite	APOA4	RITONAVIR		PharmGKB
APOB	APOB	Definite	APOB	DEXAMETHASONE		NCI	7670964
APOB	APOB	Definite	APOB	NEVIRAPINE		NCI	12869587
APOB	APOB	Definite	APOB	FENOFIBRATE		NCI	12606523
APOB	APOB	Definite	APOB	MIPOMERSEN		TdgClinicalTrial
APOB	APOB	Definite	APOB	VITAMIN E		NCI	7649489
APOB	APOB	Definite	APOB	ALCOHOL		NCI	8576634
APOB	APOB	Definite	APOB	IRBESARTAN		PharmGKB
APOB	APOB	Definite	APOB	CHOLESTYRAMINE		NCI	3906004
APOB	APOB	Definite	APOB	PRAVASTATIN		NCI	8312689
APOB	APOB	Definite	APOB	HYDROCORTISONE		NCI	1597147
APOB	APOB	Definite	APOB	ATORVASTATIN		NCI	11882317|12119202|9598838|15864114|10357840|12562847|10537160|15353498|12145148
APOB	APOB	Definite	APOB	TRIFLUOPERAZINE		NCI	7595077
APOB	APOB	Definite	APOB	LOVASTATIN		NCI	2351867|7662319|1588827
APOC3	APOC3	Definite	APOC3	RITONAVIR		PharmGKB
APOE	APOE	Definite	APOE	TRETINOIN		NCI	3468509
APOE	APOE	Definite	APOE	ALBUMIN HUMAN		DrugBank	17141733|16554356|12887764|12860569|17553935
APOE	APOE	Definite	APOE	GONADOTROPIN, CHORIONIC		NCI	1709885
APOE	APOE	Definite	APOE	SIMVASTATIN		PharmGKB
APOE	APOE	Definite	APOE	IRBESARTAN		NCI	12827021
APOE	APOE	Definite	APOE	SOYBEAN OIL		NCI	3021887
APOE	APOE	Definite	APOE	RITONAVIR		PharmGKB
APOE	APOE	Definite	APOE	VITAMIN E		NCI	12076219
APOE	APOE	Definite	APOE	GANCICLOVIR		NCI	16322528
APOE	APOE	Definite	APOE	TRIAMCINOLONE		NCI	9150415
APOE	APOE	Definite	APOE	LORAZEPAM		NCI	15699298
APOE	APOE	Definite	APOE	PREDNISONE		NCI	3185288
APP	APP	Definite	APP	[18F]FLORBETABEN	binder	DrugBank
APP	APP	Definite	APP	FLORBETAPIR F 18	binder	DrugBank	19837759
APP	APP	Definite	APP	HYDROXYCHLOROQUINE		NCI	11117548
APP	APP	Definite	APP	DAUNORUBICIN		NCI	10510309
APP	APP	Definite	APP	PROPOFOL		NCI	17223697
APP	APP	Definite	APP	FLUTEMETAMOL F18	binder	DrugBank	27031469
APRT	APRT	Definite	APRT	HYDROGEN PEROXIDE		NCI	10213488
APRT	APRT	Definite	APRT	CITRIC ACID		DrugBank	10592235
AQP1	AQP1	Definite	AQP1	GLYBURIDE		NCI	14759764
AQP1	AQP1	Definite	AQP1	ACETAZOLAMIDE		NCI	12147198
AQP1	AQP1	Definite	AQP1	DIMETHYL SULFOXIDE		NCI	9374641
AQP1	AQP1	Definite	AQP1	SILVER	inhibitor	GuideToPharmacologyInteractions
ARF1	ARF1	Definite	ARF1	GLYCERIN		DrugBank	10592235|17139284|17016423
ASL	ASL	Definite	ASL	SODIUM BENZOATE		PharmGKB
ASS1	ASS1	Definite	ASS1	SODIUM BENZOATE		PharmGKB
ATIC	ATIC	Definite	ATIC	METHOTREXATE		NCI	3860829
ATIC	ATIC	Definite	ATIC	FOLIC ACID		NCI	9679969
ATM	ATM	Definite	ATM	TRAMETINIB		CIViC	27922010
ATM	ATM	Definite	ATM	IBRUTINIB		CKB	26563132
ATM	ATM	Definite	ATM	PACLITAXEL		CKB	26282658
ATM	ATM	Definite	ATM	OLAPARIB		ClearityFoundationBiomarkers|OncoKB|CKB|CGI|CIViC	20739657|26510020|28363999|20124459|24841718|8|2014|26282658
ATM	ATM	Definite	ATM	IRINOTECAN		CKB|CGI	27638859
ATM	ATM	Definite	ATM	RUCAPARIB		ClearityFoundationBiomarkers
ATM	ATM	Definite	ATM	EVEROLIMUS		CKB	27683183
ATM	ATM	Definite	ATM	VANDETANIB		CKB	27683183
ATM	ATM	Definite	ATM	NIRAPARIB		ClearityFoundationBiomarkers
ATM	ATM	Definite	ATM	TEMOZOLOMIDE		CGI|CIViC	23960094
ATM	ATM	Definite	ATM	VALPROIC ACID		CKB	20739657
ATM	ATM	Definite	ATM	BENDAMUSTINE		CKB	20739657
ATOX1	ATOX1	Definite	ATOX1	SUCROSE		DrugBank
ATP1A1	ATP1A1	Definite	ATP1A1	OUABAIN	binder|inhibitor	TdgClinicalTrial|TEND|DrugBank|TTD	10541475|10593655|10593659|10564763|11752352|10567200
ATP1A1	ATP1A1	Definite	ATP1A1	ACETYLDIGITOXIN	inhibitor	TdgClinicalTrial|GuideToPharmacologyInteractions|ChemblInteractions|TEND|DrugBank	2826993
ATP1A1	ATP1A1	Definite	ATP1A1	CICLOPIROX	binder	TTD
ATP1A1	ATP1A1	Definite	ATP1A1	DESLANOSIDE	binder|inhibitor	TdgClinicalTrial|GuideToPharmacologyInteractions|ChemblInteractions|TEND|DrugBank|TTD	11752352|16319518
ATP1A1	ATP1A1	Definite	ATP1A1	DIGITOXIN	inhibitor	TdgClinicalTrial|GuideToPharmacologyInteractions|ChemblInteractions|TEND|DrugBank	19751721|11309248|123547|132355|131389|136410
ATP1A1	ATP1A1	Definite	ATP1A1	DIGOXIN	inhibitor	TdgClinicalTrial|GuideToPharmacologyInteractions|ChemblInteractions|TEND|DrugBank	11324464|11309248|11687608|11515751|11272406
ATP1A1	ATP1A1	Definite	ATP1A1	DIAZOXIDE	other	DrugBank	12086984|17287451|17281115
ATP1A1	ATP1A1	Definite	ATP1A1	ALMITRINE	binder	TdgClinicalTrial|TEND|DrugBank|TTD	2144185|8099718|11752352|2165421|2527061
ATP1A1	ATP1A1	Definite	ATP1A1	BRETYLIUM	inhibitor	DrugBank	1334399|15121098|1662173|1667290
ATP1A1	ATP1A1	Definite	ATP1A1	BEPRIDIL	inhibitor	TdgClinicalTrial|TEND|DrugBank	1329768|2148481|2207500|2938592|2933041
ATP1A1	ATP1A1	Definite	ATP1A1	POTASSIUM ACETATE		DrugBank	17444965|17347782|17369284|17366541|17334838
ATP1A1	ATP1A1	Definite	ATP1A1	HYDROFLUMETHIAZIDE		DrugBank	17139284|17016423
ATP1A1	ATP1A1	Definite	ATP1A1	TRICHLORMETHIAZIDE	inhibitor	DrugBank	7752578
ATP1A2	ATP1A2	Definite	ATP1A2	DESLANOSIDE	inhibitor	ChemblInteractions
ATP1A2	ATP1A2	Definite	ATP1A2	ACETYLDIGITOXIN	inhibitor	ChemblInteractions
ATP1A2	ATP1A2	Definite	ATP1A2	DIGOXIN	inhibitor	ChemblInteractions
ATP1A2	ATP1A2	Definite	ATP1A2	DIGITOXIN	inhibitor	ChemblInteractions
ATP1A3	ATP1A3	Definite	ATP1A3	DIGOXIN	inhibitor	ChemblInteractions
ATP1A3	ATP1A3	Definite	ATP1A3	ACETYLDIGITOXIN	inhibitor	ChemblInteractions
ATP1A3	ATP1A3	Definite	ATP1A3	DIGITOXIN	inhibitor	ChemblInteractions
ATP1A3	ATP1A3	Definite	ATP1A3	DESLANOSIDE	inhibitor	ChemblInteractions
ATP1B1	ATP1B1	Definite	ATP1B1	DIGITOXIN	inhibitor	ChemblInteractions
ATP1B1	ATP1B1	Definite	ATP1B1	ACETYLDIGITOXIN	inhibitor	ChemblInteractions
ATP1B1	ATP1B1	Definite	ATP1B1	DIGOXIN	inhibitor	ChemblInteractions
ATP1B1	ATP1B1	Definite	ATP1B1	DESLANOSIDE	inhibitor	ChemblInteractions
ATP1B2	ATP1B2	Definite	ATP1B2	DESLANOSIDE	inhibitor	ChemblInteractions
ATP1B2	ATP1B2	Definite	ATP1B2	DIGOXIN	inhibitor	ChemblInteractions
ATP1B2	ATP1B2	Definite	ATP1B2	ACETYLDIGITOXIN	inhibitor	ChemblInteractions
ATP1B2	ATP1B2	Definite	ATP1B2	DIGITOXIN	inhibitor	ChemblInteractions
ATP1B3	ATP1B3	Definite	ATP1B3	DIGOXIN	inhibitor	ChemblInteractions
ATP1B3	ATP1B3	Definite	ATP1B3	DESLANOSIDE	inhibitor	ChemblInteractions
ATP1B3	ATP1B3	Definite	ATP1B3	ACETYLDIGITOXIN	inhibitor	ChemblInteractions
ATP1B3	ATP1B3	Definite	ATP1B3	DIGITOXIN	inhibitor	ChemblInteractions
ATP2A2	ATP2A2	Definite	ATP2A2	ENOXACIN	inhibitor	GuideToPharmacologyInteractions
ATP2C1	ATP2C1	Definite	ATP2C1	ENFLURANE	inhibitor	TdgClinicalTrial|TEND|DrugBank	7873420|8214757
ATP2C1	ATP2C1	Definite	ATP2C1	SEVOFLURANE	inhibitor	TdgClinicalTrial|TEND|DrugBank	17139284|17016423
ATP2C1	ATP2C1	Definite	ATP2C1	ISOFLURANE		TdgClinicalTrial|TEND
ATP2C1	ATP2C1	Definite	ATP2C1	DESFLURANE	inhibitor	TdgClinicalTrial|TEND|DrugBank	17139284|17016423
ATP2C1	ATP2C1	Definite	ATP2C1	HALOTHANE		DrugBank	17139284|17016423
ATP5D	ATP5D	Definite	ATP5D	SEVOFLURANE		TdgClinicalTrial|TEND|DrugBank	17139284|17016423
ATP5D	ATP5D	Definite	ATP5D	HALOTHANE		TdgClinicalTrial|TEND|DrugBank	17139284|17016423
ATP5D	ATP5D	Definite	ATP5D	DESFLURANE		TdgClinicalTrial|TEND|DrugBank	17139284|17016423|8214757
ATP5D	ATP5D	Definite	ATP5D	ENFLURANE		TdgClinicalTrial|TEND|DrugBank	8214757
ATP6V1A	ATP6V1A	Definite	ATP6V1A	TILUDRONIC ACID	inhibitor	DrugBank	8889850
ATP6V1B2	ATP6V1B2	Definite	ATP6V1B2	GALLIUM NITRATE	inhibitor	DrugBank	15206110|9144341|12776254
ATRX	ATRX	Definite	ATRX	TEMOZOLOMIDE		CIViC	23904111
ATRX	ATRX	Definite	ATRX	PROCARBAZINE		CIViC	23904111
ATRX	ATRX	Definite	ATRX	VINCRISTINE		CIViC	23904111
ATRX	ATRX	Definite	ATRX	IRINOTECAN		CKB	26936505
ATRX	ATRX	Definite	ATRX	GEMCITABINE		CKB	26853339
ATRX	ATRX	Definite	ATRX	LOMUSTINE		CIViC	23904111
ATRX	ATRX	Definite	ATRX	TOPOTECAN		CKB	26936505
ATRX	ATRX	Definite	ATRX	DOXORUBICIN		CKB	26936505
B2M	B2M	Definite	B2M	PEMBROLIZUMAB		CIViC	27433843
B2M	B2M	Definite	B2M	THYROGLOBULIN		NCI	9609129
B2M	B2M	Definite	B2M	AMIKACIN		NCI	7672871
BAX	BAX	Definite	BAX	DOCETAXEL		NCI	15641988
BAX	BAX	Definite	BAX	LEUCOVORIN		NCI	11237386
BAX	BAX	Definite	BAX	BICALUTAMIDE		NCI	11845989
BAX	BAX	Definite	BAX	TRETINOIN		NCI	15316139
BAX	BAX	Definite	BAX	OXYTOCIN		NCI	15590985
BAX	BAX	Definite	BAX	PROCARBAZINE		NCI	11839668
BAX	BAX	Definite	BAX	INTERFERON ALFA-2B		NCI	11915028
BAX	BAX	Definite	BAX	NALTREXONE		NCI	16716514
BAX	BAX	Definite	BAX	VERAPAMIL		NCI	9354939
BAX	BAX	Definite	BAX	BORTEZOMIB	inhibitor	TALC
BAX	BAX	Definite	BAX	MECHLORETHAMINE HYDROCHLORIDE		NCI	9459175|11839668
BAX	BAX	Definite	BAX	CYCLOPHOSPHAMIDE		NCI	14767525
BAX	BAX	Definite	BAX	ERYTHROMYCIN		NCI	17007374
BAX	BAX	Definite	BAX	ATENOLOL		NCI	16995309
BAX	BAX	Definite	BAX	DOXORUBICIN		NCI	12040435
BAX	BAX	Definite	BAX	VINORELBINE BASE		NCI	11720482
BAX	BAX	Definite	BAX	PRASTERONE		NCI	9177459
BAX	BAX	Definite	BAX	OXALIPLATIN		NCI	15545975|14985457
BAX	BAX	Definite	BAX	MEDROXYPROGESTERONE ACETATE		NCI	15885761
BAX	BAX	Definite	BAX	TESTOSTERONE UNDECANOATE		NCI	14555326
BAX	BAX	Definite	BAX	METHOTREXATE		NCI	11237386
BAX	BAX	Definite	BAX	PHENYLEPHRINE		NCI	10220693
BAX	BAX	Definite	BAX	SIROLIMUS		NCI	15782132
BAX	BAX	Definite	BAX	RETINOL		NCI	17202653
BAX	BAX	Definite	BAX	FLUOROURACIL		NCI	15641988
BAX	BAX	Definite	BAX	ETOPOSIDE		NCI	15454884
BAX	BAX	Definite	BAX	PHENOBARBITAL		NCI	9230198
BAX	BAX	Definite	BAX	CARVEDILOL		NCI	16759520|12973927
BAX	BAX	Definite	BAX	MITOXANTRONE		NCI	14767525|11839668
BAX	BAX	Definite	BAX	PRAVASTATIN		NCI	16540096
BAX	BAX	Definite	BAX	NICOTINE		NCI	15225679
BAX	BAX	Definite	BAX	CETUXIMAB		NCI	12850474
BAX	BAX	Definite	BAX	MELATONIN		NCI	15205854
BAX	BAX	Definite	BAX	LEVODOPA		NCI	15672541
BAX	BAX	Definite	BAX	CIPROFLOXACIN		NCI	10741713|12632069
BAX	BAX	Definite	BAX	SODIUM CHLORIDE		NCI	15641688
BAX	BAX	Definite	BAX	GONADOTROPIN, CHORIONIC		NCI	11095483|15798021
BAX	BAX	Definite	BAX	DACARBAZINE		NCI	14512787
BAX	BAX	Definite	BAX	PREDNISOLONE		NCI	12730678
BLVRA	BLVRA	Definite	BLVRA	URSODIOL	activator	TTD
BLVRB	BLVRB	Definite	BLVRB	DIPIVEFRIN	inhibitor	GuideToPharmacologyInteractions
BRD4	BRD4	Definite	BRD4	DOCETAXEL		NCI	16542442
BRD4	BRD4	Definite	BRD4	STAVUDINE	inhibitor	GuideToPharmacologyInteractions
BST1	BST1	Definite	BST1	NIACINAMIDE		DrugBank	17139284|17016423
C1QA	C1QA	Definite	C1QA	IBRITUMOMAB TIUXETAN		DrugBank	17139284|17016423
C1QA	C1QA	Definite	C1QA	PALIVIZUMAB		DrugBank	17139284|17016423
C1QA	C1QA	Definite	C1QA	MUROMONAB-CD3		DrugBank	17139284|17016423
C1QA	C1QA	Definite	C1QA	BEVACIZUMAB		DrugBank	17139284|17016423
C1QA	C1QA	Definite	C1QA	TOSITUMOMAB		DrugBank	17139284|17016423
C1QA	C1QA	Definite	C1QA	ALEMTUZUMAB		DrugBank	17139284|17016423
C1QA	C1QA	Definite	C1QA	TRASTUZUMAB		DrugBank	17139284|17016423
C1QA	C1QA	Definite	C1QA	ETANERCEPT		DrugBank	17139284|17016423
C1QA	C1QA	Definite	C1QA	DACLIZUMAB		DrugBank	17139284|17016423
C1QA	C1QA	Definite	C1QA	NATALIZUMAB		DrugBank	17139284|17016423
C1QA	C1QA	Definite	C1QA	CETUXIMAB		DrugBank	17139284|17016423
C1QA	C1QA	Definite	C1QA	ABCIXIMAB		DrugBank	17139284|17016423
C1QA	C1QA	Definite	C1QA	ADALIMUMAB		DrugBank	17139284|17016423
C1QA	C1QA	Definite	C1QA	ALEFACEPT		DrugBank	17139284|17016423
C1QA	C1QA	Definite	C1QA	RITUXIMAB		DrugBank	17139284|12874252|17016423
C1QA	C1QA	Definite	C1QA	BASILIXIMAB		DrugBank	17139284|17016423
C1QB	C1QB	Definite	C1QB	PALIVIZUMAB		DrugBank	17139284|17016423
C1QB	C1QB	Definite	C1QB	CETUXIMAB		DrugBank	17139284|17016423
C1QB	C1QB	Definite	C1QB	MUROMONAB-CD3		DrugBank	17139284|17016423
C1QB	C1QB	Definite	C1QB	IBRITUMOMAB TIUXETAN		DrugBank	17139284|17016423
C1QB	C1QB	Definite	C1QB	BEVACIZUMAB		DrugBank	17139284|17016423
C1QB	C1QB	Definite	C1QB	ALEMTUZUMAB		DrugBank	17139284|17016423
C1QB	C1QB	Definite	C1QB	NATALIZUMAB		DrugBank	17139284|17016423
C1QB	C1QB	Definite	C1QB	ALEFACEPT		DrugBank	17139284|17016423
C1QB	C1QB	Definite	C1QB	ABCIXIMAB		DrugBank	17139284|17016423
C1QB	C1QB	Definite	C1QB	DACLIZUMAB		DrugBank	17139284|17016423
C1QB	C1QB	Definite	C1QB	TOSITUMOMAB		DrugBank	17139284|17016423
C1QB	C1QB	Definite	C1QB	BASILIXIMAB		DrugBank	17139284|17016423
C1QB	C1QB	Definite	C1QB	TRASTUZUMAB		DrugBank	17139284|17016423
C1QB	C1QB	Definite	C1QB	ROPINIROLE	inhibitor	GuideToPharmacologyInteractions
C1QB	C1QB	Definite	C1QB	RITUXIMAB		DrugBank	17139284|17016423
C1QB	C1QB	Definite	C1QB	ADALIMUMAB		DrugBank	17139284|17016423
C1QB	C1QB	Definite	C1QB	ETANERCEPT		DrugBank	17139284|17016423
C1QC	C1QC	Definite	C1QC	ETANERCEPT		DrugBank	17139284|17016423
C1QC	C1QC	Definite	C1QC	ALEFACEPT		DrugBank	17139284|17016423
C1QC	C1QC	Definite	C1QC	PALIVIZUMAB		DrugBank	17139284|17016423
C1QC	C1QC	Definite	C1QC	CETUXIMAB		DrugBank	17139284|17016423
C1QC	C1QC	Definite	C1QC	DACLIZUMAB		DrugBank	17139284|17016423
C1QC	C1QC	Definite	C1QC	ALEMTUZUMAB		DrugBank	17139284|17016423
C1QC	C1QC	Definite	C1QC	MUROMONAB-CD3		DrugBank	17139284|17016423
C1QC	C1QC	Definite	C1QC	ABCIXIMAB		DrugBank	17139284|17016423
C1QC	C1QC	Definite	C1QC	BASILIXIMAB		DrugBank	17139284|17016423
C1QC	C1QC	Definite	C1QC	BEVACIZUMAB		DrugBank	17139284|17016423
C1QC	C1QC	Definite	C1QC	TRASTUZUMAB		DrugBank	17139284|17016423
C1QC	C1QC	Definite	C1QC	IBRITUMOMAB TIUXETAN		DrugBank	17139284|17016423
C1QC	C1QC	Definite	C1QC	ADALIMUMAB		DrugBank	17139284|17016423
C1QC	C1QC	Definite	C1QC	NATALIZUMAB		DrugBank	17139284|17016423
C1QC	C1QC	Definite	C1QC	TOSITUMOMAB		DrugBank	17139284|17016423
C1QC	C1QC	Definite	C1QC	RITUXIMAB		DrugBank	17139284|17016423
C1R	C1R	Definite	C1R	ADALIMUMAB		DrugBank	17139284|17016423
C1R	C1R	Definite	C1R	MUROMONAB-CD3		DrugBank	17139284|17016423
C1R	C1R	Definite	C1R	TRASTUZUMAB		DrugBank	17139284|17016423
C1R	C1R	Definite	C1R	BEVACIZUMAB		DrugBank	17139284|17016423
C1R	C1R	Definite	C1R	CONESTAT ALFA	inhibitor	DrugBank	123251
C1R	C1R	Definite	C1R	ABCIXIMAB		DrugBank	17139284|17016423
C1R	C1R	Definite	C1R	BASILIXIMAB		DrugBank	17139284|17016423
C1R	C1R	Definite	C1R	DACLIZUMAB		DrugBank	17139284|17016423
C1R	C1R	Definite	C1R	IBRITUMOMAB TIUXETAN		DrugBank	17139284|17016423
C1R	C1R	Definite	C1R	PALIVIZUMAB		DrugBank	17139284|17016423
C1R	C1R	Definite	C1R	RITUXIMAB		DrugBank	17139284|17016423
C1R	C1R	Definite	C1R	ETANERCEPT		DrugBank	17139284|17016423
C1R	C1R	Definite	C1R	NATALIZUMAB		DrugBank	17139284|17016423
C1R	C1R	Definite	C1R	CARBENOXOLONE	inhibitor	GuideToPharmacologyInteractions
C1R	C1R	Definite	C1R	FLUFENAMIC ACID	inhibitor	GuideToPharmacologyInteractions
C1R	C1R	Definite	C1R	ALEMTUZUMAB		DrugBank	17139284|17016423
C1R	C1R	Definite	C1R	ALEFACEPT		DrugBank	17139284|17016423
C1R	C1R	Definite	C1R	CETUXIMAB		DrugBank	17139284|17016423
C1R	C1R	Definite	C1R	TOSITUMOMAB		DrugBank	17139284|17016423
C1S	C1S	Definite	C1S	BASILIXIMAB		DrugBank	17139284|17016423
C1S	C1S	Definite	C1S	CONESTAT ALFA	inhibitor	DrugBank|TTD	123251
C1S	C1S	Definite	C1S	ABCIXIMAB		DrugBank	17139284|17016423
C1S	C1S	Definite	C1S	MUROMONAB-CD3		DrugBank	17139284|17016423
C1S	C1S	Definite	C1S	CETUXIMAB		DrugBank	17139284|17016423
C1S	C1S	Definite	C1S	ETANERCEPT		DrugBank	17139284|17016423
C1S	C1S	Definite	C1S	IBRITUMOMAB TIUXETAN		DrugBank	17139284|17016423
C1S	C1S	Definite	C1S	ADALIMUMAB		DrugBank	17139284|17016423
C1S	C1S	Definite	C1S	RITUXIMAB		DrugBank	17139284|17016423
C1S	C1S	Definite	C1S	TRASTUZUMAB		DrugBank	17139284|17016423
C1S	C1S	Definite	C1S	ROMIPLOSTIM	inhibitor	TTD
C5	C5	Definite	C5	ECULIZUMAB	inhibitor|antibody	TdgClinicalTrial|ChemblInteractions|TEND|DrugBank|TTD	20378572|17989688|18784156|16990386|19399743|11752352|17139284|20011245|17016423|17702897
C6	C6	Definite	C6	CARBENOXOLONE	inhibitor	GuideToPharmacologyInteractions
C6	C6	Definite	C6	FLUFENAMIC ACID	inhibitor	GuideToPharmacologyInteractions
C7	C7	Definite	C7	FLUFENAMIC ACID	inhibitor	GuideToPharmacologyInteractions
C7	C7	Definite	C7	CARBENOXOLONE	inhibitor	GuideToPharmacologyInteractions
C8G	C8G	Definite	C8G	CITRIC ACID		DrugBank
C8G	C8G	Definite	C8G	CARBENOXOLONE	inhibitor	GuideToPharmacologyInteractions
C8G	C8G	Definite	C8G	FLUFENAMIC ACID	inhibitor	GuideToPharmacologyInteractions
CA1	CA1	Definite	CA1	METHYCLOTHIAZIDE	inhibitor	DrugBank	19119014|10713865|9546276
CA1	CA1	Definite	CA1	ZONISAMIDE	inhibitor	GuideToPharmacologyInteractions|TEND|DrugBank	15837316|17762320|18537527|18343915|18782051|17582922|8494570|18162396
CA1	CA1	Definite	CA1	TOPIRAMATE	inhibitor	GuideToPharmacologyInteractions
CA1	CA1	Definite	CA1	HYDROFLUMETHIAZIDE	inhibitor	DrugBank	19119014|17139284|17016423
CA1	CA1	Definite	CA1	BENZTHIAZIDE	inhibitor	DrugBank	17139284|17016423
CA1	CA1	Definite	CA1	ACETAZOLAMIDE SODIUM	inhibitor	ChemblInteractions
CA1	CA1	Definite	CA1	METHAZOLAMIDE	inhibitor	TdgClinicalTrial|GuideToPharmacologyInteractions|ChemblInteractions|TEND|DrugBank	10533697|15110853|9336012|14684332|10649985
CA1	CA1	Definite	CA1	SULPIRIDE	inhibitor	GuideToPharmacologyInteractions
CA1	CA1	Definite	CA1	METHOCARBAMOL	inhibitor	GuideToPharmacologyInteractions|ChemblInteractions|DrugBank	1460006
CA1	CA1	Definite	CA1	DIAZOXIDE	inhibitor	DrugBank	8298083|15306243|7681475|9439778|7585327
CA1	CA1	Definite	CA1	QUINETHAZONE	inhibitor	DrugBank	18336309|18374572|18600270
CA1	CA1	Definite	CA1	CHLOROTHIAZIDE		TdgClinicalTrial|TEND
CA1	CA1	Definite	CA1	HYDROCHLOROTHIAZIDE	inhibitor	DrugBank	19119014|10713865|9546276
CA1	CA1	Definite	CA1	DORZOLAMIDE	inhibitor	GuideToPharmacologyInteractions
CA1	CA1	Definite	CA1	LEVETIRACETAM		TEND
CA1	CA1	Definite	CA1	CYCLOTHIAZIDE	inhibitor	DrugBank	8003661|9929558|8793745|9685234|8882618
CA1	CA1	Definite	CA1	CHLORTHALIDONE	inhibitor	GuideToPharmacologyInteractions
CA1	CA1	Definite	CA1	ETHOXZOLAMIDE	inhibitor	TdgClinicalTrial|GuideToPharmacologyInteractions|ChemblInteractions|TEND|DrugBank	12956733|10649985|7929150|19520577|6816217|10995826
CA1	CA1	Definite	CA1	ETHINAMATE	inhibitor	DrugBank	1460006
CA1	CA1	Definite	CA1	BRINZOLAMIDE	inhibitor	GuideToPharmacologyInteractions|DrugBank	14684332|11224713
CA1	CA1	Definite	CA1	BENDROFLUMETHIAZIDE	inhibitor	DrugBank	17139284|17016423
CA1	CA1	Definite	CA1	SODIUM CARBONATE	inhibitor	DrugBank	17139284
CA1	CA1	Definite	CA1	TRICHLORMETHIAZIDE	inhibitor	TdgClinicalTrial|TEND|DrugBank	19119014|17139284|17016423
CA1	CA1	Definite	CA1	DICHLORPHENAMIDE	inhibitor	TdgClinicalTrial|GuideToPharmacologyInteractions|ChemblInteractions|TEND|DrugBank	19019313|9336012|14684332|19648295|17228881
CA1	CA1	Definite	CA1	ACETAZOLAMIDE	inhibitor	TdgClinicalTrial|GuideToPharmacologyInteractions|ChemblInteractions|TEND
CA2	CA2	Definite	CA2	SULTHIAME		DrugBank	10592235
CA2	CA2	Definite	CA2	HYDROCHLOROTHIAZIDE	inhibitor	DrugBank	19119014|1901209|2226620|17139284|17016423
CA2	CA2	Definite	CA2	ZONISAMIDE	inhibitor	DrugBank	15837316|17762320|18537527|19703035|18343915|18782051|17582922|8494570|18162396
CA2	CA2	Definite	CA2	FUROSEMIDE		DrugBank	10592235
CA2	CA2	Definite	CA2	SODIUM CARBONATE	inhibitor	DrugBank	17139284
CA2	CA2	Definite	CA2	DICHLORPHENAMIDE	inhibitor	ChemblInteractions|DrugBank	18336310
CA2	CA2	Definite	CA2	QUINETHAZONE	inhibitor	DrugBank	18336309|18374572|18600270
CA2	CA2	Definite	CA2	CYCLOTHIAZIDE	inhibitor	DrugBank|TTD	8615854|11752352
CA2	CA2	Definite	CA2	DIAZOXIDE	inhibitor	DrugBank	8612523|12511769
CA2	CA2	Definite	CA2	DORZOLAMIDE	inhibitor	NCI|TTD	10536879
CA2	CA2	Definite	CA2	CHLOROTHIAZIDE	inhibitor	TdgClinicalTrial|TEND|TTD
CA2	CA2	Definite	CA2	ETHINAMATE	inhibitor	DrugBank|TTD	1460006|11752352
CA2	CA2	Definite	CA2	ACETAZOLAMIDE	inhibitor	TdgClinicalTrial|ChemblInteractions|TEND
CA2	CA2	Definite	CA2	BENDROFLUMETHIAZIDE	inhibitor	DrugBank	17139284|17016423
CA2	CA2	Definite	CA2	HYDROFLUMETHIAZIDE	inhibitor	DrugBank	19119014|2226620
CA2	CA2	Definite	CA2	BRINZOLAMIDE	inhibitor	TdgClinicalTrial|ChemblInteractions|TEND|DrugBank	9865942|19668749|14684332|14971907|9541386|11003159|10665514
CA2	CA2	Definite	CA2	BENZTHIAZIDE	inhibitor	DrugBank|TTD	11752352|17139284|17016423
CA2	CA2	Definite	CA2	ETHOXZOLAMIDE	inhibitor	ChemblInteractions|DrugBank	18336310
CA2	CA2	Definite	CA2	EPOETIN ALFA		NCI	11112384
CA2	CA2	Definite	CA2	METHYCLOTHIAZIDE	inhibitor	DrugBank	19119014|1901209|2226620
CA2	CA2	Definite	CA2	DORZOLAMIDE HYDROCHLORIDE	inhibitor	ChemblInteractions
CA2	CA2	Definite	CA2	METHAZOLAMIDE	inhibitor	ChemblInteractions|DrugBank	18336310
CA2	CA2	Definite	CA2	TRICHLORMETHIAZIDE	inhibitor	TdgClinicalTrial|TEND|DrugBank	19119014|17139284|17016423
CA2	CA2	Definite	CA2	UREA		DrugBank	17139284|17016423
CA2	CA2	Definite	CA2	PIRACETAM		DrugBank	10592235|17139284|17016423
CA2	CA2	Definite	CA2	TOPIRAMATE	inhibitor	TdgClinicalTrial|ChemblInteractions|TEND|DrugBank	17251017|15478125|15771438|17521680|12617904
CA2	CA2	Definite	CA2	ACETAZOLAMIDE SODIUM	inhibitor	ChemblInteractions
CA3	CA3	Definite	CA3	ACETAZOLAMIDE		NCI	1909176
CA3	CA3	Definite	CA3	ETHOXZOLAMIDE	inhibitor	ChemblInteractions
CA3	CA3	Definite	CA3	ISOTRETINOIN		NCI	1361281
CA3	CA3	Definite	CA3	ZONISAMIDE	inhibitor	DrugBank	17762320|18537527|19703035|18782051|17582922|18162396
CA4	CA4	Definite	CA4	CYCLOTHIAZIDE	inhibitor	DrugBank	17139284|17016423
CA4	CA4	Definite	CA4	ACETAZOLAMIDE SODIUM	inhibitor	ChemblInteractions
CA4	CA4	Definite	CA4	HYDROFLUMETHIAZIDE	inhibitor	DrugBank	19119014|17139284|17016423
CA4	CA4	Definite	CA4	METHYCLOTHIAZIDE	inhibitor	DrugBank	19119014|10713865
CA4	CA4	Definite	CA4	ACETAZOLAMIDE	inhibitor	GuideToPharmacologyInteractions|ChemblInteractions
CA4	CA4	Definite	CA4	CHLOROTHIAZIDE		TdgClinicalTrial|TEND
CA4	CA4	Definite	CA4	CHLORTHALIDONE	inhibitor	GuideToPharmacologyInteractions
CA4	CA4	Definite	CA4	ZONISAMIDE	inhibitor	DrugBank	17762320|18537527|19703035|18782051|17582922
CA4	CA4	Definite	CA4	ETHOXZOLAMIDE	inhibitor	ChemblInteractions|DrugBank	18336310
CA4	CA4	Definite	CA4	SODIUM CARBONATE	inhibitor	DrugBank
CA4	CA4	Definite	CA4	HYDROCHLOROTHIAZIDE	inhibitor	DrugBank	19119014|10713865
CA4	CA4	Definite	CA4	BENDROFLUMETHIAZIDE	inhibitor	DrugBank	17139284|17016423
CA4	CA4	Definite	CA4	METHAZOLAMIDE	inhibitor	GuideToPharmacologyInteractions|ChemblInteractions|DrugBank	18336310
CA4	CA4	Definite	CA4	DICHLORPHENAMIDE	inhibitor	GuideToPharmacologyInteractions|ChemblInteractions|DrugBank	18336310
CA4	CA4	Definite	CA4	BENZTHIAZIDE	inhibitor	DrugBank	17139284|17016423
CA4	CA4	Definite	CA4	TRICHLORMETHIAZIDE	inhibitor	TdgClinicalTrial|TEND|DrugBank	19119014|17139284|17016423
CA4	CA4	Definite	CA4	BRINZOLAMIDE	inhibitor	DrugBank	14971907
CA4	CA4	Definite	CA4	TOPIRAMATE	inhibitor	TdgClinicalTrial|GuideToPharmacologyInteractions|ChemblInteractions|TEND|DrugBank	14684331|14971907|10768298|11784136
CA8	CA8	Definite	CA8	ZONISAMIDE	inhibitor	DrugBank	17762320|18537527|19703035|18782051|17582922
CACNA2D1	CACNA2D1	Definite	CACNA2D1	PREGABALIN	modulator	ChemblInteractions
CACNA2D1	CACNA2D1	Definite	CACNA2D1	CYCLANDELATE	inhibitor	DrugBank	10659603
CACNA2D1	CACNA2D1	Definite	CACNA2D1	BEPRIDIL HYDROCHLORIDE	blocker	ChemblInteractions
CACNA2D1	CACNA2D1	Definite	CACNA2D1	NIFEDIPINE	blocker|inhibitor	TdgClinicalTrial|TEND|DrugBank|TTD	16484345|11752352
CACNA2D1	CACNA2D1	Definite	CACNA2D1	SAFINAMIDE		TdgClinicalTrial
CACNA2D1	CACNA2D1	Definite	CACNA2D1	ISRADIPINE	blocker|inhibitor	TdgClinicalTrial|TEND|DrugBank|TTD	11752352|17139284|17016423
CACNA2D1	CACNA2D1	Definite	CACNA2D1	FELODIPINE	inhibitor	TdgClinicalTrial|TEND|DrugBank	10525060|17475903|11752352
CACNA2D1	CACNA2D1	Definite	CACNA2D1	NISOLDIPINE	inhibitor	DrugBank	11752352
CACNA2D1	CACNA2D1	Definite	CACNA2D1	GABAPENTIN	modulator|inhibitor	TdgClinicalTrial|ChemblInteractions|TEND|DrugBank	16899342|17067834|17982508|20588320|18299583
CACNA2D1	CACNA2D1	Definite	CACNA2D1	NITRENDIPINE	blocker|inhibitor	DrugBank|TTD	11752352
CACNA2D1	CACNA2D1	Definite	CACNA2D1	LERCANIDIPINE	blocker	TTD
CACNA2D1	CACNA2D1	Definite	CACNA2D1	GABAPENTIN ENACARBIL	modulator	TdgClinicalTrial|ChemblInteractions|DrugBank
CACNA2D1	CACNA2D1	Definite	CACNA2D1	IBUTILIDE		TdgClinicalTrial|TEND
CACNA2D1	CACNA2D1	Definite	CACNA2D1	MAGNESIUM SULFATE		DrugBank	17139284|17016423
CACNA2D1	CACNA2D1	Definite	CACNA2D1	AMLODIPINE	blocker	TdgClinicalTrial|TTD
CACNA2D1	CACNA2D1	Definite	CACNA2D1	DILTIAZEM	blocker	TTD
CACNA2D2	CACNA2D2	Definite	CACNA2D2	PREGABALIN	modulator	ChemblInteractions
CACNA2D2	CACNA2D2	Definite	CACNA2D2	SAFINAMIDE		TdgClinicalTrial
CACNA2D2	CACNA2D2	Definite	CACNA2D2	GABAPENTIN ENACARBIL	modulator	TdgClinicalTrial|ChemblInteractions|DrugBank
CACNA2D2	CACNA2D2	Definite	CACNA2D2	FELODIPINE	inhibitor	DrugBank	18974361|1281221
CACNA2D2	CACNA2D2	Definite	CACNA2D2	BEPRIDIL	inhibitor	DrugBank	1281221|7565636
CACNA2D2	CACNA2D2	Definite	CACNA2D2	NITRENDIPINE	inhibitor	DrugBank	18974361
CACNA2D2	CACNA2D2	Definite	CACNA2D2	GABAPENTIN	modulator|inhibitor	TdgClinicalTrial|ChemblInteractions|TEND|DrugBank	16899342|17982508|20588320|18299583
CACNA2D2	CACNA2D2	Definite	CACNA2D2	ISRADIPINE	inhibitor	DrugBank	18974361|1281221
CACNA2D2	CACNA2D2	Definite	CACNA2D2	BEPRIDIL HYDROCHLORIDE	blocker	ChemblInteractions
CALR	CALR	Definite	CALR	TENECTEPLASE		DrugBank	9359841
CALR	CALR	Definite	CALR	GENTAMICIN		NCI	15351734
CALR	CALR	Definite	CALR	MELATONIN		DrugBank	12603316|19449447
CALR	CALR	Definite	CALR	TRETINOIN		NCI	9013706
CAMK1D	CAMK1D	Definite	CAMK1D	BOSUTINIB	inhibitor	GuideToPharmacologyInteractions
CAMK2B	CAMK2B	Definite	CAMK2B	ALCOHOL		NCI	15242787|9756045
CAMK2B	CAMK2B	Definite	CAMK2B	VASOPRESSIN		NCI	15845548
CAMK2B	CAMK2B	Definite	CAMK2B	CAFFEINE		NCI	7864197
CAMK2B	CAMK2B	Definite	CAMK2B	HYDROGEN PEROXIDE		NCI	15304367
CAMK2B	CAMK2B	Definite	CAMK2B	NIFEDIPINE		NCI	14659970
CAMK2B	CAMK2B	Definite	CAMK2B	TRIFLUOPERAZINE		NCI	15845548
CANX	CANX	Definite	CANX	TENECTEPLASE		DrugBank	9359841
CASP1	CASP1	Definite	CASP1	METHOHEXITAL	inhibitor	GuideToPharmacologyInteractions
CASP3	CASP3	Definite	CASP3	PACLITAXEL		NCI	9067280
CASP3	CASP3	Definite	CASP3	RIZATRIPTAN		NCI	12749243
CAST	CAST	Definite	CAST	EPINEPHRINE		NCI	10863002
CAST	CAST	Definite	CAST	THROMBIN		NCI	8358337
CAT	CAT	Definite	CAT	FOMEPIZOLE	inhibitor	DrugBank	240743|3416882|8423764
CAV1	CAV1	Definite	CAV1	ALCOHOL		NCI	15845868
CAV1	CAV1	Definite	CAV1	TESTOSTERONE		NCI	11389065
CD14	CD14	Definite	CD14	LOVASTATIN		NCI	7506029
CD14	CD14	Definite	CD14	FLUTICASONE PROPIONATE		PharmGKB
CD163	CD163	Definite	CD163	FLUTICASONE PROPIONATE		NCI	9712057
CD163	CD163	Definite	CD163	TETRACHLORODECAOXIDE		DrugBank
CD44	CD44	Definite	CD44	MYCOPHENOLIC ACID		NCI	11605071
CD44	CD44	Definite	CD44	MOMETASONE FUROATE		NCI	12877820
CD44	CD44	Definite	CD44	GENTAMICIN		NCI	14967965
CD44	CD44	Definite	CD44	INTERFERON GAMA-1B		NCI	11369659
CD55	CD55	Definite	CD55	TRETINOIN		NCI	15668483
CD55	CD55	Definite	CD55	ALCOHOL		NCI	17383432
CDC42	CDC42	Definite	CDC42	GONADORELIN ACETATE		NCI	9626657
CDH1	CDH1	Definite	CDH1	CAPECITABINE		CKB	26487584
CDH1	CDH1	Definite	CDH1	BICALUTAMIDE		CGI
CDH1	CDH1	Definite	CDH1	ERLOTINIB		CKB	26251290
CDH1	CDH1	Definite	CDH1	LAPATINIB		CKB	26487584
CES1	CES1	Definite	CES1	CAPECITABINE		PharmGKB
CES1	CES1	Definite	CES1	PROBUCOL		DrugBank	16292755
CES1	CES1	Definite	CES1	LEVOCARNITINE		DrugBank	6509906
CES1	CES1	Definite	CES1	CLOPIDOGREL		PharmGKB
CES1	CES1	Definite	CES1	ISONIAZID		PharmGKB
CES1	CES1	Definite	CES1	CYCLANDELATE		DrugBank	2306268
CES1	CES1	Definite	CES1	CHOLIC ACID		DrugBank	10592235
CLEC3B	CLEC3B	Definite	CLEC3B	TENECTEPLASE		DrugBank	17853709|12694198|9034981
CLIP2	CLIP2	Definite	CLIP2	PRACTOLOL	agonist	GuideToPharmacologyInteractions
CLU	CLU	Definite	CLU	LUBIPROSTONE		TdgClinicalTrial
CLU	CLU	Definite	CLU	GONADOTROPIN, CHORIONIC		NCI	1547735
CMPK1	CMPK1	Definite	CMPK1	GEMCITABINE	inhibitor	DrugBank	15550676|17565005|16041392|17000136
CNTFR	CNTFR	Definite	CNTFR	RALOXIFENE	agonist	GuideToPharmacologyInteractions
CNTFR	CNTFR	Definite	CNTFR	PHYSOSTIGMINE SULFATE	agonist	GuideToPharmacologyInteractions
CNTFR	CNTFR	Definite	CNTFR	PRILOCAINE	agonist	GuideToPharmacologyInteractions
COL11A1	COL11A1	Definite	COL11A1	COLLAGENASE CLOSTRIDIUM HISTOLYTICUM		ChemblInteractions
COL11A1	COL11A1	Definite	COL11A1	OCRIPLASMIN		ChemblInteractions
COL15A1	COL15A1	Definite	COL15A1	OCRIPLASMIN		ChemblInteractions
COL15A1	COL15A1	Definite	COL15A1	COLLAGENASE CLOSTRIDIUM HISTOLYTICUM		ChemblInteractions
COL18A1	COL18A1	Definite	COL18A1	ASCORBATE		NCI	12792883
COL18A1	COL18A1	Definite	COL18A1	BEVACIZUMAB		PharmGKB
COL18A1	COL18A1	Definite	COL18A1	ANTAZOLINE HYDROCHLORIDE		NCI	15181823
COL18A1	COL18A1	Definite	COL18A1	ASPIRIN		NCI	11353854
COL18A1	COL18A1	Definite	COL18A1	THROMBIN		NCI	15615851
COL18A1	COL18A1	Definite	COL18A1	COLLAGENASE CLOSTRIDIUM HISTOLYTICUM		ChemblInteractions
COL18A1	COL18A1	Definite	COL18A1	TAMOXIFEN		NCI	16651433
COL18A1	COL18A1	Definite	COL18A1	VITAMIN E		NCI	12792883
COL18A1	COL18A1	Definite	COL18A1	HYDROGEN PEROXIDE		NCI	12832291
COL18A1	COL18A1	Definite	COL18A1	PEMETREXED DISODIUM		PharmGKB
COL18A1	COL18A1	Definite	COL18A1	GLUTAMINE		NCI	16572858
COL18A1	COL18A1	Definite	COL18A1	OCRIPLASMIN		ChemblInteractions
COL1A1	COL1A1	Definite	COL1A1	SOMATROPIN		PharmGKB
COL1A1	COL1A1	Definite	COL1A1	OCRIPLASMIN		ChemblInteractions
COL1A1	COL1A1	Definite	COL1A1	ZOLEDRONIC ACID		PharmGKB
COL1A1	COL1A1	Definite	COL1A1	COLLAGENASE CLOSTRIDIUM HISTOLYTICUM		TdgClinicalTrial|ChemblInteractions|TEND|DrugBank	15659034|12101112|17440987|12855673|12535212
COL1A2	COL1A2	Definite	COL1A2	OCRIPLASMIN		ChemblInteractions
COL1A2	COL1A2	Definite	COL1A2	COLLAGENASE CLOSTRIDIUM HISTOLYTICUM		TdgClinicalTrial|ChemblInteractions|TEND|DrugBank	12101112
COL3A1	COL3A1	Definite	COL3A1	COLLAGENASE CLOSTRIDIUM HISTOLYTICUM		TdgClinicalTrial|ChemblInteractions|TEND|DrugBank	2145268|17139284|17016423
COL3A1	COL3A1	Definite	COL3A1	OCRIPLASMIN		ChemblInteractions
COL4A1	COL4A1	Definite	COL4A1	COLLAGENASE CLOSTRIDIUM HISTOLYTICUM		ChemblInteractions
COL4A1	COL4A1	Definite	COL4A1	OCRIPLASMIN		ChemblInteractions
COL4A2	COL4A2	Definite	COL4A2	COLLAGENASE CLOSTRIDIUM HISTOLYTICUM		ChemblInteractions
COL4A2	COL4A2	Definite	COL4A2	OCRIPLASMIN		ChemblInteractions
COL5A1	COL5A1	Definite	COL5A1	OCRIPLASMIN		ChemblInteractions
COL5A1	COL5A1	Definite	COL5A1	COLLAGENASE CLOSTRIDIUM HISTOLYTICUM		ChemblInteractions
COL5A2	COL5A2	Definite	COL5A2	COLLAGENASE CLOSTRIDIUM HISTOLYTICUM		ChemblInteractions
COL5A2	COL5A2	Definite	COL5A2	OCRIPLASMIN		ChemblInteractions
COL6A1	COL6A1	Definite	COL6A1	COLLAGENASE CLOSTRIDIUM HISTOLYTICUM		ChemblInteractions
COL6A1	COL6A1	Definite	COL6A1	OCRIPLASMIN		ChemblInteractions
COL6A2	COL6A2	Definite	COL6A2	OCRIPLASMIN		ChemblInteractions
COL6A2	COL6A2	Definite	COL6A2	COLLAGENASE CLOSTRIDIUM HISTOLYTICUM		ChemblInteractions
COL6A3	COL6A3	Definite	COL6A3	OCRIPLASMIN		ChemblInteractions
COL6A3	COL6A3	Definite	COL6A3	COLLAGENASE CLOSTRIDIUM HISTOLYTICUM		ChemblInteractions
COMT	COMT	Definite	COMT	RISPERIDONE		PharmGKB
COMT	COMT	Definite	COMT	ENTACAPONE	inhibitor	TdgClinicalTrial|GuideToPharmacologyInteractions|ChemblInteractions|TEND|DrugBank|TTD	12876237|10439935|11939936|10981253|11873938|12538800|11440283|9808337|10882160|11752352
COMT	COMT	Definite	COMT	LEVODOPA		PharmGKB
COMT	COMT	Definite	COMT	METHYLDOPA		PharmGKB
COMT	COMT	Definite	COMT	BUPROPION		PharmGKB
COX4I1	COX4I1	Definite	COX4I1	CHOLIC ACID		DrugBank	10592235
COX5A	COX5A	Definite	COX5A	CHOLIC ACID		DrugBank	10592235
COX5B	COX5B	Definite	COX5B	CHOLIC ACID		DrugBank	10592235
COX6B1	COX6B1	Definite	COX6B1	CHOLIC ACID		DrugBank	10592235
COX6C	COX6C	Definite	COX6C	CHOLIC ACID		DrugBank	10592235
COX7A1	COX7A1	Definite	COX7A1	CHOLIC ACID		DrugBank	10592235
COX7C	COX7C	Definite	COX7C	CHOLIC ACID		DrugBank	10592235
COX7C	COX7C	Definite	COX7C	PROXYPHYLLINE	agonist	GuideToPharmacologyInteractions
CP	CP	Definite	CP	ISOPROTERENOL		NCI	12557918
CP	CP	Definite	CP	PENICILLAMINE		NCI	11721763
CP	CP	Definite	CP	AMPICILLIN		NCI	1427966
CP	CP	Definite	CP	INTERFERON BETA		NCI	2470133
CP	CP	Definite	CP	DEXRAZOXANE		NCI	8285144
CP	CP	Definite	CP	PROGESTERONE		NCI	8619904
CP	CP	Definite	CP	VINCRISTINE		NCI	9392881
CP	CP	Definite	CP	ANAKINRA		NCI	7682588
CP	CP	Definite	CP	NICOTINE		NCI	7740554
CP	CP	Definite	CP	HYDROXYUREA		NCI	9473738
CP	CP	Definite	CP	DANAZOL		NCI	489712
CP	CP	Definite	CP	CLOMIPHENE CITRATE		NCI	1692793
CP	CP	Definite	CP	ESTRADIOL		NCI	6446099
CPE	CPE	Definite	CPE	INSULIN HUMAN		DrugBank	17139284|17016423
CPN1	CPN1	Definite	CPN1	PYRAZINAMIDE	inhibitor	GuideToPharmacologyInteractions
CPS1	CPS1	Definite	CPS1	SODIUM BENZOATE		PharmGKB
CPS1	CPS1	Definite	CPS1	CARGLUMIC ACID	activator|positive allosteric modulator|allosteric modulator	ChemblInteractions|DrugBank|TTD	18516804|21207059|19106093
CPS1	CPS1	Definite	CPS1	VALPROIC ACID		PharmGKB
CPT1A	CPT1A	Definite	CPT1A	LEVOCARNITINE	activator	DrugBank	12705401|15647998|16362726|11752352|14711372|16283381
CPT1A	CPT1A	Definite	CPT1A	GLYBURIDE		DrugBank	3104327|3090894
CPT2	CPT2	Definite	CPT2	MELOXICAM	inhibitor	GuideToPharmacologyInteractions
CPT2	CPT2	Definite	CPT2	PIROXICAM	inhibitor	GuideToPharmacologyInteractions
CPT2	CPT2	Definite	CPT2	ETORICOXIB	inhibitor	GuideToPharmacologyInteractions
CPT2	CPT2	Definite	CPT2	ETODOLAC	inhibitor	GuideToPharmacologyInteractions
CPT2	CPT2	Definite	CPT2	OXAPROZIN	inhibitor	GuideToPharmacologyInteractions
CPT2	CPT2	Definite	CPT2	NIMESULIDE	inhibitor	GuideToPharmacologyInteractions
CPT2	CPT2	Definite	CPT2	NAPROXEN	inhibitor	GuideToPharmacologyInteractions
CPT2	CPT2	Definite	CPT2	BENZQUINAMIDE	inhibitor	GuideToPharmacologyInteractions
CPT2	CPT2	Definite	CPT2	MEFENAMIC ACID	inhibitor	GuideToPharmacologyInteractions
CPT2	CPT2	Definite	CPT2	ACETAMINOPHEN	inhibitor	GuideToPharmacologyInteractions
CPT2	CPT2	Definite	CPT2	IBUPROFEN	inhibitor	GuideToPharmacologyInteractions
CPT2	CPT2	Definite	CPT2	KETOROLAC	inhibitor	GuideToPharmacologyInteractions
CPT2	CPT2	Definite	CPT2	KETOPROFEN	inhibitor	GuideToPharmacologyInteractions
CPT2	CPT2	Definite	CPT2	MECLOFENAMIC ACID	inhibitor	GuideToPharmacologyInteractions
CPT2	CPT2	Definite	CPT2	FLURBIPROFEN	inhibitor	GuideToPharmacologyInteractions
CPT2	CPT2	Definite	CPT2	CARPROFEN	inhibitor	GuideToPharmacologyInteractions
CPT2	CPT2	Definite	CPT2	LEVOCARNITINE		DrugBank	12445488|12662154|12408750|12464674|12684219
CPT2	CPT2	Definite	CPT2	ASPIRIN	inhibitor	GuideToPharmacologyInteractions
CPT2	CPT2	Definite	CPT2	DICLOFENAC	inhibitor	GuideToPharmacologyInteractions
CRAT	CRAT	Definite	CRAT	LEVOCARNITINE		DrugBank	12562770|15099582|12582227|15155769|12526798
CRMP1	CRMP1	Definite	CRMP1	METHIMAZOLE		NCI	11694350
CRYM	CRYM	Definite	CRYM	LIOTHYRONINE SODIUM		DrugBank
CRYZ	CRYZ	Definite	CRYZ	DICUMAROL	inhibitor	DrugBank	17305492|12882764|10561120|1722672|16700548
CS	CS	Definite	CS	CITRIC ACID		DrugBank	10592235|17139284|17016423
CST3	CST3	Definite	CST3	RIBAVIRIN		NCI	18637076
CST3	CST3	Definite	CST3	DIGOXIN		NCI	17698593
CTNNB1	CTNNB1	Definite	CTNNB1	EVEROLIMUS		CGI
CTNNB1	CTNNB1	Definite	CTNNB1	TRAMETINIB		CKB	26343583
CTNNB1	CTNNB1	Definite	CTNNB1	TEMSIROLIMUS		CKB	27016228
CTNNB1	CTNNB1	Definite	CTNNB1	IMATINIB		CKB	26861905
CTNNB1	CTNNB1	Definite	CTNNB1	UREA		DrugBank	10592235|17139284|17016423
CTNNB1	CTNNB1	Definite	CTNNB1	LETROZOLE		CGI
CTSA	CTSA	Definite	CTSA	TELAPREVIR	inhibitor	GuideToPharmacologyInteractions
CTSA	CTSA	Definite	CTSA	BOCEPREVIR	inhibitor	GuideToPharmacologyInteractions
CTSB	CTSB	Definite	CTSB	COUMARIN		NCI	8576174
CTSB	CTSB	Definite	CTSB	UREA		NCI	3223934
CTSC	CTSC	Definite	CTSC	PENTOSAN POLYSULFATE SODIUM		NCI	17826736
CTSC	CTSC	Definite	CTSC	PROGESTERONE		NCI	17916955
CTSC	CTSC	Definite	CTSC	YOHIMBINE	inhibitor	GuideToPharmacologyInteractions
CTSC	CTSC	Definite	CTSC	CALCIUM GLUCONATE		NCI	18822840
CTSD	CTSD	Definite	CTSD	STREPTOZOTOCIN		NCI	3282952
CTSD	CTSD	Definite	CTSD	INSULIN HUMAN		DrugBank	17139284|17016423
CTSD	CTSD	Definite	CTSD	NAFCILLIN	inhibitor	GuideToPharmacologyInteractions
CTSG	CTSG	Definite	CTSG	VITAMIN K		NCI	1440518
CTSG	CTSG	Definite	CTSG	MANNITOL		NCI	3142269
CUL4A	CUL4A	Definite	CUL4A	THALIDOMIDE	inhibitor	ChemblInteractions
CUL4A	CUL4A	Definite	CUL4A	POMALIDOMIDE	inhibitor	ChemblInteractions
CUL4A	CUL4A	Definite	CUL4A	LENALIDOMIDE	inhibitor	ChemblInteractions
CYP1B1	CYP1B1	Definite	CYP1B1	EXEMESTANE		NCI	18256205
CYP1B1	CYP1B1	Definite	CYP1B1	RIFAMPICIN		NCI	6854335
CYP1B1	CYP1B1	Definite	CYP1B1	ISOPROPYL ALCOHOL		NCI	6409434
CYP1B1	CYP1B1	Definite	CYP1B1	FORMESTANE		NCI	18256205
CYP1B1	CYP1B1	Definite	CYP1B1	ANASTROZOLE		NCI	18256205
CYP1B1	CYP1B1	Definite	CYP1B1	AMINOGLUTETHIMIDE		NCI	18256205
CYP1B1	CYP1B1	Definite	CYP1B1	TOREMIFENE		NCI	8262671
CYP1B1	CYP1B1	Definite	CYP1B1	PACLITAXEL		PharmGKB
CYP1B1	CYP1B1	Definite	CYP1B1	MEDROXYPROGESTERONE ACETATE		NCI	10764452
CYP1B1	CYP1B1	Definite	CYP1B1	LETROZOLE		NCI	18256205
CYP1B1	CYP1B1	Definite	CYP1B1	SPIRONOLACTONE		NCI	7079590
CYP27A1	CYP27A1	Definite	CYP27A1	URSODIOL		NCI	12011083
CYP27A1	CYP27A1	Definite	CYP27A1	CHOLESTYRAMINE		NCI	12011083
DCN	DCN	Definite	DCN	TROMETHAMINE		DrugBank	10592235|17139284|17016423
DCN	DCN	Definite	DCN	SIROLIMUS		NCI	17200203
DCN	DCN	Definite	DCN	ASCORBATE		NCI	7944410
DDB1	DDB1	Definite	DDB1	POMALIDOMIDE	inhibitor	ChemblInteractions
DDB1	DDB1	Definite	DDB1	THALIDOMIDE	inhibitor	ChemblInteractions
DDB1	DDB1	Definite	DDB1	LENALIDOMIDE	inhibitor	ChemblInteractions
DDRGK1	DDRGK1	Definite	DDRGK1	MERCAPTOPURINE		PharmGKB
DDRGK1	DDRGK1	Definite	DDRGK1	FOLIC ACID		PharmGKB
DHODH	DHODH	Definite	DHODH	LEFLUNOMIDE	inhibitor	PharmGKB|TdgClinicalTrial|GuideToPharmacologyInteractions|ChemblInteractions|TEND|DrugBank	1060033|10890256|9666414|11053058|10878295|10651393|12063741|11752352|10878294|17604599|12003373|15189743
DHODH	DHODH	Definite	DHODH	TERIFLUNOMIDE	inhibitor	TdgClinicalTrial|GuideToPharmacologyInteractions|ChemblInteractions|DrugBank	8573583|21157651
DHODH	DHODH	Definite	DHODH	ATOVAQUONE	inhibitor	DrugBank	7909690|15044733|7726490|10658902|11752352|9425362
DHRS4	DHRS4	Definite	DHRS4	RETINOL		DrugBank	17534402
DIABLO	DIABLO	Definite	DIABLO	HYDROGEN PEROXIDE		NCI	16085184|14987999
DIABLO	DIABLO	Definite	DIABLO	CLADRIBINE		NCI	12948851
DLG4	DLG4	Definite	DLG4	LEVODOPA		NCI	15703272
DLG4	DLG4	Definite	DLG4	HALOPERIDOL		NCI	11834303
DMD	DMD	Definite	DMD	ETEPLIRSEN		FDA
DPP4	DPP4	Definite	DPP4	SITAGLIPTIN PHOSPHATE	inhibitor	ChemblInteractions
DPP4	DPP4	Definite	DPP4	VILDAGLIPTIN	inhibitor	TdgClinicalTrial|GuideToPharmacologyInteractions|ChemblInteractions|DrugBank|TTD	8100523|15562200|19149538
DPP4	DPP4	Definite	DPP4	ALOGLIPTIN BENZOATE	inhibitor	ChemblInteractions
DPP4	DPP4	Definite	DPP4	CAPTOPRIL		NCI	17531305
DPP4	DPP4	Definite	DPP4	SAXAGLIPTIN HYDROCHLORIDE	inhibitor	ChemblInteractions
DPP4	DPP4	Definite	DPP4	LINAGLIPTIN	inhibitor	GuideToPharmacologyInteractions|ChemblInteractions|DrugBank|TTD	22149370
DPP4	DPP4	Definite	DPP4	ALOGLIPTIN	inhibitor	TdgClinicalTrial|GuideToPharmacologyInteractions|DrugBank|TTD
DPP4	DPP4	Definite	DPP4	DESERPIDINE	inhibitor	GuideToPharmacologyInteractions
DPP4	DPP4	Definite	DPP4	ENALAPRIL		NCI	16678199
DPP4	DPP4	Definite	DPP4	SITAGLIPTIN	inhibitor	TdgClinicalTrial|GuideToPharmacologyInteractions|TEND
DPP4	DPP4	Definite	DPP4	SAXAGLIPTIN	inhibitor	TdgClinicalTrial|GuideToPharmacologyInteractions|TEND|DrugBank|TTD	16033281|10592235
DPP9	DPP9	Definite	DPP9	DESERPIDINE	inhibitor	GuideToPharmacologyInteractions
DPYD	DPYD	Definite	DPYD	RALTITREXED		PharmGKB
DPYD	DPYD	Definite	DPYD	FLUOROURACIL		NCI|CIViC|FDA	16421754|15330204|17179731|23988873|15538739|11501504
DPYD	DPYD	Definite	DPYD	CYCLOPHOSPHAMIDE		PharmGKB
DPYD	DPYD	Definite	DPYD	CAPECITABINE		PharmGKB|NCI|CGI|CIViC|FDA	16279094|23988873
DPYD	DPYD	Definite	DPYD	CYANOCOBALAMIN		PharmGKB
DPYD	DPYD	Definite	DPYD	CETUXIMAB		PharmGKB
DPYD	DPYD	Definite	DPYD	TEGAFUR		PharmGKB|NCI|CGI|CIViC	23988873|8521418
DPYD	DPYD	Definite	DPYD	BEVACIZUMAB		PharmGKB
DPYD	DPYD	Definite	DPYD	LEUCOVORIN		NCI	11977552|12576451
DPYD	DPYD	Definite	DPYD	OXALIPLATIN		PharmGKB|NCI	17127229
DPYD	DPYD	Definite	DPYD	MITOMYCIN		PharmGKB
DPYSL2	DPYSL2	Definite	DPYSL2	LACOSAMIDE		TdgClinicalTrial
DPYSL3	DPYSL3	Definite	DPYSL3	METHIMAZOLE		NCI	11694350
DSP	DSP	Definite	DSP	ENALAPRIL		NCI	10839195
DTYMK	DTYMK	Definite	DTYMK	ALCOHOL		NCI	11923581
DTYMK	DTYMK	Definite	DTYMK	FLUOROURACIL		NCI	15067352
DTYMK	DTYMK	Definite	DTYMK	STAVUDINE		NCI	15134538
EEF2	EEF2	Definite	EEF2	DENILEUKIN DIFTITOX	inhibitor	ChemblInteractions
EGFR	EGFR	Definite	EGFR	SORAFENIB		CKB	23629727|26743856|24166906
EGFR	EGFR	Definite	EGFR	AFATINIB DIMALEATE	inhibitor	ChemblInteractions
EGFR	EGFR	Definite	EGFR	TRASTUZUMAB		TEND|DrugBank	11752352
EGFR	EGFR	Definite	EGFR	NITROGLYCERIN	activator	TTD
EGFR	EGFR	Definite	EGFR	BOSUTINIB		CKB	28416483
EGFR	EGFR	Definite	EGFR	LIDOCAINE		TdgClinicalTrial
EGFR	EGFR	Definite	EGFR	ERLOTINIB HYDROCHLORIDE	inhibitor	ChemblInteractions|MyCancerGenomeClinicalTrial
EGFR	EGFR	Definite	EGFR	LAPATINIB	antagonist|inhibitor	TALC|TdgClinicalTrial|ClearityFoundationClinicalTrial|CKB|GuideToPharmacologyInteractions|CGI|CIViC|TEND|DrugBank|DoCM|CancerCommons|TTD	27595477|12214266|20110044|20215545|23917401|15374980|14633707|18199554|16894399|14751502|18408761|23559153|11752352|14737100|18803986|22885469|15163842|20658522|14967461
EGFR	EGFR	Definite	EGFR	LAPATINIB DITOSYLATE	inhibitor	ChemblInteractions|MyCancerGenomeClinicalTrial|TTD
EGFR	EGFR	Definite	EGFR	TEMSIROLIMUS		CKB	24470557
EGFR	EGFR	Definite	EGFR	PEMBROLIZUMAB		CKB	27225694
EGFR	EGFR	Definite	EGFR	GEFITINIB	inhibitor|antagonist	TALC|PharmGKB|ClearityFoundationBiomarkers|MyCancerGenome|TdgClinicalTrial|OncoKB|CKB|GuideToPharmacologyInteractions|ChemblInteractions|CGI|CIViC|TEND|DrugBank|DoCM|CancerCommons|MyCancerGenomeClinicalTrial|TTD|FDA	24533047|27468240|28089594|23371856|20808254|23470965|14570950|22370314|10815932|22789825|15710947|11522647|25589191|21274259|26936917|26051236|24410791|25179728|24893891|22261807|15638953|11585753|17463250|23969006|15728811|20573926|19692680|15118125|18227510|24165158|25964297|27196752|23328547|21764376|16707605|16187797|23980091|22901364|17085664|27793840|24353160|22452895|25573954|26124334|258…
EGFR	EGFR	Definite	EGFR	OSIMERTINIB	inhibitor	MyCancerGenome|OncoKB|CKB|GuideToPharmacologyInteractions|ChemblInteractions|CGI|CIViC|DrugBank|FDA	26522274|27694386|27102076|24410791|24893891|27959700|27198352|25923549|25870145|26729184|28202511|28416483|26286086|25948633|27393507|27252416|25939061|26720284|26206867|27216193|28343545|27435396
EGFR	EGFR	Definite	EGFR	PANITUMUMAB	inhibitor|antibody|suppressor|agonist	TALC|ClearityFoundationBiomarkers|MyCancerGenome|TdgClinicalTrial|CKB|GuideToPharmacologyInteractions|ChemblInteractions|CGI|CIViC|TEND|DrugBank|DoCM|TTD|FDA	17355997|24653627|14967460|12620146|20623992|26888827|16857825|20481659|26843189|17664472|11894013|22270724|11255078|11752352|18503402|18343240|27312529|16012181
EGFR	EGFR	Definite	EGFR	SIROLIMUS		CKB|CGI|CIViC|DoCM	24934779|24813888|25157968|18089823
EGFR	EGFR	Definite	EGFR	PEMETREXED (CHEMBL1201258)		CIViC	24636847
EGFR	EGFR	Definite	EGFR	OSIMERTINIB MESYLATE	inhibitor	ChemblInteractions
EGFR	EGFR	Definite	EGFR	REGORAFENIB		CKB	23629727
EGFR	EGFR	Definite	EGFR	VEMURAFENIB		CKB	27312529
EGFR	EGFR	Definite	EGFR	NIVOLUMAB		CKB	27225694|28407039
EGFR	EGFR	Definite	EGFR	CRIZOTINIB		CKB|CIViC	27595477|27393507|27283993|21791641
EGFR	EGFR	Definite	EGFR	IMATINIB		CKB	22323597
EGFR	EGFR	Definite	EGFR	CARBOPLATIN		CIViC	22139083
EGFR	EGFR	Definite	EGFR	TRAMETINIB		CKB	28783719|26036643|26582713|27312529
EGFR	EGFR	Definite	EGFR	SUNITINIB		CKB	27149458
EGFR	EGFR	Definite	EGFR	ERISMODEGIB		CKB	26124204
EGFR	EGFR	Definite	EGFR	TEMOZOLOMIDE		CKB	25910950|26846818
EGFR	EGFR	Definite	EGFR	DASATINIB		CKB	28416483
EGFR	EGFR	Definite	EGFR	NECITUMUMAB	inhibitor|antagonist|antibody	TALC|MyCancerGenome|TdgClinicalTrial|GuideToPharmacologyInteractions|ChemblInteractions|DrugBank	20197484
EGFR	EGFR	Definite	EGFR	PACLITAXEL		CKB|CIViC	24886365|22139083
EGFR	EGFR	Definite	EGFR	PONATINIB		CKB	22238366
EGFR	EGFR	Definite	EGFR	DABRAFENIB		CKB	27312529
EGFR	EGFR	Definite	EGFR	ETOPOSIDE		CKB	27216155
EGFR	EGFR	Definite	EGFR	ERLOTINIB	inhibitor|antagonist	TALC|PharmGKB|ClearityFoundationBiomarkers|MyCancerGenome|TdgClinicalTrial|ClearityFoundationClinicalTrial|OncoKB|CKB|GuideToPharmacologyInteractions|CGI|CIViC|TEND|DrugBank|DoCM|CancerCommons|TTD|FDA	26619011|26324372|17877814|25870087|19455431|27468240|22452896|28089594|23371856|20808254|23470965|23102728|14570950|26773740|22370314|20068085|15310767|27694386|27102076|12517254|26768165|16707764|17653080|15710947|20479403|27216155|25589191|26051236|23917401|24410791|25668228|26341921|19015641|25179728|16912157|24893891|15638953|27760111|23969006|15728811|20573926|16258541|19692680|15118125|182…
EGFR	EGFR	Definite	EGFR	EVEROLIMUS		CKB	23629727
EGFR	EGFR	Definite	EGFR	CAPREOMYCINE		GuideToPharmacologyInteractions
EGFR	EGFR	Definite	EGFR	BEVACIZUMAB		CKB	28408243
EGFR	EGFR	Definite	EGFR	IBRUTINIB	inhibitor	GuideToPharmacologyInteractions
EGFR	EGFR	Definite	EGFR	AFATINIB	inhibitor	TALC|MyCancerGenome|TdgClinicalTrial|OncoKB|CKB|GuideToPharmacologyInteractions|CGI|CIViC|DrugBank|DoCM|CancerCommons|MyCancerGenomeClinicalTrial|TTD|FDA	26619011|19455431|22452896|28169392|23982599|23371856|20808254|23102728|14570950|22370314|24035188|20068085|27044931|27694386|27102076|16707764|17653080|15710947|20479403|25589191|26051236|26354527|25668228|26341921|24439929|25179728|16912157|24893891|15638953|23969006|25589492|15728811|20573926|16258541|19692680|15118125|18227510|24658966|18199554|27083334|19922469|20033049|25964297|28363995|265…
EGFR	EGFR	Definite	EGFR	AMLEXANOX		CKB	27287717
EGFR	EGFR	Definite	EGFR	ATEZOLIZUMAB		CKB	27225694
EGFR	EGFR	Definite	EGFR	CABOZANTINIB		CKB	27694386|27825638
EGFR	EGFR	Definite	EGFR	VANDETANIB	inhibitor	TALC|ClearityFoundationBiomarkers|MyCancerGenome|TdgClinicalTrial|ClearityFoundationClinicalTrial|CKB|GuideToPharmacologyInteractions|ChemblInteractions|DrugBank|MyCancerGenomeClinicalTrial|TTD	25910950
EGFR	EGFR	Definite	EGFR	ALCOHOL		NCI	10092515
EGFR	EGFR	Definite	EGFR	CETUXIMAB	inhibitor|antibody|antagonist	TALC|ClearityFoundationBiomarkers|MyCancerGenome|TdgClinicalTrial|OncoKB|CKB|GuideToPharmacologyInteractions|ChemblInteractions|CGI|CIViC|TEND|DrugBank|DoCM|CancerCommons|TTD|FDA	26619011|27149458|19455431|22452896|24653627|26059438|24934779|23102728|25623215|20068085|27102076|16707764|17653080|26888827|15710947|20479403|27216155|25668228|26341921|16912157|24893891|15728811|20573926|16258541|19692680|15118125|18227510|24063894|24658966|18199554|19922469|27251290|10601294|20033049|26515464|26843189|25923549|21783417|19692684|27207775|22753918|16187797|11408594|22452895|180…
EGFR	EGFR	Definite	EGFR	DECITABINE		CKB	24874286
EGFR	EGFR	Definite	EGFR	IRINOTECAN		CKB	23209031|25185971
EGLN1	EGLN1	Definite	EGLN1	VASOPRESSIN TANNATE	inhibitor	GuideToPharmacologyInteractions
EGLN1	EGLN1	Definite	EGLN1	ASCORBATE		DrugBank	17139284|17016423
EIF2AK2	EIF2AK2	Definite	EIF2AK2	INTERFERON ALFA-2B		NCI	17501760
EIF4E	EIF4E	Definite	EIF4E	HYDROGEN PEROXIDE		NCI	12151318
EIF4E	EIF4E	Definite	EIF4E	ETOPOSIDE		NCI	11956083
EIF4E	EIF4E	Definite	EIF4E	HYDROXYUREA		NCI	10585489
EIF4E	EIF4E	Definite	EIF4E	SIROLIMUS		NCI	10516161|8816458|10477262|15292274|14581487|9867830
EIF4E2	EIF4E2	Definite	EIF4E2	PACLITAXEL		PharmGKB
EIF4E2	EIF4E2	Definite	EIF4E2	CARBOPLATIN		PharmGKB
ELANE	ELANE	Definite	ELANE	ERDOSTEINE		TdgClinicalTrial
ELANE	ELANE	Definite	ELANE	PEGFILGRASTIM		DrugBank	15353486|12958067|16245075|14657210|17475913
ELANE	ELANE	Definite	ELANE	NICOTINE		NCI	8912774
ELANE	ELANE	Definite	ELANE	FILGRASTIM		DrugBank	15353486|12393522|16245075|14657210|17311988|17475913
ELANE	ELANE	Definite	ELANE	MOXALACTAM	inhibitor	TTD
ELANE	ELANE	Definite	ELANE	NIFEDIPINE		NCI	9796781|8833599
EML4	EML4	Definite	EML4	CRIZOTINIB		CKB	26775591|27009859|22277784|20979469|22235099|28476735|27354483|27432227|25228534|26698910|21613408|26554404|23344087|21791641|27780853|24675041
EML4	EML4	Definite	EML4	CERITINIB		CKB	26775591|27009859|25173427|27432227|25228534|26698910|27780853|24675041
EML4	EML4	Definite	EML4	AFATINIB		CKB	26682573
EML4	EML4	Definite	EML4	SIROLIMUS		CKB	21613408
EML4	EML4	Definite	EML4	ALECTINIB		CKB	27009859|28476735|25393796|26849637|27432227|26682573|25228534|21575866|26698910|23344087
ENG	ENG	Definite	ENG	CEFIXIME	antibody	GuideToPharmacologyInteractions
ENO2	ENO2	Definite	ENO2	GABAPENTIN		NCI	15780189
ENO2	ENO2	Definite	ENO2	PROPOFOL		NCI	16027086
ENO2	ENO2	Definite	ENO2	FLOXURIDINE		NCI	2146046
ENO2	ENO2	Definite	ENO2	LIOTHYRONINE SODIUM		NCI	3455610
ENO2	ENO2	Definite	ENO2	INDOMETHACIN		NCI	12711954
ENO2	ENO2	Definite	ENO2	STREPTOZOTOCIN		NCI	2146046
ENPP1	ENPP1	Definite	ENPP1	AMIFOSTINE	inducer	DrugBank	17139284|17016423
ENPP1	ENPP1	Definite	ENPP1	RIBAVIRIN	inhibitor	DrugBank	17139284|17016423
EPB41	EPB41	Definite	EPB41	BUPROPION		PharmGKB
EPHA7	EPHA7	Definite	EPHA7	VANDETANIB	inhibitor	ChemblInteractions
EPHB2	EPHB2	Definite	EPHB2	VANDETANIB	inhibitor	ChemblInteractions
EPHX1	EPHX1	Definite	EPHX1	DOCETAXEL		PharmGKB
EPHX2	EPHX2	Definite	EPHX2	PROBENECID		DrugBank	10592235|17139284|17016423
EPM2AIP1	EPM2AIP1	Definite	EPM2AIP1	DACARBAZINE		PharmGKB
F12	F12	Definite	F12	CONESTAT ALFA	inhibitor	DrugBank	6725552
F12	F12	Definite	F12	ETHANOLAMINE OLEATE	activator	DrugBank	3828735|1986546
F2	F2	Definite	F2	MENADIONE	activator	TEND|DrugBank	2484931|7657295|6867080|2922761|10469489
F2	F2	Definite	F2	DESIRUDIN	inhibitor	GuideToPharmacologyInteractions|ChemblInteractions
F2	F2	Definite	F2	LEPIRUDIN	inhibitor	TdgClinicalTrial|GuideToPharmacologyInteractions|ChemblInteractions|TEND|DrugBank|TTD	10912644|11467439|10505536|11807012|11055889|11752352
F2	F2	Definite	F2	TAMOXIFEN		FDA
F2	F2	Definite	F2	BIVALIRUDIN	inhibitor	TdgClinicalTrial|GuideToPharmacologyInteractions|ChemblInteractions|TEND|DrugBank|TTD	11833835|11923794|11929334|11504570|11060732|11752352
F2	F2	Definite	F2	CONESTAT ALFA	inhibitor	DrugBank	11460008
F2	F2	Definite	F2	PROFLAVINE		DrugBank	7837275|7407200|6722124|4857231|1711542|10592235
F2	F2	Definite	F2	ARGATROBAN	inhibitor	TdgClinicalTrial|GuideToPharmacologyInteractions|ChemblInteractions|DrugBank	10362188|10226408|10608050|10353669|11752352|10608016
F2	F2	Definite	F2	DABIGATRAN ETEXILATE MESYLATE	inhibitor	ChemblInteractions
F2	F2	Definite	F2	DIPYRIDAMOLE		DrugBank
FAH	FAH	Definite	FAH	ACETOACETIC ACID		DrugBank	10592235|17139284|17016423
FASN	FASN	Definite	FASN	CLOZAPINE		NCI	17052361
FASN	FASN	Definite	FASN	PALIFERMIN		TdgClinicalTrial
FASN	FASN	Definite	FASN	PACLITAXEL		NCI	15657900
FASN	FASN	Definite	FASN	ORLISTAT	inhibitor	TdgClinicalTrial|DrugBank	16749788|15138278|15870086|11752352|16091048|15026345
FASN	FASN	Definite	FASN	RISPERIDONE		NCI	17052361
FASN	FASN	Definite	FASN	LIOTHYRONINE SODIUM		NCI	9770474
FCER1G	FCER1G	Definite	FCER1G	BENZYLPENICILLOYL POLYLYSINE	binder|agonist	TdgClinicalTrial|TEND|DrugBank|TTD	7436456|11752352|17139284|17016423
FDPS	FDPS	Definite	FDPS	ALENDRONIC ACID	inhibitor	TdgClinicalTrial|GuideToPharmacologyInteractions|TEND
FDPS	FDPS	Definite	FDPS	IBANDRONIC ACID	inhibitor	TdgClinicalTrial|GuideToPharmacologyInteractions|TEND
FDPS	FDPS	Definite	FDPS	DOXAPRAM	inhibitor	GuideToPharmacologyInteractions
FDPS	FDPS	Definite	FDPS	PAMIDRONIC ACID	inhibitor	TdgClinicalTrial|GuideToPharmacologyInteractions|TEND
FDPS	FDPS	Definite	FDPS	PAMIDRONATE DISODIUM	inhibitor	ChemblInteractions
FDPS	FDPS	Definite	FDPS	DROPERIDOL	inhibitor	GuideToPharmacologyInteractions
FDPS	FDPS	Definite	FDPS	ALENDRONATE SODIUM	inhibitor	ChemblInteractions
FDPS	FDPS	Definite	FDPS	DROMOSTANOLONE PROPIONATE	inhibitor	GuideToPharmacologyInteractions
FDPS	FDPS	Definite	FDPS	DORZOLAMIDE	inhibitor	GuideToPharmacologyInteractions
FDPS	FDPS	Definite	FDPS	IBANDRONATE SODIUM	inhibitor	ChemblInteractions
FDPS	FDPS	Definite	FDPS	RISEDRONATE SODIUM	inhibitor	ChemblInteractions
FDPS	FDPS	Definite	FDPS	RISEDRONIC ACID	inhibitor	TdgClinicalTrial|GuideToPharmacologyInteractions|TEND
FDPS	FDPS	Definite	FDPS	ZOLEDRONIC ACID	inhibitor	TdgClinicalTrial|GuideToPharmacologyInteractions|ChemblInteractions|TEND|DrugBank	11160603|17477829|11752352|17535895
FDX1	FDX1	Definite	FDX1	MITOTANE	unknown	DrugBank	3770229|9118466|11159707
FECH	FECH	Definite	FECH	CHOLIC ACID		DrugBank	10592235|17139284|17016423
FECH	FECH	Definite	FECH	METHYL AMINOLEVULINATE	activator	TTD
FEN1	FEN1	Definite	FEN1	METHOXSALEN		NCI	3319774
FGA	FGA	Definite	FGA	Sucralfate	antagonist	DrugBank	6892775
FGA	FGA	Definite	FGA	FIBRINOLYSIN, HUMAN	inhibitor	ChemblInteractions
FGA	FGA	Definite	FGA	RETEPLASE		TdgClinicalTrial|DrugBank	19436656|18673235|17963464
FGA	FGA	Definite	FGA	EPTIFIBATIDE		PharmGKB
FGA	FGA	Definite	FGA	TIROFIBAN		PharmGKB
FGA	FGA	Definite	FGA	ANISTREPLASE		TdgClinicalTrial|DrugBank	17139284|17016423
FGA	FGA	Definite	FGA	TENECTEPLASE		DrugBank	19436656|18673235|17963464
FGA	FGA	Definite	FGA	ALTEPLASE		TdgClinicalTrial|DrugBank	19436656|18673235|17963464
FGA	FGA	Definite	FGA	ABCIXIMAB		PharmGKB
FGB	FGB	Definite	FGB	TIROFIBAN		PharmGKB
FGB	FGB	Definite	FGB	ABCIXIMAB		PharmGKB
FGB	FGB	Definite	FGB	EPTIFIBATIDE		PharmGKB
FGB	FGB	Definite	FGB	FIBRINOLYSIN, HUMAN	inhibitor	ChemblInteractions
FGB	FGB	Definite	FGB	Sucralfate	antagonist	DrugBank	6892775
FGF1	FGF1	Definite	FGF1	PAZOPANIB	inhibitor	DrugBank	23072642
FGF1	FGF1	Definite	FGF1	PENTOSAN POLYSULFATE SODIUM	antagonist	TdgClinicalTrial|TEND|DrugBank	8867461|8946244|17071728
FGF1	FGF1	Definite	FGF1	AMLEXANOX	inhibitor	DrugBank	16300395
FGG	FGG	Definite	FGG	EPTIFIBATIDE		PharmGKB
FGG	FGG	Definite	FGG	ABCIXIMAB		PharmGKB
FGG	FGG	Definite	FGG	FIBRINOLYSIN, HUMAN	inhibitor	ChemblInteractions
FGG	FGG	Definite	FGG	TIROFIBAN		PharmGKB
FGG	FGG	Definite	FGG	Sucralfate	antagonist	DrugBank	6892775
FHIT	FHIT	Definite	FHIT	FRUCTOSE		DrugBank	17139284|17016423
FIP1L1	FIP1L1	Definite	FIP1L1	IMATINIB		FDA
FKBP1A	FKBP1A	Definite	FKBP1A	TEMSIROLIMUS	inhibitor	ChemblInteractions
FKBP1A	FKBP1A	Definite	FKBP1A	SIROLIMUS	inhibitor|other	TdgClinicalTrial|GuideToPharmacologyInteractions|ChemblInteractions|TEND|DrugBank	12742462|11752352
FKBP1A	FKBP1A	Definite	FKBP1A	TACROLIMUS	inhibitor	TdgClinicalTrial|GuideToPharmacologyInteractions|ChemblInteractions|TEND|DrugBank	17524933|16289353
FKBP1A	FKBP1A	Definite	FKBP1A	PIMECROLIMUS	inhibitor|potentiator	ChemblInteractions|TEND|DrugBank	12113647
FKBP1A	FKBP1A	Definite	FKBP1A	EVEROLIMUS	inhibitor	ClearityFoundationClinicalTrial|ChemblInteractions
FKBP4	FKBP4	Definite	FKBP4	SIROLIMUS		NCI	1700475
FKBP5	FKBP5	Definite	FKBP5	VENLAFAXINE		PharmGKB
FKBP5	FKBP5	Definite	FKBP5	CLOMIPRAMINE		PharmGKB
FLOT1	FLOT1	Definite	FLOT1	CARBAMAZEPINE		PharmGKB
FN1	FN1	Definite	FN1	OCRIPLASMIN	cleavage	ChemblInteractions|DrugBank	23193358
FOLR3	FOLR3	Definite	FOLR3	FOLIC ACID	binder	DrugBank	7727426|8110752|8061055|11752352|17139284|17016423
FTH1	FTH1	Definite	FTH1	IRON DEXTRAN	other	DrugBank	17139284|17016423
FTL	FTL	Definite	FTL	IRON DEXTRAN	other	DrugBank	17139284|17016423
FUS	FUS	Definite	FUS	TRETINOIN		NCI	10691862
FXN	FXN	Definite	FXN	EPOETIN BETA		NCI	16269021
G6PD	G6PD	Definite	G6PD	ASCORBATE		NCI|FDA	9101560
G6PD	G6PD	Definite	G6PD	SULFAMETHOXAZOLE		FDA
G6PD	G6PD	Definite	G6PD	RASBURICASE		PharmGKB|FDA
G6PD	G6PD	Definite	G6PD	TRIAMCINOLONE		NCI	1197440
G6PD	G6PD	Definite	G6PD	METHYLENE BLUE		PharmGKB|FDA
G6PD	G6PD	Definite	G6PD	NALIDIXIC ACID		FDA
G6PD	G6PD	Definite	G6PD	SODIUM SULFATE		FDA
G6PD	G6PD	Definite	G6PD	QUININE SULFATE		FDA
G6PD	G6PD	Definite	G6PD	DIAZEPAM		NCI	12020046
G6PD	G6PD	Definite	G6PD	GLYBURIDE		PharmGKB|FDA
G6PD	G6PD	Definite	G6PD	SODIUM CHLORIDE		FDA
G6PD	G6PD	Definite	G6PD	MAFENIDE		FDA
G6PD	G6PD	Definite	G6PD	SULFADOXINE		PharmGKB
G6PD	G6PD	Definite	G6PD	PROPRANOLOL		NCI	10395986
G6PD	G6PD	Definite	G6PD	DABRAFENIB		CGI
G6PD	G6PD	Definite	G6PD	OMEPRAZOLE		NCI	16570509
G6PD	G6PD	Definite	G6PD	CHLORPROPAMIDE		FDA
G6PD	G6PD	Definite	G6PD	LIDOCAINE		FDA
G6PD	G6PD	Definite	G6PD	TRIMETHOPRIM		FDA
G6PD	G6PD	Definite	G6PD	METOCLOPRAMIDE		FDA
G6PD	G6PD	Definite	G6PD	PYRIMETHAMINE		PharmGKB
G6PD	G6PD	Definite	G6PD	GLIMEPIRIDE		FDA
G6PD	G6PD	Definite	G6PD	BUSULFAN		NCI	2635153
G6PD	G6PD	Definite	G6PD	TRAMETINIB		FDA
G6PD	G6PD	Definite	G6PD	SULFISOXAZOLE		FDA
G6PD	G6PD	Definite	G6PD	ZINC CHLORIDE		NCI	15596258
G6PD	G6PD	Definite	G6PD	CHLOROQUINE		FDA
G6PD	G6PD	Definite	G6PD	NITROFURANTOIN		FDA
G6PD	G6PD	Definite	G6PD	SULFASALAZINE		FDA
G6PD	G6PD	Definite	G6PD	PREDNISOLONE		NCI	16324786
G6PD	G6PD	Definite	G6PD	NIMESULIDE		NCI	12839301
G6PD	G6PD	Definite	G6PD	ARTESUNATE		PharmGKB
G6PD	G6PD	Definite	G6PD	PRIMAQUINE		PharmGKB|FDA
G6PD	G6PD	Definite	G6PD	GLIPIZIDE		FDA
G6PD	G6PD	Definite	G6PD	PRILOCAINE		FDA
G6PD	G6PD	Definite	G6PD	CARMUSTINE		PharmGKB
G6PD	G6PD	Definite	G6PD	ERYTHROMYCIN		FDA
G6PD	G6PD	Definite	G6PD	SODIUM NITRITE		FDA
G6PD	G6PD	Definite	G6PD	PENICILLIN G POTASSIUM		NCI	12530481
G6PD	G6PD	Definite	G6PD	SODIUM ASCORBATE		FDA
G6PD	G6PD	Definite	G6PD	PEGLOTICASE		FDA
G6PD	G6PD	Definite	G6PD	SUCCIMER		FDA
GAA	GAA	Definite	GAA	MIGLITOL	inhibitor|antagonist	GuideToPharmacologyInteractions|ChemblInteractions|DrugBank	19085811|19818342
GAA	GAA	Definite	GAA	ACARBOSE	inhibitor	TdgClinicalTrial|TEND|DrugBank|TTD	11404235|3467980|15292070|1594557|3539207|16702880|11752352|16763908
GABBR2	GABBR2	Definite	GABBR2	OXYBATE		TdgClinicalTrial
GABBR2	GABBR2	Definite	GABBR2	SODIUM OXYBATE	agonist	ChemblInteractions
GABBR2	GABBR2	Definite	GABBR2	BACLOFEN	agonist	TdgClinicalTrial|GuideToPharmacologyInteractions|ChemblInteractions|TEND|DrugBank	10658574|8388192|15235087|10751439|10328880|19303900|10545129|11008066
GABRA1	GABRA1	Definite	GABRA1	ZOLPIDEM	allosteric modulator	TdgClinicalTrial|GuideToPharmacologyInteractions|TEND
GABRA1	GABRA1	Definite	GABRA1	OXAZEPAM	positive allosteric modulator|potentiator	TdgClinicalTrial|ChemblInteractions|TEND|DrugBank	18384456|11752090
GABRA1	GABRA1	Definite	GABRA1	ERGOLOID MESYLATES	agonist	DrugBank	1664802|8786706|12955907
GABRA1	GABRA1	Definite	GABRA1	CLORAZEPIC ACID		TdgClinicalTrial|TEND
GABRA1	GABRA1	Definite	GABRA1	ZOLPIDEM TARTRATE	positive allosteric modulator	ChemblInteractions
GABRA1	GABRA1	Definite	GABRA1	BARBITAL	antagonist|potentiator	DrugBank|TTD	14579514|11264449|10209232|10487207
GABRA1	GABRA1	Definite	GABRA1	METHYPRYLON	antagonist|positive allosteric modulator|agonist	TdgClinicalTrial|ChemblInteractions|TEND|DrugBank|TTD	11752352|17139284|1352660|17016423
GABRA1	GABRA1	Definite	GABRA1	CHLORDIAZEPOXIDE HYDROCHLORIDE	positive allosteric modulator	ChemblInteractions
GABRA1	GABRA1	Definite	GABRA1	MEPROBAMATE	antagonist|positive allosteric modulator|agonist	TdgClinicalTrial|ChemblInteractions|TEND|DrugBank|TTD	9067327|11752352|19244096
GABRA1	GABRA1	Definite	GABRA1	PRIMIDONE	antagonist|positive allosteric modulator|potentiator	TdgClinicalTrial|ChemblInteractions|TEND|DrugBank|TTD	14579514|11264449|11752352|17139284|10209232|17016423|10487207
GABRA1	GABRA1	Definite	GABRA1	ALPRAZOLAM	allosteric modulator|positive allosteric modulator	TdgClinicalTrial|GuideToPharmacologyInteractions|ChemblInteractions|TEND|DrugBank	14978513|18384456
GABRA1	GABRA1	Definite	GABRA1	THIOPENTAL SODIUM	positive allosteric modulator	ChemblInteractions
GABRA1	GABRA1	Definite	GABRA1	BROMAZEPAM	potentiator	TdgClinicalTrial|TEND|DrugBank	18384456
GABRA1	GABRA1	Definite	GABRA1	TALBUTAL	antagonist|positive allosteric modulator|potentiator	TdgClinicalTrial|ChemblInteractions|TEND|DrugBank|TTD	14579514|11264449|11752352|17139284|10209232|17016423|10487207
GABRA1	GABRA1	Definite	GABRA1	ENFLURANE	positive allosteric modulator	TdgClinicalTrial|ChemblInteractions|TEND|DrugBank	16973644|16402123|11465594
GABRA1	GABRA1	Definite	GABRA1	ZOPICLONE	potentiator	TdgClinicalTrial|TEND|DrugBank	18973287|20303942|19942638|15291009|6135616
GABRA1	GABRA1	Definite	GABRA1	ACAMPROSATE CALCIUM		ChemblInteractions
GABRA1	GABRA1	Definite	GABRA1	CLONAZEPAM	allosteric modulator|positive allosteric modulator	TdgClinicalTrial|GuideToPharmacologyInteractions|ChemblInteractions|TEND|DrugBank	18384456|11752090
GABRA1	GABRA1	Definite	GABRA1	MIDAZOLAM HYDROCHLORIDE	positive allosteric modulator	ChemblInteractions
GABRA1	GABRA1	Definite	GABRA1	METHOHEXITAL	antagonist	TdgClinicalTrial|TEND|DrugBank|TTD	9014160|11752352|17139284|17016423
GABRA1	GABRA1	Definite	GABRA1	DIAZEPAM	allosteric modulator|positive allosteric modulator|potentiator	TdgClinicalTrial|GuideToPharmacologyInteractions|ChemblInteractions|TEND|DrugBank	18384456|11752090|15009644
GABRA1	GABRA1	Definite	GABRA1	BUTALBITAL	antagonist|positive allosteric modulator|potentiator	TdgClinicalTrial|ChemblInteractions|TEND|DrugBank|TTD	14579514|11264449|11752352|17139284|10209232|17016423|10487207|11279945
GABRA1	GABRA1	Definite	GABRA1	DESFLURANE	positive allosteric modulator	TdgClinicalTrial|ChemblInteractions|TEND|DrugBank	18384456|11752090
GABRA1	GABRA1	Definite	GABRA1	THIOPENTAL	potentiator	TdgClinicalTrial|TEND|DrugBank	14579514|11264449|10209232|10487207|18619475
GABRA1	GABRA1	Definite	GABRA1	CLORAZEPATE DIPOTASSIUM	positive allosteric modulator	ChemblInteractions
GABRA1	GABRA1	Definite	GABRA1	THIAMYLAL SODIUM	positive allosteric modulator	ChemblInteractions
GABRA1	GABRA1	Definite	GABRA1	PROPOFOL	positive allosteric modulator	ChemblInteractions|DrugBank
GABRA1	GABRA1	Definite	GABRA1	GLUTETHIMIDE	positive allosteric modulator|agonist	ChemblInteractions|DrugBank	6318143
GABRA1	GABRA1	Definite	GABRA1	CLOTIAZEPAM	potentiator	TdgClinicalTrial|TEND|DrugBank	18855614|18604239
GABRA1	GABRA1	Definite	GABRA1	CHLORDIAZEPOXIDE	positive allosteric modulator	TdgClinicalTrial|ChemblInteractions|TEND
GABRA1	GABRA1	Definite	GABRA1	ESZOPICLONE	positive allosteric modulator|potentiator	TdgClinicalTrial|ChemblInteractions|DrugBank	18973287|19942638
GABRA1	GABRA1	Definite	GABRA1	ESTAZOLAM	positive allosteric modulator|potentiator	TdgClinicalTrial|ChemblInteractions|TEND|DrugBank	639854|2889803
GABRA1	GABRA1	Definite	GABRA1	METHADONE	allosteric modulator	GuideToPharmacologyInteractions
GABRA1	GABRA1	Definite	GABRA1	QUAZEPAM	antagonist|positive allosteric modulator|potentiator	TdgClinicalTrial|ChemblInteractions|TEND|DrugBank|TTD	3017690|11752352|17139284|2892106|17016423
GABRA1	GABRA1	Definite	GABRA1	SEVOFLURANE	positive allosteric modulator|agonist	TdgClinicalTrial|ChemblInteractions|TEND|DrugBank	17139284|17016423
GABRA1	GABRA1	Definite	GABRA1	OLANZAPINE		DrugBank	8822531
GABRA1	GABRA1	Definite	GABRA1	TEMAZEPAM	positive allosteric modulator|potentiator	TdgClinicalTrial|ChemblInteractions|TEND|DrugBank	18384456|20138190
GABRA1	GABRA1	Definite	GABRA1	FLURAZEPAM		TdgClinicalTrial|TEND
GABRA1	GABRA1	Definite	GABRA1	CLOBAZAM	antagonist|positive allosteric modulator	TdgClinicalTrial|ChemblInteractions|TEND|DrugBank|TTD	18384456|11752090
GABRA1	GABRA1	Definite	GABRA1	FLURAZEPAM HYDROCHLORIDE	positive allosteric modulator	ChemblInteractions
GABRA1	GABRA1	Definite	GABRA1	ETOMIDATE	antagonist|positive allosteric modulator|agonist	TdgClinicalTrial|ChemblInteractions|TEND|DrugBank|TTD	19809285|11752352|17139284|17016423|19741491
GABRA1	GABRA1	Definite	GABRA1	BUTETHAL	antagonist|potentiator	TdgClinicalTrial|TEND|DrugBank|TTD	14579514|11264449|11752352|17139284|10209232|17016423|10487207
GABRA1	GABRA1	Definite	GABRA1	HALAZEPAM	antagonist|positive allosteric modulator|potentiator	TdgClinicalTrial|ChemblInteractions|TEND|DrugBank|TTD	6738302|2867566|11752352|17139284|17016423
GABRA1	GABRA1	Definite	GABRA1	HALOTHANE	positive allosteric modulator	ChemblInteractions|DrugBank	17139284|17016423
GABRA1	GABRA1	Definite	GABRA1	ETHCHLORVYNOL	antagonist|positive allosteric modulator	ChemblInteractions|DrugBank|TTD	1585214
GABRA1	GABRA1	Definite	GABRA1	ALCOHOL	antagonist	TTD
GABRA1	GABRA1	Definite	GABRA1	LORAZEPAM	positive allosteric modulator	TdgClinicalTrial|ChemblInteractions|TEND
GABRA1	GABRA1	Definite	GABRA1	PHENOBARBITAL	potentiator	TdgClinicalTrial|TEND|DrugBank	14579514|11264449|2871724|17139284|10209232|17016423|10487207
GABRA1	GABRA1	Definite	GABRA1	THIAMYLAL	antagonist|agonist	TdgClinicalTrial|TEND|DrugBank|TTD	14579514|11900777|11264449|17139284|10209232|17016423|10487207|18619475
GABRA1	GABRA1	Definite	GABRA1	ZALEPLON	potentiator|positive allosteric modulator	TdgClinicalTrial|ChemblInteractions|TEND|DrugBank	15783240|12608888|17139284|17016423|10515302|12404558
GABRA1	GABRA1	Definite	GABRA1	MEPHOBARBITAL	antagonist|potentiator	DrugBank|TTD	20692323|14579514|21194017|11264449|11752352|17139284|10209232|17016423|10487207
GABRA1	GABRA1	Definite	GABRA1	MIDAZOLAM		TdgClinicalTrial|TEND
GABRA1	GABRA1	Definite	GABRA1	METHARBITAL	antagonist|positive allosteric modulator|potentiator	TdgClinicalTrial|ChemblInteractions|TEND|DrugBank|TTD	14579514|11264449|11752352|17139284|10209232|17016423|10487207
GABRA1	GABRA1	Definite	GABRA1	PRAZEPAM	antagonist|positive allosteric modulator|potentiator	TdgClinicalTrial|ChemblInteractions|TEND|DrugBank|TTD	9145922|11752352|17139284|17016423
GABRA1	GABRA1	Definite	GABRA1	KETAZOLAM	potentiator	DrugBank	18384456|11752090|15009644|2874815
GABRA1	GABRA1	Definite	GABRA1	ISOFLURANE	positive allosteric modulator	TdgClinicalTrial|ChemblInteractions|TEND
GABRA1	GABRA1	Definite	GABRA1	TRICLOFOS SODIUM		ChemblInteractions
GABRA1	GABRA1	Definite	GABRA1	AMOXAPINE	binder|antagonist	DrugBank	9589848|1966571
GABRA1	GABRA1	Definite	GABRA1	PRASTERONE	antagonist	DrugBank	9262347
GABRA1	GABRA1	Definite	GABRA1	BUTABARBITAL	antagonist|positive allosteric modulator	TdgClinicalTrial|TEND|DrugBank|TTD	11264449|10209232
GABRA1	GABRA1	Definite	GABRA1	METHOHEXITAL SODIUM	positive allosteric modulator	ChemblInteractions
GABRA1	GABRA1	Definite	GABRA1	FLUMAZENIL	allosteric modulator|positive allosteric modulator|antagonist	TdgClinicalTrial|GuideToPharmacologyInteractions|ChemblInteractions|TEND|DrugBank|TTD	8693922|11864636|17016423
GABRA1	GABRA1	Definite	GABRA1	BUTABARBITAL SODIUM	positive allosteric modulator	ChemblInteractions
GABRA1	GABRA1	Definite	GABRA1	NITRAZEPAM	antagonist|potentiator	TdgClinicalTrial|TEND|DrugBank|TTD	10877119|18384456|11752090|18603831|11752352
GABRA1	GABRA1	Definite	GABRA1	TOPIRAMATE	positive allosteric modulator|agonist	TdgClinicalTrial|ChemblInteractions|TEND|DrugBank	19998575|17139284|17016423|19417176
GABRB1	GABRB1	Definite	GABRB1	FLURAZEPAM HYDROCHLORIDE	positive allosteric modulator	ChemblInteractions
GABRB1	GABRB1	Definite	GABRB1	TOPIRAMATE		ChemblInteractions
GABRB1	GABRB1	Definite	GABRB1	CHLORDIAZEPOXIDE HYDROCHLORIDE	positive allosteric modulator	ChemblInteractions
GABRB1	GABRB1	Definite	GABRB1	CHLORDIAZEPOXIDE	positive allosteric modulator	TdgClinicalTrial|ChemblInteractions|TEND
GABRB1	GABRB1	Definite	GABRB1	ENFLURANE		ChemblInteractions
GABRB1	GABRB1	Definite	GABRB1	FLURAZEPAM		TdgClinicalTrial|TEND
GABRB1	GABRB1	Definite	GABRB1	PROPOFOL	positive allosteric modulator	ChemblInteractions
GABRB1	GABRB1	Definite	GABRB1	MEPROBAMATE	agonist	ChemblInteractions
GABRB1	GABRB1	Definite	GABRB1	CLORAZEPIC ACID		TdgClinicalTrial|TEND
GABRB1	GABRB1	Definite	GABRB1	ETOMIDATE		ChemblInteractions
GABRB1	GABRB1	Definite	GABRB1	METHYPRYLON	positive allosteric modulator	ChemblInteractions
GABRB1	GABRB1	Definite	GABRB1	FLUMAZENIL		ChemblInteractions
GABRB1	GABRB1	Definite	GABRB1	PRIMIDONE	positive allosteric modulator	ChemblInteractions
GABRB1	GABRB1	Definite	GABRB1	DESFLURANE	positive allosteric modulator	ChemblInteractions
GABRB1	GABRB1	Definite	GABRB1	CLOTIAZEPAM	potentiator	TdgClinicalTrial|TEND|DrugBank	18855614
GABRB1	GABRB1	Definite	GABRB1	LORAZEPAM	positive allosteric modulator	TdgClinicalTrial|ChemblInteractions|TEND
GABRB1	GABRB1	Definite	GABRB1	BUTALBITAL	positive allosteric modulator	ChemblInteractions
GABRB1	GABRB1	Definite	GABRB1	HALOTHANE	positive allosteric modulator	ChemblInteractions
GABRB1	GABRB1	Definite	GABRB1	SEVOFLURANE	positive allosteric modulator	ChemblInteractions
GABRB1	GABRB1	Definite	GABRB1	CLOBAZAM	positive allosteric modulator	TdgClinicalTrial|ChemblInteractions|TEND
GABRB1	GABRB1	Definite	GABRB1	MIDAZOLAM		TdgClinicalTrial|TEND
GABRB1	GABRB1	Definite	GABRB1	METHOHEXITAL SODIUM	positive allosteric modulator	ChemblInteractions
GABRB1	GABRB1	Definite	GABRB1	THIAMYLAL SODIUM	positive allosteric modulator	ChemblInteractions
GABRB1	GABRB1	Definite	GABRB1	ESTAZOLAM	positive allosteric modulator|potentiator	TdgClinicalTrial|ChemblInteractions|TEND|DrugBank	639854|2889803
GABRB1	GABRB1	Definite	GABRB1	BROMAZEPAM	potentiator	TdgClinicalTrial|TEND|DrugBank	18384456
GABRB1	GABRB1	Definite	GABRB1	OXAZEPAM	positive allosteric modulator|potentiator	TdgClinicalTrial|ChemblInteractions|TEND|DrugBank	18384456|11752090
GABRB1	GABRB1	Definite	GABRB1	ETHCHLORVYNOL		ChemblInteractions
GABRB1	GABRB1	Definite	GABRB1	CLORAZEPATE DIPOTASSIUM	positive allosteric modulator	ChemblInteractions
GABRB1	GABRB1	Definite	GABRB1	TALBUTAL	positive allosteric modulator	ChemblInteractions
GABRB1	GABRB1	Definite	GABRB1	ALPRAZOLAM	positive allosteric modulator	TdgClinicalTrial|ChemblInteractions|TEND
GABRB1	GABRB1	Definite	GABRB1	ISOFLURANE	positive allosteric modulator	ChemblInteractions
GABRB1	GABRB1	Definite	GABRB1	TEMAZEPAM	positive allosteric modulator|potentiator	TdgClinicalTrial|ChemblInteractions|TEND|DrugBank	18384456|20138190
GABRB1	GABRB1	Definite	GABRB1	METHARBITAL	positive allosteric modulator	ChemblInteractions
GABRB1	GABRB1	Definite	GABRB1	LINDANE	antagonist	DrugBank	12614680|7885191|12645305|7566682|20600211|10592235|17139284|14635176|17016423|9530529|8841090
GABRB1	GABRB1	Definite	GABRB1	QUAZEPAM	positive allosteric modulator|potentiator	TdgClinicalTrial|ChemblInteractions|TEND|DrugBank	3017690|2892106
GABRB1	GABRB1	Definite	GABRB1	GLUTETHIMIDE		ChemblInteractions
GABRB1	GABRB1	Definite	GABRB1	NITRAZEPAM	potentiator	TdgClinicalTrial|TEND|DrugBank	18384456|11752090
GABRB1	GABRB1	Definite	GABRB1	ZALEPLON	positive allosteric modulator	ChemblInteractions
GABRB1	GABRB1	Definite	GABRB1	TRICLOFOS SODIUM		ChemblInteractions
GABRB1	GABRB1	Definite	GABRB1	PRAZEPAM	positive allosteric modulator|potentiator	TdgClinicalTrial|ChemblInteractions|TEND|DrugBank	7773620
GABRB1	GABRB1	Definite	GABRB1	CLONAZEPAM	positive allosteric modulator	TdgClinicalTrial|ChemblInteractions|TEND
GABRB1	GABRB1	Definite	GABRB1	HALAZEPAM	positive allosteric modulator|potentiator	TdgClinicalTrial|ChemblInteractions|TEND|DrugBank	6738302|2867566
GABRB1	GABRB1	Definite	GABRB1	ESZOPICLONE	positive allosteric modulator	ChemblInteractions
GABRB1	GABRB1	Definite	GABRB1	BUTABARBITAL SODIUM	positive allosteric modulator	ChemblInteractions
GABRB1	GABRB1	Definite	GABRB1	ZOLPIDEM TARTRATE	positive allosteric modulator	ChemblInteractions
GABRB1	GABRB1	Definite	GABRB1	KETAZOLAM	potentiator	DrugBank	18384456|11752090|15009644|2874815
GABRB1	GABRB1	Definite	GABRB1	MIDAZOLAM HYDROCHLORIDE	positive allosteric modulator	ChemblInteractions
GABRB1	GABRB1	Definite	GABRB1	ACAMPROSATE CALCIUM		ChemblInteractions
GABRB1	GABRB1	Definite	GABRB1	DIAZEPAM	positive allosteric modulator|potentiator	TdgClinicalTrial|ChemblInteractions|TEND|DrugBank	18384456|11752090
GABRB1	GABRB1	Definite	GABRB1	THIOPENTAL SODIUM	positive allosteric modulator	ChemblInteractions
GABRB2	GABRB2	Definite	GABRB2	TRICLOFOS SODIUM		ChemblInteractions
GABRB2	GABRB2	Definite	GABRB2	QUAZEPAM	positive allosteric modulator	ChemblInteractions
GABRB2	GABRB2	Definite	GABRB2	FLUMAZENIL		ChemblInteractions
GABRB2	GABRB2	Definite	GABRB2	BUTALBITAL	positive allosteric modulator	ChemblInteractions
GABRB2	GABRB2	Definite	GABRB2	ETOMIDATE		ChemblInteractions
GABRB2	GABRB2	Definite	GABRB2	PRIMIDONE	positive allosteric modulator	ChemblInteractions
GABRB2	GABRB2	Definite	GABRB2	BUTABARBITAL SODIUM	positive allosteric modulator	ChemblInteractions
GABRB2	GABRB2	Definite	GABRB2	THIAMYLAL SODIUM	positive allosteric modulator	ChemblInteractions
GABRB2	GABRB2	Definite	GABRB2	TOPIRAMATE		ChemblInteractions
GABRB2	GABRB2	Definite	GABRB2	CHLORDIAZEPOXIDE	positive allosteric modulator	TdgClinicalTrial|ChemblInteractions|TEND
GABRB2	GABRB2	Definite	GABRB2	ISOFLURANE	positive allosteric modulator	ChemblInteractions
GABRB2	GABRB2	Definite	GABRB2	CHLORDIAZEPOXIDE HYDROCHLORIDE	positive allosteric modulator	ChemblInteractions
GABRB2	GABRB2	Definite	GABRB2	METHOHEXITAL SODIUM	positive allosteric modulator	ChemblInteractions
GABRB2	GABRB2	Definite	GABRB2	HALAZEPAM	positive allosteric modulator|potentiator	TdgClinicalTrial|ChemblInteractions|TEND|DrugBank	6738302|2867566
GABRB2	GABRB2	Definite	GABRB2	ENFLURANE		ChemblInteractions
GABRB2	GABRB2	Definite	GABRB2	ESZOPICLONE	positive allosteric modulator	ChemblInteractions
GABRB2	GABRB2	Definite	GABRB2	METHYPRYLON	positive allosteric modulator	ChemblInteractions
GABRB2	GABRB2	Definite	GABRB2	ETHCHLORVYNOL	antagonist	ChemblInteractions|TTD
GABRB2	GABRB2	Definite	GABRB2	MIDAZOLAM		TdgClinicalTrial|TEND
GABRB2	GABRB2	Definite	GABRB2	NITRAZEPAM	potentiator	TdgClinicalTrial|TEND|DrugBank	18384456|11752090
GABRB2	GABRB2	Definite	GABRB2	DIAZEPAM	positive allosteric modulator|potentiator	TdgClinicalTrial|ChemblInteractions|TEND|DrugBank	18384456|11752090
GABRB2	GABRB2	Definite	GABRB2	SEVOFLURANE	positive allosteric modulator	ChemblInteractions
GABRB2	GABRB2	Definite	GABRB2	CLORAZEPIC ACID		TdgClinicalTrial|TEND
GABRB2	GABRB2	Definite	GABRB2	ALPRAZOLAM	positive allosteric modulator	TdgClinicalTrial|ChemblInteractions|TEND
GABRB2	GABRB2	Definite	GABRB2	CLORAZEPATE DIPOTASSIUM	positive allosteric modulator	ChemblInteractions
GABRB2	GABRB2	Definite	GABRB2	ESTAZOLAM	positive allosteric modulator|potentiator	TdgClinicalTrial|ChemblInteractions|TEND|DrugBank	639854|2889803
GABRB2	GABRB2	Definite	GABRB2	OXAZEPAM	positive allosteric modulator|potentiator	TdgClinicalTrial|ChemblInteractions|TEND|DrugBank	18384456|11752090
GABRB2	GABRB2	Definite	GABRB2	HALOTHANE	positive allosteric modulator	ChemblInteractions
GABRB2	GABRB2	Definite	GABRB2	BROMAZEPAM	potentiator	TdgClinicalTrial|TEND|DrugBank	18384456
GABRB2	GABRB2	Definite	GABRB2	PROPOFOL	positive allosteric modulator|potentiator	TdgClinicalTrial|ChemblInteractions|TEND|DrugBank	16402123
GABRB2	GABRB2	Definite	GABRB2	CLONAZEPAM	positive allosteric modulator	TdgClinicalTrial|ChemblInteractions|TEND
GABRB2	GABRB2	Definite	GABRB2	LORAZEPAM	positive allosteric modulator	TdgClinicalTrial|ChemblInteractions|TEND
GABRB2	GABRB2	Definite	GABRB2	CLOTIAZEPAM	potentiator	TdgClinicalTrial|TEND|DrugBank	18604239
GABRB2	GABRB2	Definite	GABRB2	FLURAZEPAM		TdgClinicalTrial|TEND
GABRB2	GABRB2	Definite	GABRB2	MEPROBAMATE	agonist	ChemblInteractions
GABRB2	GABRB2	Definite	GABRB2	MIDAZOLAM HYDROCHLORIDE	positive allosteric modulator	ChemblInteractions
GABRB2	GABRB2	Definite	GABRB2	GLUTETHIMIDE		ChemblInteractions
GABRB2	GABRB2	Definite	GABRB2	TEMAZEPAM	positive allosteric modulator|potentiator	TdgClinicalTrial|ChemblInteractions|TEND|DrugBank	18384456|20138190
GABRB2	GABRB2	Definite	GABRB2	METHARBITAL	positive allosteric modulator	ChemblInteractions
GABRB2	GABRB2	Definite	GABRB2	DESFLURANE	positive allosteric modulator	ChemblInteractions
GABRB2	GABRB2	Definite	GABRB2	FOSPROPOFOL	potentiator	TdgClinicalTrial|TEND|DrugBank	16402123
GABRB2	GABRB2	Definite	GABRB2	FLURAZEPAM HYDROCHLORIDE	positive allosteric modulator	ChemblInteractions
GABRB2	GABRB2	Definite	GABRB2	ACAMPROSATE CALCIUM		ChemblInteractions
GABRB2	GABRB2	Definite	GABRB2	CLOBAZAM	positive allosteric modulator	TdgClinicalTrial|ChemblInteractions|TEND
GABRB2	GABRB2	Definite	GABRB2	THIOPENTAL SODIUM	positive allosteric modulator	ChemblInteractions
GABRB2	GABRB2	Definite	GABRB2	PRAZEPAM	positive allosteric modulator|potentiator	TdgClinicalTrial|ChemblInteractions|TEND|DrugBank	7773620
GABRB2	GABRB2	Definite	GABRB2	TALBUTAL	positive allosteric modulator	ChemblInteractions
GANAB	GANAB	Definite	GANAB	MIGLITOL	antagonist	DrugBank	19085811|19818342
GAPDH	GAPDH	Definite	GAPDH	TAMOXIFEN		NCI	9883985
GAPDH	GAPDH	Definite	GAPDH	ESTRADIOL		NCI	9883985
GAPDH	GAPDH	Definite	GAPDH	DEFEROXAMINE		NCI	9486123
GARS	GARS	Definite	GARS	GLYCINE		DrugBank	17433503|17150752|16982409|17544401|17035524
GART	GART	Definite	GART	PEMETREXED (CHEMBL1201258)		TdgClinicalTrial|TEND
GART	GART	Definite	GART	PEMETREXED DISODIUM	inhibitor	ChemblInteractions
GATM	GATM	Definite	GATM	GLYCINE		DrugBank	17486546|16970975
GATM	GATM	Definite	GATM	ORNITHINE		DrugBank	7173402|5335895|17139284|11691635|17016423
GBA	GBA	Definite	GBA	IMIGLUCERASE		DrugBank	20336596
GC	GC	Definite	GC	ASPIRIN		NCI	17555340
GC	GC	Definite	GC	ANISINDIONE	inhibitor	ChemblInteractions
GCLC	GCLC	Definite	GCLC	CARBOPLATIN		NCI	11911273
GCLC	GCLC	Definite	GCLC	ALCOHOL		NCI	10385658
GCLM	GCLM	Definite	GCLM	MELATONIN		NCI	10515588
GCLM	GCLM	Definite	GCLM	HYDROGEN PEROXIDE		NCI	7615092
GCLM	GCLM	Definite	GCLM	GONADOTROPIN, CHORIONIC		NCI	11780957
GCSH	GCSH	Definite	GCSH	GLYCINE		DrugBank	17361008
GDA	GDA	Definite	GDA	THIOGUANINE		NCI	7384171
GFAP	GFAP	Definite	GFAP	SORBITOL		NCI	11968061
GFAP	GFAP	Definite	GFAP	PERMETHRIN		NCI	14555407
GFAP	GFAP	Definite	GFAP	CAFFEINE		NCI	15260132
GFAP	GFAP	Definite	GFAP	METHIMAZOLE		NCI	10375702
GFAP	GFAP	Definite	GFAP	NIFEDIPINE		NCI	10222112|7615340|7600665
GFAP	GFAP	Definite	GFAP	MELATONIN		NCI	10877823
GFAP	GFAP	Definite	GFAP	PROPRANOLOL		NCI	15328477
GFAP	GFAP	Definite	GFAP	AMPHETAMINE		NCI	7569352|15044042
GFAP	GFAP	Definite	GFAP	NIMODIPINE		NCI	9192289
GFAP	GFAP	Definite	GFAP	PENTOXIFYLLINE		NCI	12898537
GFAP	GFAP	Definite	GFAP	DISULFIRAM		NCI	1992564
GFAP	GFAP	Definite	GFAP	COLCHICINE		NCI	10211779|15307907
GFAP	GFAP	Definite	GFAP	ASPIRIN		NCI	17194886
GFAP	GFAP	Definite	GFAP	PROCARBAZINE		NCI	8806841
GFAP	GFAP	Definite	GFAP	PROGESTERONE		NCI	9370212
GFAP	GFAP	Definite	GFAP	PIOGLITAZONE		NCI	15649489
GFAP	GFAP	Definite	GFAP	ASCORBATE		NCI	2072096|16608072
GFAP	GFAP	Definite	GFAP	PRASTERONE		NCI	14973190
GFAP	GFAP	Definite	GFAP	HYDROGEN PEROXIDE		NCI	9402560|11328753
GFAP	GFAP	Definite	GFAP	ISOPROTERENOL		NCI	8381971
GFAP	GFAP	Definite	GFAP	CAPSAICIN		NCI	15076747
GGH	GGH	Definite	GGH	THIOGUANINE		NCI	16041371
GGH	GGH	Definite	GGH	BEVACIZUMAB		PharmGKB
GGH	GGH	Definite	GGH	PEMETREXED DISODIUM		PharmGKB
GGPS1	GGPS1	Definite	GGPS1	ZOLEDRONIC ACID	inhibitor	TdgClinicalTrial|DrugBank	17535895
GJA1	GJA1	Definite	GJA1	LABETALOL		NCI	16448880
GJA1	GJA1	Definite	GJA1	ATENOLOL		NCI	16448880
GJA1	GJA1	Definite	GJA1	RETINOL		NCI	16292552
GJA1	GJA1	Definite	GJA1	ASCORBATE		NCI	16448880
GJA1	GJA1	Definite	GJA1	BLEOMYCIN (CHEMBL3039590)		NCI	16600115
GJA1	GJA1	Definite	GJA1	FLUFENAMIC ACID	inhibitor	GuideToPharmacologyInteractions
GJA1	GJA1	Definite	GJA1	PROPYLTHIOURACIL		NCI	12606457
GJA1	GJA1	Definite	GJA1	CARBENOXOLONE	inhibitor	GuideToPharmacologyInteractions
GJA1	GJA1	Definite	GJA1	CARVEDILOL	other	NCI|DrugBank	16448880|16563290
GJB6	GJB6	Definite	GJB6	FLUFENAMIC ACID	inhibitor	GuideToPharmacologyInteractions
GJB6	GJB6	Definite	GJB6	CARBENOXOLONE	inhibitor	GuideToPharmacologyInteractions
GLDC	GLDC	Definite	GLDC	GLYCINE		DrugBank	17361008|17158739|17496108
GLO1	GLO1	Definite	GLO1	INDOMETHACIN	inhibitor	DrugBank	17243824
GLS	GLS	Definite	GLS	METHOTREXATE		NCI	15511236
GLS	GLS	Definite	GLS	GLUTAMINE		NCI	9124626|6146632|9392478|11533299|1174515|14722097
GLS	GLS	Definite	GLS	DEXAMETHASONE		NCI	7904483
GLUD1	GLUD1	Definite	GLUD1	HEXACHLOROPHENE	inhibitor	DrugBank	19531491|570044
GLUL	GLUL	Definite	GLUL	GLUTAMINE	product of	DrugBank	16382338|16326016|16547651|16530878|16484281
GNA11	GNA11	Definite	GNA11	TRAMETINIB		CKB	22733540
GNA11	GNA11	Definite	GNA11	VORINOSTAT		CGI
GNA11	GNA11	Definite	GNA11	CABOZANTINIB		CIViC	28103611
GNA11	GNA11	Definite	GNA11	EVEROLIMUS		CKB	27507190
GNAQ	GNAQ	Definite	GNAQ	TRAMETINIB		CKB	22733540
GNAQ	GNAQ	Definite	GNAQ	VERTEPORFIN		CKB	27308390
GNAQ	GNAQ	Definite	GNAQ	EVEROLIMUS		CKB	27507190
GNAS	GNAS	Definite	GNAS	FLUOROURACIL		CIViC	19274060
GNPDA1	GNPDA1	Definite	GNPDA1	DEXTROSE		DrugBank	17139284|17016423
GOT2	GOT2	Definite	GOT2	DOCOSANOL		DrugBank	10592235|17139284|17016423
GPD2	GPD2	Definite	GPD2	HYDROGEN PEROXIDE		NCI	15209538
GPD2	GPD2	Definite	GPD2	METFORMIN HYDROCHLORIDE	inhibitor	ChemblInteractions
GRB2	GRB2	Definite	GRB2	DACTINOMYCIN		NCI	15964235
GRB2	GRB2	Definite	GRB2	PEGADEMASE BOVINE	binder	DrugBank	9299436
GRIA2	GRIA2	Definite	GRIA2	BUTETHAL	antagonist	TdgClinicalTrial|TEND|DrugBank	11264449|10487207
GRIA2	GRIA2	Definite	GRIA2	MEPHOBARBITAL	antagonist	DrugBank	11264449|10487207
GRIA2	GRIA2	Definite	GRIA2	BARBITAL	antagonist	DrugBank	11264449|10487207
GRIA2	GRIA2	Definite	GRIA2	TALBUTAL	antagonist	TdgClinicalTrial|TEND|DrugBank	11264449|10487207
GRIA2	GRIA2	Definite	GRIA2	BUTABARBITAL	antagonist	TdgClinicalTrial|TEND|DrugBank	11264449|10487207
GRIA2	GRIA2	Definite	GRIA2	THIOPENTAL	antagonist	TdgClinicalTrial|TEND|DrugBank	11264449|10487207
GRIA2	GRIA2	Definite	GRIA2	PIRACETAM	allosteric modulator	GuideToPharmacologyInteractions
GRIA2	GRIA2	Definite	GRIA2	PERAMPANEL	antagonist	TdgClinicalTrial|ChemblInteractions
GRIA2	GRIA2	Definite	GRIA2	CYCLOTHIAZIDE	allosteric modulator	GuideToPharmacologyInteractions
GRIA2	GRIA2	Definite	GRIA2	BUTALBITAL	antagonist	TdgClinicalTrial|TEND|DrugBank	11264449|10487207
GRIA2	GRIA2	Definite	GRIA2	METHARBITAL	antagonist	TdgClinicalTrial|TEND|DrugBank	11264449|10487207
GRIA2	GRIA2	Definite	GRIA2	PHENOBARBITAL	antagonist	TdgClinicalTrial|TEND|DrugBank	11264449|10487207|20051697
GRIA2	GRIA2	Definite	GRIA2	TOPIRAMATE	antagonist	ChemblInteractions
GRIA2	GRIA2	Definite	GRIA2	PRIMIDONE	antagonist	TdgClinicalTrial|TEND|DrugBank	11264449|10487207
GRIA3	GRIA3	Definite	GRIA3	TOPIRAMATE	antagonist	ChemblInteractions
GRIA3	GRIA3	Definite	GRIA3	PHENOBARBITAL		NCI	8786535
GRIA3	GRIA3	Definite	GRIA3	PERAMPANEL	antagonist	TdgClinicalTrial|ChemblInteractions
GRM3	GRM3	Definite	GRM3	RISPERIDONE		PharmGKB
GRM5	GRM5	Definite	GRM5	GANCICLOVIR		NCI	12231639|12068048
GRM5	GRM5	Definite	GRM5	ACAMPROSATE		TdgClinicalTrial
GRM5	GRM5	Definite	GRM5	RUFINAMIDE	inhibitor	DrugBank	21351809
GRM5	GRM5	Definite	GRM5	ALCOHOL		NCI	15717208
GSK3A	GSK3A	Definite	GSK3A	LITHIUM CITRATE HYDRATE	inhibitor	ChemblInteractions
GSK3A	GSK3A	Definite	GSK3A	LITHIUM CARBONATE	inhibitor	ChemblInteractions
GSR	GSR	Definite	GSR	CEFOTAXIME		NCI	15895687
GSR	GSR	Definite	GSR	AMIFOSTINE		NCI	12751907
GSR	GSR	Definite	GSR	SEVOFLURANE	antagonist	TTD
GSR	GSR	Definite	GSR	GOSERELIN ACETATE		NCI	15338676
GSR	GSR	Definite	GSR	HALOTHANE	antagonist	TTD
GSR	GSR	Definite	GSR	LEVOFLOXACIN		NCI	15008519
GSR	GSR	Definite	GSR	DESFLURANE	antagonist	TTD
GSR	GSR	Definite	GSR	RETINOL		NCI	6517947
GSR	GSR	Definite	GSR	LANSOPRAZOLE		NCI	17704577
GSR	GSR	Definite	GSR	ENALAPRIL		NCI	10712274
GSR	GSR	Definite	GSR	VITAMIN E		NCI	2035236
GSR	GSR	Definite	GSR	ONDANSETRON		NCI	15458770
GSR	GSR	Definite	GSR	OFLOXACIN		NCI	15008519
GSR	GSR	Definite	GSR	CARVEDILOL		NCI	18498919
GSR	GSR	Definite	GSR	ENFLURANE		TTD
GSR	GSR	Definite	GSR	OXIGLUTATIONE	inhibitor	GuideToPharmacologyInteractions|ChemblInteractions|DrugBank	17139284|17016423
GSR	GSR	Definite	GSR	CARMUSTINE	inhibitor	TdgClinicalTrial|ChemblInteractions|TEND|DrugBank	1312851|3806383|10378469|1394620|12477282|15104113|15321730|6094175
GSS	GSS	Definite	GSS	GLYCINE		DrugBank	17401648|16996193|17397529|17452339|17124497
GSS	GSS	Definite	GSS	ACETYLCYSTEINE	stimulator	DrugBank	2502672
GSTM1	GSTM1	Definite	GSTM1	CHLORAMBUCIL		NCI	15044619
GSTM1	GSTM1	Definite	GSTM1	METHOTREXATE		NCI	17180579
GSTM1	GSTM1	Definite	GSTM1	IRINOTECAN		NCI	16865249
GSTM1	GSTM1	Definite	GSTM1	DICUMAROL		NCI	15044619
GSTM1	GSTM1	Definite	GSTM1	NITROGLYCERIN		NCI	2110160
GSTM1	GSTM1	Definite	GSTM1	DOCETAXEL		NCI	16765145
GSTM1	GSTM1	Definite	GSTM1	PREDNISONE		NCI	11186134
GSTM2	GSTM2	Definite	GSTM2	OXIGLUTATIONE		DrugBank	17139284|17016423
GSTO1	GSTO1	Definite	GSTO1	ARSENIC TRIOXIDE		NCI	15761769
GSTP1	GSTP1	Definite	GSTP1	CARBOCYSTEINE		DrugBank	10592235|17139284|17016423
GSTP1	GSTP1	Definite	GSTP1	DOCETAXEL		NCI	10639573
GSTP1	GSTP1	Definite	GSTP1	IFOSFAMIDE		NCI	16282887
GSTP1	GSTP1	Definite	GSTP1	HYDROQUINONE		NCI	15141365
GSTP1	GSTP1	Definite	GSTP1	AZACITIDINE		NCI	11696442
GSTP1	GSTP1	Definite	GSTP1	CARBOPLATIN		NCI|CIViC	25010864|12360105
GSTP1	GSTP1	Definite	GSTP1	CYTARABINE		NCI	3978635
GSTP1	GSTP1	Definite	GSTP1	MERCAPTOPURINE		PharmGKB
GSTP1	GSTP1	Definite	GSTP1	DAUNORUBICIN		NCI	10050715
GSTP1	GSTP1	Definite	GSTP1	DEXAMETHASONE		NCI	1302037
GSTP1	GSTP1	Definite	GSTP1	VITAMIN E		NCI	17029404
GSTP1	GSTP1	Definite	GSTP1	ALCOHOL		NCI	1302037
GSTP1	GSTP1	Definite	GSTP1	PYRIMETHAMINE		PharmGKB
GSTP1	GSTP1	Definite	GSTP1	EPIRUBICIN		PharmGKB
GSTP1	GSTP1	Definite	GSTP1	SELENOMETHIONINE		NCI	1759407
GSTP1	GSTP1	Definite	GSTP1	BUSULFAN		NCI	15779864
GSTP1	GSTP1	Definite	GSTP1	ETOPOSIDE		PharmGKB
GSTP1	GSTP1	Definite	GSTP1	IRINOTECAN		NCI	10639573
GSTP1	GSTP1	Definite	GSTP1	OMEPRAZOLE		NCI	8529327
GSTP1	GSTP1	Definite	GSTP1	THIOTEPA		PharmGKB
GSTP1	GSTP1	Definite	GSTP1	GLYCERIN		DrugBank	17139284|17016423
GSTP1	GSTP1	Definite	GSTP1	PACLITAXEL		CIViC	25010864
GSTP1	GSTP1	Definite	GSTP1	DECITABINE		NCI	11948118|11960994
GSTP1	GSTP1	Definite	GSTP1	MELPHALAN		NCI	15779864|1988111
GSTP1	GSTP1	Definite	GSTP1	PREDNISONE		NCI	11186134|10050715
GSTP1	GSTP1	Definite	GSTP1	OXALIPLATIN		NCI	12072547
GSTP1	GSTP1	Definite	GSTP1	MECHLORETHAMINE HYDROCHLORIDE		NCI	2882834
GSTP1	GSTP1	Definite	GSTP1	ETHACRYNIC ACID		NCI	10900222
GSTP1	GSTP1	Definite	GSTP1	MIFEPRISTONE		NCI	1302037
GSTP1	GSTP1	Definite	GSTP1	CYCLOPHOSPHAMIDE		NCI	9382956
GSTP1	GSTP1	Definite	GSTP1	VERAPAMIL		NCI	3566185
GSTT1	GSTT1	Definite	GSTT1	PACLITAXEL		NCI	12851839
GSTT1	GSTT1	Definite	GSTT1	EPOETIN BETA		NCI	15595630
GSTT1	GSTT1	Definite	GSTT1	THALIDOMIDE		PharmGKB
GUCY1A3	GUCY1A3	Definite	GUCY1A3	RIOCIGUAT	positive allosteric modulator	TdgClinicalTrial|ChemblInteractions
GUCY1A3	GUCY1A3	Definite	GUCY1A3	ISOSORBIDE MONONITRATE	activator	ChemblInteractions
GUCY1A3	GUCY1A3	Definite	GUCY1A3	ISOSORBIDE DINITRATE	activator	ChemblInteractions
GUCY1A3	GUCY1A3	Definite	GUCY1A3	NITRIC OXIDE	activator	ChemblInteractions
GUCY1A3	GUCY1A3	Definite	GUCY1A3	SODIUM NITROPRUSSIDE	activator	ChemblInteractions
GUCY1A3	GUCY1A3	Definite	GUCY1A3	NITROGLYCERIN	activator	ChemblInteractions
GUCY1B3	GUCY1B3	Definite	GUCY1B3	ISOSORBIDE MONONITRATE	activator	ChemblInteractions
GUCY1B3	GUCY1B3	Definite	GUCY1B3	NITRIC OXIDE	activator	ChemblInteractions
GUCY1B3	GUCY1B3	Definite	GUCY1B3	RIOCIGUAT	positive allosteric modulator	TdgClinicalTrial|ChemblInteractions
GUCY1B3	GUCY1B3	Definite	GUCY1B3	NITROGLYCERIN	activator	ChemblInteractions
GUCY1B3	GUCY1B3	Definite	GUCY1B3	SODIUM NITROPRUSSIDE	activator	ChemblInteractions
GUCY1B3	GUCY1B3	Definite	GUCY1B3	ISOSORBIDE DINITRATE	activator	ChemblInteractions
GYPA	GYPA	Definite	GYPA	NEOMYCIN		NCI	10099199
H2AFX	H2AFX	Definite	H2AFX	ACETYLCYSTEINE		NCI	15489221
H2AFX	H2AFX	Definite	H2AFX	TEMOZOLOMIDE		NCI	16024643
H2AFX	H2AFX	Definite	H2AFX	DOXORUBICIN		NCI	15489221
H2AFX	H2AFX	Definite	H2AFX	TESTOSTERONE		NCI	8810267
HBA1	HBA1	Definite	HBA1	IRON DEXTRAN	activator	DrugBank	11752352|17139284|17016423
HBB	HBB	Definite	HBB	IRON DEXTRAN	activator	DrugBank|TTD	9629498|11752352
HCN1	HCN1	Definite	HCN1	IVABRADINE	channel blocker	GuideToPharmacologyInteractions
HDAC1	HDAC1	Definite	HDAC1	PANOBINOSTAT	inhibitor	TALC|MyCancerGenome|TdgClinicalTrial|GuideToPharmacologyInteractions|DrugBank|CancerCommons|TTD	17145876|17455259
HDAC1	HDAC1	Definite	HDAC1	SODIUM PHENYLBUTYRATE	inhibitor	TALC
HDAC1	HDAC1	Definite	HDAC1	VALPROIC ACID	inhibitor	TALC|GuideToPharmacologyInteractions
HDAC1	HDAC1	Definite	HDAC1	VORINOSTAT	inhibitor	TALC|MyCancerGenome|TdgClinicalTrial|GuideToPharmacologyInteractions|ChemblInteractions|TEND|DrugBank|TTD	17694093|11752352
HDAC1	HDAC1	Definite	HDAC1	BELINOSTAT	inhibitor	TALC|MyCancerGenome|TdgClinicalTrial|GuideToPharmacologyInteractions|ChemblInteractions|DrugBank|TTD
HDAC1	HDAC1	Definite	HDAC1	ROMIDEPSIN	antagonist|inhibitor	TALC|MyCancerGenome|TdgClinicalTrial|GuideToPharmacologyInteractions|ChemblInteractions|TEND|DrugBank	21587264
HDAC1	HDAC1	Definite	HDAC1	PHENYLBUTANOIC ACID	inhibitor	TTD
HDAC1	HDAC1	Definite	HDAC1	PANOBINOSTAT LACTATE	inhibitor	ChemblInteractions
HDAC2	HDAC2	Definite	HDAC2	PANOBINOSTAT	inhibitor	TALC|TdgClinicalTrial|GuideToPharmacologyInteractions
HDAC2	HDAC2	Definite	HDAC2	THEOPHYLLINE	activator	DrugBank	12070353|15337792
HDAC2	HDAC2	Definite	HDAC2	VORINOSTAT	inhibitor	TALC|TdgClinicalTrial|GuideToPharmacologyInteractions|ChemblInteractions|TEND|DrugBank	17694093
HDAC2	HDAC2	Definite	HDAC2	PANOBINOSTAT LACTATE	inhibitor	ChemblInteractions
HDAC2	HDAC2	Definite	HDAC2	VALPROIC ACID	inhibitor	TALC
HDAC2	HDAC2	Definite	HDAC2	AMINOPHYLLINE	activator	DrugBank	12070353
HDAC2	HDAC2	Definite	HDAC2	OXTRIPHYLLINE	activator	DrugBank	12070353|15337792
HDAC2	HDAC2	Definite	HDAC2	LOVASTATIN	other	DrugBank	18381445
HDAC2	HDAC2	Definite	HDAC2	SODIUM PHENYLBUTYRATE	inhibitor	TALC
HDAC2	HDAC2	Definite	HDAC2	OLAPARIB		CGI
HDAC2	HDAC2	Definite	HDAC2	ROMIDEPSIN	antagonist|inhibitor	TALC|TdgClinicalTrial|GuideToPharmacologyInteractions|ChemblInteractions|TEND|DrugBank	21587264
HDAC2	HDAC2	Definite	HDAC2	BELINOSTAT	inhibitor	TALC|TdgClinicalTrial|GuideToPharmacologyInteractions|ChemblInteractions
HDAC6	HDAC6	Definite	HDAC6	VORINOSTAT	inhibitor	TALC|TdgClinicalTrial|GuideToPharmacologyInteractions|ChemblInteractions|TEND|DrugBank	17694093
HDAC6	HDAC6	Definite	HDAC6	ROMIDEPSIN	inhibitor	TdgClinicalTrial|GuideToPharmacologyInteractions|ChemblInteractions|TEND|DrugBank	21587264
HDAC6	HDAC6	Definite	HDAC6	PANOBINOSTAT	inhibitor	TALC|TdgClinicalTrial|GuideToPharmacologyInteractions
HDAC6	HDAC6	Definite	HDAC6	BELINOSTAT	inhibitor	TALC|TdgClinicalTrial|GuideToPharmacologyInteractions|ChemblInteractions
HDAC6	HDAC6	Definite	HDAC6	PANOBINOSTAT LACTATE	inhibitor	ChemblInteractions
HDAC6	HDAC6	Definite	HDAC6	BUFEXAMAC	inhibitor	GuideToPharmacologyInteractions
HEXB	HEXB	Definite	HEXB	RABEPRAZOLE		NCI	9593221
HEXB	HEXB	Definite	HEXB	GENTAMICIN		NCI	2876489|8456116
HEXB	HEXB	Definite	HEXB	TAMOXIFEN		NCI	8577454
HEXB	HEXB	Definite	HEXB	OMEPRAZOLE		NCI	9593221
HEXB	HEXB	Definite	HEXB	GLUCONOLACTONE		DrugBank	17139284|17016423
HGS	HGS	Definite	HGS	CITRIC ACID		DrugBank	10592235
HINT1	HINT1	Definite	HINT1	MESALAMINE		DrugBank	10592235|17139284|17016423
HIST4H4	HIST4H4	Definite	HIST4H4	HYDROGEN PEROXIDE		NCI	12565901
HK1	HK1	Definite	HK1	DEXTROSE		DrugBank	17139284|17016423
HLA-A	HLA-A	Definite	HLA-A	CARBAMAZEPINE		PharmGKB|FDA
HLA-B	HLA-B	Definite	HLA-B	PAZOPANIB		FDA
HLA-B	HLA-B	Definite	HLA-B	OXCARBAZEPINE		FDA
HLA-B	HLA-B	Definite	HLA-B	CARBAMAZEPINE		PharmGKB|NCI|FDA	16981842
HLA-B	HLA-B	Definite	HLA-B	PHENYTOIN		FDA
HLA-B	HLA-B	Definite	HLA-B	ABACAVIR		PharmGKB|FDA
HLA-B	HLA-B	Definite	HLA-B	THALIDOMIDE		NCI	7876469
HLA-DQB1	HLA-DQB1	Definite	HLA-DQB1	CLAVULANIC ACID		PharmGKB
HLA-DQB1	HLA-DQB1	Definite	HLA-DQB1	AMOXICILLIN		PharmGKB
HLA-DRA	HLA-DRA	Definite	HLA-DRA	PEMBROLIZUMAB		CIViC	26822383
HLA-DRA	HLA-DRA	Definite	HLA-DRA	NIVOLUMAB		CIViC	26822383
HLA-DRA	HLA-DRA	Definite	HLA-DRA	ATEZOLIZUMAB		CIViC	26822383
HLA-DRB1	HLA-DRB1	Definite	HLA-DRB1	LAPATINIB		FDA
HLA-DRB1	HLA-DRB1	Definite	HLA-DRB1	GLATIRAMER ACETATE	binder	DrugBank	15371592|11752352
HMGB1	HMGB1	Definite	HMGB1	ITRACONAZOLE		NCI	14639950
HMGB1	HMGB1	Definite	HMGB1	PREDNISOLONE		NCI	18447956
HMGB1	HMGB1	Definite	HMGB1	UREA		NCI	3342876
HMGB1	HMGB1	Definite	HMGB1	SODIUM CHLORIDE		NCI	17334244
HMGB1	HMGB1	Definite	HMGB1	AMPICILLIN		NCI	9931456
HMOX1	HMOX1	Definite	HMOX1	ZINC CHLORIDE		NCI	9175711
HMOX1	HMOX1	Definite	HMOX1	ASPIRIN		NCI	12927812
HMOX1	HMOX1	Definite	HMOX1	SORAFENIB		CIViC	26309414
HMOX1	HMOX1	Definite	HMOX1	SUNITINIB		CIViC	26309414
HMOX2	HMOX2	Definite	HMOX2	BETAMETHASONE		NCI	11698254
HMOX2	HMOX2	Definite	HMOX2	MORPHINE		NCI	14580950|10686338
HNMT	HNMT	Definite	HNMT	AMODIAQUINE	inhibitor	DrugBank	6789797|1203620|17222819|11752352
HP	HP	Definite	HP	ESTRADIOL		NCI	2078644
HP	HP	Definite	HP	PYRIDOXINE		NCI	6935482
HP	HP	Definite	HP	STREPTOZOTOCIN		NCI	16713232
HPRT1	HPRT1	Definite	HPRT1	MERCAPTOPURINE	inhibitor	TdgClinicalTrial|TEND|DrugBank	15354273
HPRT1	HPRT1	Definite	HPRT1	LAMIVUDINE		NCI	17358033
HPRT1	HPRT1	Definite	HPRT1	MYCOPHENOLIC ACID		FDA
HRAS	HRAS	Definite	HRAS	DASATINIB		CKB	27222538
HRAS	HRAS	Definite	HRAS	NITROGLYCERIN		NCI	8968066
HRAS	HRAS	Definite	HRAS	GEMCITABINE		NCI	16818479
HRAS	HRAS	Definite	HRAS	BEVACIZUMAB		NCI	15998951
HRAS	HRAS	Definite	HRAS	CABOZANTINIB		CKB	27525386
HRAS	HRAS	Definite	HRAS	DOCETAXEL		NCI	16983095
HRAS	HRAS	Definite	HRAS	TRAMETINIB		CKB	26343583|28783719|26882569|27222538
HRAS	HRAS	Definite	HRAS	METFORMIN		CKB	26921394|26951660
HRAS	HRAS	Definite	HRAS	PANITUMUMAB		CKB	22797062
HRAS	HRAS	Definite	HRAS	STREPTOZOTOCIN		NCI	8171758
HRAS	HRAS	Definite	HRAS	CETUXIMAB		CKB	22797062
HRAS	HRAS	Definite	HRAS	EVEROLIMUS		CKB|CIViC	26544513
HRAS	HRAS	Definite	HRAS	HYDROXYUREA		NCI	12041671
HRAS	HRAS	Definite	HRAS	EPOETIN BETA		NCI	9104820
HRAS	HRAS	Definite	HRAS	DIMETHYL SULFOXIDE		NCI	3856429
HRAS	HRAS	Definite	HRAS	SIROLIMUS		CKB	26882569
HRAS	HRAS	Definite	HRAS	VITAMIN E		NCI	9750015|16166287
HSP90AA1	HSP90AA1	Definite	HSP90AA1	RIFABUTIN		DrugBank	10701840|11306472|11358819|10759403|10919672
HSP90B1	HSP90B1	Definite	HSP90B1	RIFABUTIN		DrugBank	9428803|8617772|14660597
HSPA1A	HSPA1A	Definite	HSPA1A	CARBAMAZEPINE		PharmGKB
HSPA4	HSPA4	Definite	HSPA4	UREA		NCI	7548155
HSPA4	HSPA4	Definite	HSPA4	EPOETIN ALFA		NCI	15943180
HSPA4	HSPA4	Definite	HSPA4	PHENYLEPHRINE		NCI	8047983
HSPA4	HSPA4	Definite	HSPA4	FLUTICASONE PROPIONATE		NCI	9645591
HSPA4	HSPA4	Definite	HSPA4	RANITIDINE		NCI	11523209
HSPA4	HSPA4	Definite	HSPA4	CHLORPROMAZINE		NCI	12857801
HSPA4	HSPA4	Definite	HSPA4	CYTARABINE		NCI	12530536
HSPA4	HSPA4	Definite	HSPA4	ENALAPRIL		NCI	12047041
HSPA4	HSPA4	Definite	HSPA4	NIMESULIDE		NCI	9645681
HSPA4	HSPA4	Definite	HSPA4	ASCORBATE		NCI	12927909
HSPA4	HSPA4	Definite	HSPA4	HYDRALAZINE		NCI	12047041
HSPA4	HSPA4	Definite	HSPA4	SODIUM CHLORIDE		NCI	8724993
HSPA4	HSPA4	Definite	HSPA4	PIOGLITAZONE		NCI	12871756
HSPA4	HSPA4	Definite	HSPA4	NIFEDIPINE		NCI	7770620
HSPA4	HSPA4	Definite	HSPA4	BORTEZOMIB		NCI	16846475
HSPA4	HSPA4	Definite	HSPA4	ZALCITABINE		NCI	10591146
HSPA4	HSPA4	Definite	HSPA4	SODIUM SALICYLATE		NCI	16184763
HSPA4	HSPA4	Definite	HSPA4	ARSENIC TRIOXIDE		NCI	11678611
HSPA4	HSPA4	Definite	HSPA4	ISOPROTERENOL		NCI	8047983
HSPA4	HSPA4	Definite	HSPA4	HALOPERIDOL		NCI	9864262
HSPA4	HSPA4	Definite	HSPA4	VERAPAMIL		NCI	12857801
HSPA4	HSPA4	Definite	HSPA4	IFOSFAMIDE		NCI	12530536
HSPA4	HSPA4	Definite	HSPA4	KETANSERIN		NCI	9864262
HSPA4	HSPA4	Definite	HSPA4	THIABENDAZOLE		NCI	11226373
HSPA4	HSPA4	Definite	HSPA4	DEFEROXAMINE		NCI	11579132
HSPA5	HSPA5	Definite	HSPA5	FLUOROURACIL		CIViC	23456958
HSPA5	HSPA5	Definite	HSPA5	ASPIRIN	binding	DrugBank	11689471
HSPA8	HSPA8	Definite	HSPA8	TRETINOIN		NCI	8578578
HSPA8	HSPA8	Definite	HSPA8	BUPIVACAINE		NCI	12791605
HSPA8	HSPA8	Definite	HSPA8	ACETAMINOPHEN		NCI	15010265
HSPA8	HSPA8	Definite	HSPA8	DEXAMETHASONE		NCI	7542664
HSPA8	HSPA8	Definite	HSPA8	CYCLOSPORINE		NCI	1429556
HSPB1	HSPB1	Definite	HSPB1	VASOPRESSIN		NCI	9925748
HSPB1	HSPB1	Definite	HSPB1	UREA		NCI	9094264
HSPB1	HSPB1	Definite	HSPB1	ASCORBATE		NCI	12473058
HSPD1	HSPD1	Definite	HSPD1	ATORVASTATIN		NCI	15678257
HSPD1	HSPD1	Definite	HSPD1	CETRORELIX		NCI	9805247
HSPG2	HSPG2	Definite	HSPG2	PALIFERMIN		TdgClinicalTrial|DrugBank	16989989|10593896|9788974|14753849
HSPG2	HSPG2	Definite	HSPG2	CYCLOSPORINE		NCI	14974815
HTRA1	HTRA1	Definite	HTRA1	BEVACIZUMAB		PharmGKB
HTRA1	HTRA1	Definite	HTRA1	HYDROGEN PEROXIDE		NCI	10517331
ICAM1	ICAM1	Definite	ICAM1	LIFITEGRAST		TdgClinicalTrial
ICAM1	ICAM1	Definite	ICAM1	NATALIZUMAB		DrugBank	11752352
IDE	IDE	Definite	IDE	PROTRIPTYLINE	inhibitor	GuideToPharmacologyInteractions
IDE	IDE	Definite	IDE	INSULIN HUMAN		DrugBank	17139284|17016423
IDH1	IDH1	Definite	IDH1	NIRAPARIB		CKB	28148839
IDH1	IDH1	Definite	IDH1	VENETOCLAX		CKB|CGI	27520294
IDH1	IDH1	Definite	IDH1	BEVACIZUMAB		CKB	26762204
IDH1	IDH1	Definite	IDH1	DECITABINE		CKB	24077826
IDH1	IDH1	Definite	IDH1	DASATINIB		CKB|CGI	27231123
IDH1	IDH1	Definite	IDH1	VANDETANIB		CKB	25910950
IDH1	IDH1	Definite	IDH1	AZACITIDINE		CKB	24077805
IDH1	IDH1	Definite	IDH1	LOMUSTINE		CKB	26762204
IDH1	IDH1	Definite	IDH1	METFORMIN		CKB	26363012
IDH1	IDH1	Definite	IDH1	OLAPARIB		CKB|CIViC	28148839
IDH1	IDH1	Definite	IDH1	TEMOZOLOMIDE		CKB	25910950
IDH1	IDH1	Definite	IDH1	GEMCITABINE		CKB	26853339
IDH1	IDH1	Definite	IDH1	RUCAPARIB		CKB	28148839
IDH2	IDH2	Definite	IDH2	OLAPARIB		CIViC	28148839
IDH2	IDH2	Definite	IDH2	DASATINIB		CKB|CGI	27231123
IDH2	IDH2	Definite	IDH2	VENETOCLAX		CKB|CGI	27520294
IDI1	IDI1	Definite	IDI1	DROMOSTANOLONE PROPIONATE	inhibitor	GuideToPharmacologyInteractions
IFIT1	IFIT1	Definite	IFIT1	RIBAVIRIN		PharmGKB
IFIT1	IFIT1	Definite	IFIT1	PEGINTERFERON ALFA-2B		PharmGKB
IGFBP7	IGFBP7	Definite	IGFBP7	INSULIN HUMAN		DrugBank	17139284|17016423
IL10	IL10	Definite	IL10	AMOXICILLIN		NCI	16815316
IL10	IL10	Definite	IL10	CLARITHROMYCIN		NCI	16815316
IL10	IL10	Definite	IL10	ZIDOVUDINE		NCI	10433557
IL10	IL10	Definite	IL10	SIROLIMUS		NCI	12907620
IL10	IL10	Definite	IL10	TRETINOIN		NCI	8982293
IL10	IL10	Definite	IL10	MESALAMINE		NCI	15887108
IL10	IL10	Definite	IL10	RABEPRAZOLE		NCI	16815316
IL10	IL10	Definite	IL10	FLUTICASONE PROPIONATE		NCI	12372131
IL10	IL10	Definite	IL10	ACYCLOVIR		NCI	16961277
IL18	IL18	Definite	IL18	COLCHICINE		NCI	15281431
IL18	IL18	Definite	IL18	TACROLIMUS		NCI	11061569
IL18	IL18	Definite	IL18	MYCOPHENOLIC ACID		NCI	12907250
IL18	IL18	Definite	IL18	ZIDOVUDINE		NCI	12559970
ILF3	ILF3	Definite	ILF3	CYCLOSPORINE		NCI	9843854
IMPA1	IMPA1	Definite	IMPA1	LITHIUM CITRATE HYDRATE	inhibitor	ChemblInteractions
IMPA1	IMPA1	Definite	IMPA1	LITHIUM CARBONATE	inhibitor	ChemblInteractions
IMPDH2	IMPDH2	Definite	IMPDH2	THIOGUANINE	inhibitor	GuideToPharmacologyInteractions|ChemblInteractions
IMPDH2	IMPDH2	Definite	IMPDH2	RIBAVIRIN	inhibitor	GuideToPharmacologyInteractions|DrugBank	17139284|17016423
IMPDH2	IMPDH2	Definite	IMPDH2	MYCOPHENOLATE MOFETIL HYDROCHLORIDE	inhibitor	ChemblInteractions
IMPDH2	IMPDH2	Definite	IMPDH2	MYCOPHENOLIC ACID	inhibitor	PharmGKB|TdgClinicalTrial|GuideToPharmacologyInteractions|ChemblInteractions|TEND|DrugBank|TTD	17496727|16647299|15614187|10592235|11752352|16629948|15621150
IMPDH2	IMPDH2	Definite	IMPDH2	MYCOPHENOLATE MOFETIL	inhibitor	PharmGKB|TdgClinicalTrial|GuideToPharmacologyInteractions|ChemblInteractions|TEND|DrugBank|TTD	17463174|11752352|15621150
INSR	INSR	Definite	INSR	INSULIN SUSP PROTAMINE ZINC PURIFIED BEEF	agonist	ChemblInteractions
INSR	INSR	Definite	INSR	INSULIN LISPRO	binder|agonist	ChemblInteractions|TTD
INSR	INSR	Definite	INSR	INSULIN SUSP ISOPHANE BEEF/PORK	agonist	ChemblInteractions
INSR	INSR	Definite	INSR	INSULIN SUSP PROTAMINE ZINC BEEF/PORK	agonist	ChemblInteractions
INSR	INSR	Definite	INSR	INSULIN DETEMIR	agonist	TdgClinicalTrial|ChemblInteractions|DrugBank	10866053|16570163|18585815|20590743|11752352
INSR	INSR	Definite	INSR	INSULIN ZINC SUSP PURIFIED BEEF	agonist	ChemblInteractions
INSR	INSR	Definite	INSR	INSULIN ZINC SUSP SEMISYNTHETIC PURIFIED HUMAN	agonist	ChemblInteractions
INSR	INSR	Definite	INSR	INSULIN ASPART	binder|agonist	TdgClinicalTrial|ChemblInteractions|TTD
INSR	INSR	Definite	INSR	INSULIN SUSP ISOPHANE PURIFIED PORK	agonist	ChemblInteractions
INSR	INSR	Definite	INSR	INSULIN PORK	agonist	ChemblInteractions
INSR	INSR	Definite	INSR	INSULIN ZINC SUSP PURIFIED PORK	agonist	ChemblInteractions
INSR	INSR	Definite	INSR	INSULIN ZINC SUSP EXTENDED PURIFIED BEEF	agonist	ChemblInteractions
INSR	INSR	Definite	INSR	INSULIN DEGLUDEC	agonist|ligand	ChemblInteractions|DrugBank
INSR	INSR	Definite	INSR	INSULIN SUSP ISOPHANE BEEF	agonist	ChemblInteractions
INSR	INSR	Definite	INSR	CHROMIC CHLORIDE	activator	DrugBank
INSR	INSR	Definite	INSR	INSULIN HUMAN	agonist	ChemblInteractions|DrugBank	17722952|12038982|12970169|19683471|20230616|11752352
INSR	INSR	Definite	INSR	INSULIN ZINC SUSP EXTENDED RECOMBINANT HUMAN	agonist	ChemblInteractions
INSR	INSR	Definite	INSR	INSULIN SUSP ISOPHANE RECOMBINANT HUMAN	agonist	ChemblInteractions
INSR	INSR	Definite	INSR	INSULIN PURIFIED PORK	agonist	ChemblInteractions
INSR	INSR	Definite	INSR	INSULIN SUSP PROTAMINE ZINC PURIFIED PORK	agonist	ChemblInteractions
INSR	INSR	Definite	INSR	INSULIN ZINC SUSP EXTENDED BEEF	agonist	ChemblInteractions
INSR	INSR	Definite	INSR	INSULIN SUSP ISOPHANE PURIFIED BEEF	agonist	ChemblInteractions
INSR	INSR	Definite	INSR	INSULIN ZINC SUSP BEEF	agonist	ChemblInteractions
INSR	INSR	Definite	INSR	INSULIN ZINC SUSP PURIFIED BEEF/PORK	agonist	ChemblInteractions
INSR	INSR	Definite	INSR	INSULIN ZINC SUSP PROMPT PURIFIED PORK	agonist	ChemblInteractions
INSR	INSR	Definite	INSR	INSULIN ASPART PROTAMINE RECOMBINANT	agonist	ChemblInteractions
INSR	INSR	Definite	INSR	INSULIN ZINC SUSP PROMPT BEEF	agonist	ChemblInteractions
INSR	INSR	Definite	INSR	INSULIN ZINC SUSP RECOMBINANT HUMAN	agonist	ChemblInteractions
INSR	INSR	Definite	INSR	INSULIN SUSP ISOPHANE SEMISYNTHETIC PURIFIED HUMAN	agonist	ChemblInteractions
INSR	INSR	Definite	INSR	INSULIN GLULISINE	binder|agonist	TdgClinicalTrial|ChemblInteractions|DrugBank|TTD	20424816|11752352
INSR	INSR	Definite	INSR	INSULIN PURIFIED BEEF	agonist	ChemblInteractions
INSR	INSR	Definite	INSR	INSULIN LISPRO PROTAMINE RECOMBINANT	agonist	ChemblInteractions
INSR	INSR	Definite	INSR	INSULIN GLARGINE	binder|agonist	TdgClinicalTrial|ChemblInteractions|DrugBank|TTD	20424816|17922476|18585815|11752352
INSR	INSR	Definite	INSR	CERITINIB	inhibitor	GuideToPharmacologyInteractions
ISG15	ISG15	Definite	ISG15	IRINOTECAN	inhibitor	MyCancerGenomeClinicalTrial
ISYNA1	ISYNA1	Definite	ISYNA1	GLYCERIN		DrugBank	10592235|17139284|17016423
ITGA2	ITGA2	Definite	ITGA2	ABCIXIMAB	antibody	GuideToPharmacologyInteractions
ITGA2	ITGA2	Definite	ITGA2	TIROFIBAN	inhibitor	GuideToPharmacologyInteractions
ITGA2	ITGA2	Definite	ITGA2	EPTIFIBATIDE	inhibitor	GuideToPharmacologyInteractions
ITGA2B	ITGA2B	Definite	ITGA2B	EPTIFIBATIDE	inhibitor	PharmGKB|TdgClinicalTrial|ChemblInteractions
ITGA2B	ITGA2B	Definite	ITGA2B	THROMBIN		NCI	14652636|7689831
ITGA2B	ITGA2B	Definite	ITGA2B	ASPIRIN		NCI	11583738|11096182
ITGA2B	ITGA2B	Definite	ITGA2B	TIROFIBAN	antagonist	PharmGKB|TdgClinicalTrial|TEND|DrugBank	11929319|11565896|12057986|20210689|11342206|11076818
ITGA2B	ITGA2B	Definite	ITGA2B	ABCIXIMAB	inhibitor|antagonist	PharmGKB|TdgClinicalTrial|ChemblInteractions|TEND|DrugBank	18510478|12749745|19499855
ITGA2B	ITGA2B	Definite	ITGA2B	TIROFIBAN HYDROCHLORIDE	inhibitor	ChemblInteractions
ITGA5	ITGA5	Definite	ITGA5	DIMETHYL SULFOXIDE		NCI	9678720
ITGAM	ITGAM	Definite	ITGAM	DIMETHYL SULFOXIDE		NCI	15839205
ITGAM	ITGAM	Definite	ITGAM	MORPHINE		NCI	15098168
ITGAM	ITGAM	Definite	ITGAM	CLARITHROMYCIN		NCI	12167449
ITGAM	ITGAM	Definite	ITGAM	ATORVASTATIN		NCI	18333374
ITGAM	ITGAM	Definite	ITGAM	HYDROCORTISONE		NCI	18028766
ITGAM	ITGAM	Definite	ITGAM	PHENYLEPHRINE		NCI	10973693
ITGAM	ITGAM	Definite	ITGAM	THEOPHYLLINE		NCI	9762784
ITGAM	ITGAM	Definite	ITGAM	FENTANYL		NCI	15098168
ITGAV	ITGAV	Definite	ITGAV	CYTARABINE		NCI	9252649
ITGAV	ITGAV	Definite	ITGAV	ABCIXIMAB	inhibitor	ChemblInteractions
ITGB1	ITGB1	Definite	ITGB1	NATALIZUMAB	inhibitor|antibody	GuideToPharmacologyInteractions|ChemblInteractions
ITGB2	ITGB2	Definite	ITGB2	CYCLOPHOSPHAMIDE		NCI	9523002
ITGB2	ITGB2	Definite	ITGB2	LIFITEGRAST	antagonist	TdgClinicalTrial|ChemblInteractions
ITGB2	ITGB2	Definite	ITGB2	COLCHICINE		NCI	7543498|1363595
ITGB2	ITGB2	Definite	ITGB2	CYCLOSPORINE		NCI	9777701|8212167
ITGB2	ITGB2	Definite	ITGB2	SIMVASTATIN	other	DrugBank	15936988|15041742|17289088|16828882
ITGB2	ITGB2	Definite	ITGB2	SODIUM CHLORIDE		NCI	12688543
ITGB2	ITGB2	Definite	ITGB2	MYCOPHENOLATE MOFETIL		NCI	14550820
ITGB2	ITGB2	Definite	ITGB2	TRETINOIN		NCI	12485937|11426618
ITGB2	ITGB2	Definite	ITGB2	HYDROGEN PEROXIDE		NCI	8699865|8959153
ITGB2	ITGB2	Definite	ITGB2	INDOMETHACIN		NCI	11950807
ITGB2	ITGB2	Definite	ITGB2	THALIDOMIDE		NCI	11838958
ITGB2	ITGB2	Definite	ITGB2	METHYLPREDNISOLONE		NCI	8976974
ITGB2	ITGB2	Definite	ITGB2	RIZATRIPTAN		NCI	12730690
ITGB2	ITGB2	Definite	ITGB2	PREDNISONE		NCI	8976974
ITGB2	ITGB2	Definite	ITGB2	PENTOXIFYLLINE		NCI	10363593
ITGB2	ITGB2	Definite	ITGB2	ALCOHOL		NCI	8803617
ITGB3	ITGB3	Definite	ITGB3	ABCIXIMAB	antagonist|inhibitor	PharmGKB|TdgClinicalTrial|ChemblInteractions|TEND|DrugBank	18510478|11588534|12749745|17441904|11752352|12165285
ITGB3	ITGB3	Definite	ITGB3	TIROFIBAN HYDROCHLORIDE	inhibitor	ChemblInteractions
ITGB3	ITGB3	Definite	ITGB3	EPTIFIBATIDE	inhibitor	PharmGKB|TdgClinicalTrial|ChemblInteractions|TEND|DrugBank	12360110|14617694|12928738|11588534|14618072|10592235|15860200
ITGB3	ITGB3	Definite	ITGB3	TIROFIBAN	antagonist	PharmGKB|TdgClinicalTrial|TEND|DrugBank	10592235|20210689|11752352
ITPA	ITPA	Definite	ITPA	INTERFERON ALFA-2B		PharmGKB
ITPA	ITPA	Definite	ITPA	CITRIC ACID		DrugBank	10592235
ITPA	ITPA	Definite	ITPA	MERCAPTOPURINE		PharmGKB
ITPA	ITPA	Definite	ITPA	FOLIC ACID		PharmGKB
ITPKB	ITPKB	Definite	ITPKB	OXAMNIQUINE	inhibitor	GuideToPharmacologyInteractions
ITPR1	ITPR1	Definite	ITPR1	GLYCERIN		DrugBank	10592235|17139284|17016423
ITPR1	ITPR1	Definite	ITPR1	NITROPRUSSIDE	antagonist	TTD
KCNMA1	KCNMA1	Definite	KCNMA1	CHLORZOXAZONE		TdgClinicalTrial|TEND|DrugBank	20505091|10712246|16859676
KCNMA1	KCNMA1	Definite	KCNMA1	BENDROFLUMETHIAZIDE	inducer	DrugBank	14766795
KCNMA1	KCNMA1	Definite	KCNMA1	HYDROCHLOROTHIAZIDE		DrugBank	14766795
KCNMA1	KCNMA1	Definite	KCNMA1	CHLOROTHIAZIDE		TEND
KCNMA1	KCNMA1	Definite	KCNMA1	ENFLURANE		TdgClinicalTrial|TEND
KCNMA1	KCNMA1	Definite	KCNMA1	HYDROFLUMETHIAZIDE		DrugBank	17139284|17016423
KCNMA1	KCNMA1	Definite	KCNMA1	HALOTHANE	inhibitor	DrugBank	10794813|10592235
KCNMA1	KCNMA1	Definite	KCNMA1	TRICHLORMETHIAZIDE		TdgClinicalTrial|TEND
KCNMA1	KCNMA1	Definite	KCNMA1	MICONAZOLE	inhibitor	DrugBank	1376313|8760033
KCNMA1	KCNMA1	Definite	KCNMA1	PROCAINE	binder	DrugBank	2580269
KCNMA1	KCNMA1	Definite	KCNMA1	DIAZOXIDE	other	DrugBank	16446048|2541731|12726817
KLC1	KLC1	Definite	KLC1	FLUOROURACIL		PharmGKB
KLKB1	KLKB1	Definite	KLKB1	ECALLANTIDE	inhibitor	DrugBank|TTD	18613770
KLKB1	KLKB1	Definite	KLKB1	CONESTAT ALFA	Inhibitor|inhibitor	DrugBank	6184384
KNG1	KNG1	Definite	KNG1	HYDROCHLOROTHIAZIDE		PharmGKB
KRAS	KRAS	Definite	KRAS	TEMSIROLIMUS		ClearityFoundationBiomarkers|CKB	21216929|26725216|27016228
KRAS	KRAS	Definite	KRAS	EVEROLIMUS		ClearityFoundationBiomarkers|CKB	23629727|20664174|20664172|26725216|22662154
KRAS	KRAS	Definite	KRAS	NIVOLUMAB		CIViC	28525386
KRAS	KRAS	Definite	KRAS	CANDICIDIN		CKB	26839307
KRAS	KRAS	Definite	KRAS	NECITUMUMAB		CKB	26766738
KRAS	KRAS	Definite	KRAS	VEMURAFENIB		CKB	27312529
KRAS	KRAS	Definite	KRAS	LAPATINIB		CKB|CGI	27108243
KRAS	KRAS	Definite	KRAS	PONATINIB		CKB|CGI	27338794
KRAS	KRAS	Definite	KRAS	OLAPARIB		CKB	28363999
KRAS	KRAS	Definite	KRAS	VENETOCLAX		CKB	27974663
KRAS	KRAS	Definite	KRAS	DOCETAXEL		OncoKB|CKB|CGI|CIViC	24746704|23200175|20609353|26728409|25792301|23934108|22805291|15801831|26837474|24908424|27876675|25801412|26125448|15542782|28492898
KRAS	KRAS	Definite	KRAS	PACLITAXEL		CKB|CIViC	16043828|22139083|26307133|21216929
KRAS	KRAS	Definite	KRAS	CRIZOTINIB		CKB	27338794|25232318|26432108
KRAS	KRAS	Definite	KRAS	IRINOTECAN		CKB	25567130|24042735|23209031|16707468|25714871|26341920|21325073|24798549|25322874
KRAS	KRAS	Definite	KRAS	REGORAFENIB	inhibitor	OncoKB|CKB|CGI|MyCancerGenomeClinicalTrial	21170960|23629727|17470858|25242168|20921465|15269313|15677699|25838391|23177514|19339720|20921462|27004155|24739896
KRAS	KRAS	Definite	KRAS	BORTEZOMIB		CKB	22541434
KRAS	KRAS	Definite	KRAS	PEMBROLIZUMAB		CKB|CIViC	28039262|28451792
KRAS	KRAS	Definite	KRAS	SUNITINIB		CKB	26864210|23455880
KRAS	KRAS	Definite	KRAS	ATEZOLIZUMAB		OncoKB|CKB|CIViC	25609064|28525386|20736363|26515496|15483017|25787767|22805291|15801831|15542782|26028255
KRAS	KRAS	Definite	KRAS	SIROLIMUS		CKB	26144316|26882569
KRAS	KRAS	Definite	KRAS	GEMCITABINE		CKB|CGI|CIViC	26540314|27167172|26156229|24915778|26091808|27975152|26228206|21862683
KRAS	KRAS	Definite	KRAS	ERLOTINIB		ClearityFoundationBiomarkers|OncoKB|CKB|CIViC	27659046|15696205|24746704|19794967|23200175|20609353|18626007|26728409|16043828|25792301|23934108|22805291|23313110|15801831|26837474|24908424|27480147|25801412|21969500|21862683|15542782
KRAS	KRAS	Definite	KRAS	PANOBINOSTAT		CKB	22693356|19490892|26725216
KRAS	KRAS	Definite	KRAS	METFORMIN		CKB	24077915|23877793
KRAS	KRAS	Definite	KRAS	SORAFENIB		CKB|CGI	23629727|26743856|23224737|26307133|25294897|27480147|25363205
KRAS	KRAS	Definite	KRAS	ROMIDEPSIN		CKB
KRAS	KRAS	Definite	KRAS	FLUOROURACIL		CKB	26341920
KRAS	KRAS	Definite	KRAS	VANDETANIB		ClearityFoundationBiomarkers
KRAS	KRAS	Definite	KRAS	PEMETREXED (CHEMBL1201258)		CKB|CIViC	27876675
KRAS	KRAS	Definite	KRAS	CAPECITABINE		CKB
KRAS	KRAS	Definite	KRAS	CETUXIMAB		PharmGKB|ClearityFoundationBiomarkers|OncoKB|CKB|CGI|CIViC|DoCM	26812186|24024839|26715098|19075190|19255327|28404754|19603018|26666244|22734028|25877855|23182985|17470858|25673644|21228335|17384584|25714871|26623049|26341921|2278970|19114683|22586653|22722830|25666295|21398618|18946061|27458141|20921465|18316791|19679400|18794081|21975775|28280091|16361624|15269313|28275037|28006059|15677699|16618717|19773371|26371285|24558511|25838391|20956938|3122217|23177…
KRAS	KRAS	Definite	KRAS	TRAMETINIB		ClearityFoundationBiomarkers|OncoKB|CKB|CGI|CIViC	26343583|25609064|27659046|26644315|20736363|26515496|24746704|15483017|25665005|24685132|23200175|26324075|20609353|26882569|26582713|26728409|27338794|22169769|24915778|27222538|25787767|25792301|27556948|23934108|22805291|15801831|26837474|24908424|27312529|27876675|25801412|15542782|26369631|28179366|26028255
KRAS	KRAS	Definite	KRAS	IMATINIB		CGI
KRAS	KRAS	Definite	KRAS	TRASTUZUMAB		CKB|CGI	27108243|26243863
KRAS	KRAS	Definite	KRAS	CARBOPLATIN		CKB|CIViC	25637314|16043828|22139083|26307133|21216929|27998224
KRAS	KRAS	Definite	KRAS	IXABEPILONE		CKB	26864210
KRAS	KRAS	Definite	KRAS	BENZONATATE		CKB	26725216
KRAS	KRAS	Definite	KRAS	PAZOPANIB		CKB	26324075
KRAS	KRAS	Definite	KRAS	OXALIPLATIN		CKB	26540314|26341920|23209813|21468686
KRAS	KRAS	Definite	KRAS	GEFITINIB		ClearityFoundationBiomarkers|CKB|CIViC	15696205|19794967|27338794|25870145|23313110
KRAS	KRAS	Definite	KRAS	DABRAFENIB		CKB	27312529
KRAS	KRAS	Definite	KRAS	OSIMERTINIB		CKB	25870145|27252416
KRAS	KRAS	Definite	KRAS	LENALIDOMIDE		CKB	27458141
KRAS	KRAS	Definite	KRAS	DECITABINE		CGI|CIViC	25968887
KRAS	KRAS	Definite	KRAS	CABOZANTINIB		OncoKB|CKB	21170960|25242168|23177514|27525386
KRAS	KRAS	Definite	KRAS	COBIMETINIB		ClearityFoundationBiomarkers|OncoKB|CKB	25609064|20736363|26515496|15483017|22084396|25787767|23934108|22805291|15801831|15542782|26028255
KRAS	KRAS	Definite	KRAS	Ribociclib		OncoKB	25609064|20736363|26515496|24746704|15483017|23200175|20609353|26728409|25787767|25792301|23934108|22805291|15801831|26837474|24908424|25801412|15542782|26028255
KRAS	KRAS	Definite	KRAS	PANITUMUMAB		PharmGKB|ClearityFoundationBiomarkers|OncoKB|CKB|CGI|CIViC|DoCM	26812186|24024839|21170960|19075190|19255327|26644315|28404754|22734028|23182985|17470858|25242168|21228335|17384584|26540314|23625191|26623049|2278970|19114683|24919569|21398618|20921465|18316791|19679400|18794081|21975775|16361624|15269313|28275037|15677699|16618717|19773371|26371285|24558511|26341920|3122217|23177514|16434492|19018267|19339720|20921462|25157968|20619739|12460918|20978259|22407…
KRAS	KRAS	Definite	KRAS	NILOTINIB		CKB	26725216
KRAS	KRAS	Definite	KRAS	AFATINIB		CKB|CIViC	26341921|24685132|27338794|25870145
KRAS	KRAS	Definite	KRAS	RAMUCIRUMAB		CKB	25877855
KRAS	KRAS	Definite	KRAS	BEVACIZUMAB		CKB|CIViC	28632865|21216929|23828442|25363205
KRAS	KRAS	Definite	KRAS	DASATINIB		CKB|CIViC	26855149|27231123|28280091|27222538|20956938|26725216
KRAS	KRAS	Definite	KRAS	PALBOCICLIB		OncoKB|CKB|CGI|CIViC	25609064|20736363|26515496|24746704|15483017|23200175|1291017|20609353|26728409|25787767|26658964|25792301|23934108|22805291|15801831|26837474|24908424|25801412|15542782|26369631|27167191|26028255
KRT18	KRT18	Definite	KRT18	MITOMYCIN		NCI	11968007
KRT18	KRT18	Definite	KRT18	ZIDOVUDINE		NCI	17713161
KRT18	KRT18	Definite	KRT18	RIBAVIRIN		NCI	17713161
KRT19	KRT19	Definite	KRT19	DEXAMETHASONE		NCI	15793288
LAMA2	LAMA2	Definite	LAMA2	OCRIPLASMIN		ChemblInteractions
LAMA4	LAMA4	Definite	LAMA4	OCRIPLASMIN		ChemblInteractions
LAMA5	LAMA5	Definite	LAMA5	ANTAZOLINE HYDROCHLORIDE		NCI	9763582
LAMA5	LAMA5	Definite	LAMA5	OCRIPLASMIN		ChemblInteractions
LAMB1	LAMB1	Definite	LAMB1	OCRIPLASMIN		ChemblInteractions
LAMB2	LAMB2	Definite	LAMB2	OCRIPLASMIN		ChemblInteractions
LAMP1	LAMP1	Definite	LAMP1	DIMETHYL SULFOXIDE		NCI	2243101
LDHA	LDHA	Definite	LDHA	NIACINAMIDE		DrugBank	10592235|17139284|17016423
LEPR	LEPR	Definite	LEPR	METRELEPTIN	agonist	ChemblInteractions|DrugBank	25249580
LGALS7	LGALS7	Definite	LGALS7	DEXTROSE		DrugBank	17139284|17016423
LPA	LPA	Definite	LPA	AMINOCAPROIC ACID	other	DrugBank	17139284|17016423|15287725
LPAR1	LPAR1	Definite	LPAR1	PROSCILLARIDIN	agonist	GuideToPharmacologyInteractions
LPAR1	LPAR1	Definite	LPAR1	CYPROHEPTADINE	agonist	GuideToPharmacologyInteractions
LPAR1	LPAR1	Definite	LPAR1	CYCLOPENTOLATE	antagonist	GuideToPharmacologyInteractions
LRP1	LRP1	Definite	LRP1	TENECTEPLASE		DrugBank	16303771|8344937|1378833
LSM6	LSM6	Definite	LSM6	CITRIC ACID		DrugBank	10592235
LSS	LSS	Definite	LSS	MEDROXYPROGESTERONE ACETATE	inhibitor	GuideToPharmacologyInteractions
LTA4H	LTA4H	Definite	LTA4H	CARTEOLOL	inhibitor	GuideToPharmacologyInteractions
LTA4H	LTA4H	Definite	LTA4H	MONTELUKAST		PharmGKB
LTA4H	LTA4H	Definite	LTA4H	ALBUMIN HUMAN		NCI	1314659
LTA4H	LTA4H	Definite	LTA4H	CAPTOPRIL		DrugBank	12207002
LTF	LTF	Definite	LTF	NIMESULIDE		DrugBank	10592235
LTF	LTF	Definite	LTF	BACITRACIN		NCI	12042436
LTF	LTF	Definite	LTF	PARECOXIB		DrugBank	10592235
LUM	LUM	Definite	LUM	RIZATRIPTAN		NCI	15051477
LYZ	LYZ	Definite	LYZ	PROPANOL		DrugBank	10592235|17139284|17016423
LYZ	LYZ	Definite	LYZ	SUCROSE		DrugBank	10592235|17139284|17016423
M6PR	M6PR	Definite	M6PR	ALGLUCOSIDASE ALFA	binder	DrugBank|TTD	17927214
M6PR	M6PR	Definite	M6PR	GALSULFASE	binder	TTD
MADD	MADD	Definite	MADD	VERAPAMIL		PharmGKB
MAOA	MAOA	Definite	MAOA	ZONISAMIDE	inhibitor	DrugBank	8991786|20502722
MAOA	MAOA	Definite	MAOA	PROCARBAZINE	inhibitor	DrugBank	1359073|24038727
MAOA	MAOA	Definite	MAOA	PARGYLINE HYDROCHLORIDE	inhibitor	ChemblInteractions
MAOA	MAOA	Definite	MAOA	MOCLOBEMIDE	inhibitor	TdgClinicalTrial|GuideToPharmacologyInteractions|TEND|DrugBank|TTD	1705137|8875133|11752352
MAOA	MAOA	Definite	MAOA	PHENELZINE	inhibitor	TdgClinicalTrial|GuideToPharmacologyInteractions|TEND
MAOA	MAOA	Definite	MAOA	TRANYLCYPROMINE SULFATE	inhibitor	ChemblInteractions
MAOA	MAOA	Definite	MAOA	PROCAINE		DrugBank	1109354
MAOA	MAOA	Definite	MAOA	PHENELZINE SULFATE	inhibitor	ChemblInteractions
MAOA	MAOA	Definite	MAOA	ISOCARBOXAZID	inhibitor	TdgClinicalTrial|ChemblInteractions|TEND|DrugBank|TTD	2248058|11752352|7612154
MAOA	MAOA	Definite	MAOA	TRANYLCYPROMINE	inhibitor	TdgClinicalTrial|GuideToPharmacologyInteractions|TEND
MAOA	MAOA	Definite	MAOA	AMPHETAMINE	inhibitor	DrugBank	23539642
MAOA	MAOA	Definite	MAOA	SELEGILINE	inhibitor	GuideToPharmacologyInteractions
MAOA	MAOA	Definite	MAOA	PARGYLINE	inhibitor	DrugBank	477738|19300583|9564606|16641841|17715422|17823646
MAOB	MAOB	Definite	MAOB	PARGYLINE HYDROCHLORIDE	inhibitor	ChemblInteractions
MAOB	MAOB	Definite	MAOB	SELEGILINE HYDROCHLORIDE	inhibitor	ChemblInteractions
MAOB	MAOB	Definite	MAOB	AMPHETAMINE		DrugBank	7059347
MAOB	MAOB	Definite	MAOB	MELATONIN		NCI	9726430
MAOB	MAOB	Definite	MAOB	PARGYLINE	inhibitor	DrugBank|TTD	19542488|7995016|11978145|477738|19300583|9564606|6441926|16641841|9673855|17715422|1794016|12199263|17823646|16034956
MAOB	MAOB	Definite	MAOB	ISOCARBOXAZID	inhibitor	TdgClinicalTrial|ChemblInteractions|TEND|DrugBank	2248058|4070383
MAOB	MAOB	Definite	MAOB	HALOPERIDOL		NCI	7617809
MAOB	MAOB	Definite	MAOB	RASAGILINE	inhibitor	TdgClinicalTrial|GuideToPharmacologyInteractions|TEND|TTD
MAOB	MAOB	Definite	MAOB	LEVODOPA		NCI	7867755|6420516
MAOB	MAOB	Definite	MAOB	PHENELZINE SULFATE	inhibitor	ChemblInteractions
MAOB	MAOB	Definite	MAOB	MOCLOBEMIDE	inhibitor	GuideToPharmacologyInteractions
MAOB	MAOB	Definite	MAOB	TRANYLCYPROMINE	inhibitor	TdgClinicalTrial|GuideToPharmacologyInteractions|TEND
MAOB	MAOB	Definite	MAOB	SAFINAMIDE	inhibitor|antagonist	TdgClinicalTrial|GuideToPharmacologyInteractions|ChemblInteractions|DrugBank|TTD	15563241|15082032
MAOB	MAOB	Definite	MAOB	RASAGILINE MESYLATE	inhibitor	ChemblInteractions
MAOB	MAOB	Definite	MAOB	PHENELZINE	inhibitor	TdgClinicalTrial|GuideToPharmacologyInteractions|TEND|TTD
MAOB	MAOB	Definite	MAOB	SAFINAMIDE MESYLATE	inhibitor	ChemblInteractions
MAOB	MAOB	Definite	MAOB	SELEGILINE	inhibitor	TdgClinicalTrial|GuideToPharmacologyInteractions|ChemblInteractions|TEND|TTD
MAOB	MAOB	Definite	MAOB	ZONISAMIDE	inhibitor	DrugBank	11755227|7856330|19948168|8991786|14965331|18782051|20502722
MAOB	MAOB	Definite	MAOB	TRANYLCYPROMINE SULFATE	inhibitor	ChemblInteractions
MAP2	MAP2	Definite	MAP2	PACLITAXEL		DrugBank	18068131
MAP2	MAP2	Definite	MAP2	MELATONIN		NCI	8829136
MAP2	MAP2	Definite	MAP2	COLCHICINE		NCI	7511033
MAP2	MAP2	Definite	MAP2	DOCETAXEL		DrugBank	18068131
MAP2K1	MAP2K1	Definite	MAP2K1	VEMURAFENIB		CKB|CGI|CIViC|DoCM	22197931|24265153|21383288|7651428|18632602|19915144|23569304|22389471|25157968|24448821|27312529
MAP2K1	MAP2K1	Definite	MAP2K1	CERITINIB		CKB	25394791
MAP2K1	MAP2K1	Definite	MAP2K1	TOCILIZUMAB		DrugBank	10592235
MAP2K1	MAP2K1	Definite	MAP2K1	BOSUTINIB	inhibitor	DrugBank	19039322
MAP2K1	MAP2K1	Definite	MAP2K1	COBIMETINIB	allosteric modulator|inhibitor	TALC|MyCancerGenome|TdgClinicalTrial|ClearityFoundationClinicalTrial|OncoKB|CKB|GuideToPharmacologyInteractions|ChemblInteractions|DrugBank|CancerCommons|MyCancerGenomeClinicalTrial	26324360|25370473|23846731|25351745|26566875|22663011|26384788
MAP2K1	MAP2K1	Definite	MAP2K1	DABRAFENIB MESYLATE	inhibitor	MyCancerGenomeClinicalTrial
MAP2K1	MAP2K1	Definite	MAP2K1	DABRAFENIB		CKB|CIViC	25370473|24265153|25673644|22389471|27312529|24463458|24265154
MAP2K1	MAP2K1	Definite	MAP2K1	LEUCOVORIN	inhibitor	GuideToPharmacologyInteractions
MAP2K1	MAP2K1	Definite	MAP2K1	PANITUMUMAB		CKB|CGI	26644315
MAP2K1	MAP2K1	Definite	MAP2K1	COBIMETINIB FUMARATE	inhibitor	ChemblInteractions
MAP2K1	MAP2K1	Definite	MAP2K1	TRAMETINIB	inhibitor	TALC|MyCancerGenome|TdgClinicalTrial|ClearityFoundationClinicalTrial|OncoKB|CKB|GuideToPharmacologyInteractions|CGI|CIViC|CancerCommons|MyCancerGenomeClinicalTrial	26324360|25370473|23846731|25351745|26644315|24265153|25673644|26566875|26582713|22663011|22389471|27312529|28179366|24265154
MAP2K1	MAP2K1	Definite	MAP2K1	TRAMETINIB DIMETHYL SULFOXIDE	inhibitor	ChemblInteractions
MAP2K1	MAP2K1	Definite	MAP2K1	CETUXIMAB		CKB|CIViC	26644315|27312529|28179366
MAP2K2	MAP2K2	Definite	MAP2K2	COBIMETINIB	inhibitor|allosteric modulator	MyCancerGenome|ClearityFoundationClinicalTrial|GuideToPharmacologyInteractions|ChemblInteractions|MyCancerGenomeClinicalTrial
MAP2K2	MAP2K2	Definite	MAP2K2	BOSUTINIB	inhibitor	DrugBank	19039322
MAP2K2	MAP2K2	Definite	MAP2K2	COBIMETINIB FUMARATE	inhibitor	ChemblInteractions
MAP2K2	MAP2K2	Definite	MAP2K2	TRAMETINIB	inhibitor	TALC|MyCancerGenome|ClearityFoundationClinicalTrial|GuideToPharmacologyInteractions|MyCancerGenomeClinicalTrial
MAP2K2	MAP2K2	Definite	MAP2K2	DABRAFENIB MESYLATE	inhibitor	MyCancerGenomeClinicalTrial
MAP2K2	MAP2K2	Definite	MAP2K2	TRAMETINIB DIMETHYL SULFOXIDE	inhibitor	ChemblInteractions
MAP2K4	MAP2K4	Definite	MAP2K4	DABRAFENIB MESYLATE	inhibitor	MyCancerGenomeClinicalTrial
MAP2K4	MAP2K4	Definite	MAP2K4	COBIMETINIB	inhibitor	MyCancerGenomeClinicalTrial
MAP2K4	MAP2K4	Definite	MAP2K4	TRAMETINIB	inhibitor	MyCancerGenomeClinicalTrial
MAP2K4	MAP2K4	Definite	MAP2K4	LEUCOVORIN	inhibitor	GuideToPharmacologyInteractions
MAP4	MAP4	Definite	MAP4	DOCETAXEL		DrugBank	18068131
MAP4	MAP4	Definite	MAP4	PACLITAXEL		DrugBank	18068131
MAPK1	MAPK1	Definite	MAPK1	ARSENIC TRIOXIDE	inducer	TdgClinicalTrial|DrugBank	12426127|12529330
MAPK1	MAPK1	Definite	MAPK1	URSODIOL		NCI	14747693
MAPK1	MAPK1	Definite	MAPK1	GONADOTROPIN, CHORIONIC		NCI	15242988
MAPK1	MAPK1	Definite	MAPK1	BUMETANIDE		NCI	11807827
MAPK1	MAPK1	Definite	MAPK1	ERLOTINIB		CIViC	26181029
MAPK1	MAPK1	Definite	MAPK1	LEVODOPA		NCI	16139809
MAPK10	MAPK10	Definite	MAPK10	METARAMINOL	inhibitor	GuideToPharmacologyInteractions
MAPK10	MAPK10	Definite	MAPK10	ISOPROTERENOL		NCI	12509508
MAPK10	MAPK10	Definite	MAPK10	ARSENIC TRIOXIDE		NCI	17332940
MAPK10	MAPK10	Definite	MAPK10	CHOLESTEROL	inhibitor	GuideToPharmacologyInteractions
MAPK10	MAPK10	Definite	MAPK10	IRINOTECAN		NCI	16799812
MAPK10	MAPK10	Definite	MAPK10	MITOMYCIN		NCI	15613449
MAPK10	MAPK10	Definite	MAPK10	SIROLIMUS		NCI	15683719
MAPK10	MAPK10	Definite	MAPK10	ATORVASTATIN		NCI	16701707
MAPK10	MAPK10	Definite	MAPK10	CEFORANIDE	inhibitor	GuideToPharmacologyInteractions
MAPK10	MAPK10	Definite	MAPK10	EPINEPHRINE		NCI	15210061
MAPK10	MAPK10	Definite	MAPK10	NORDIHYDROGUAIARETIC ACID		NCI	17395008
MAPK3	MAPK3	Definite	MAPK3	NITROGLYCERIN		NCI	16612556
MAPK3	MAPK3	Definite	MAPK3	PRASTERONE		NCI	17102100
MAPK3	MAPK3	Definite	MAPK3	SULINDAC	inhibitor	DrugBank	15548677|16546990|11245463|12566304|16138927
MAPK3	MAPK3	Definite	MAPK3	ARSENIC TRIOXIDE	inducer	TdgClinicalTrial|DrugBank	17158527|12472888|14516795|14674888|15849723
MAPK3	MAPK3	Definite	MAPK3	CYCLOPHOSPHAMIDE		NCI	15193230
MAPT	MAPT	Definite	MAPT	DOCETAXEL		DrugBank	18068131
MAPT	MAPT	Definite	MAPT	PACLITAXEL		DrugBank	18068131
MARK2	MARK2	Definite	MARK2	ACETAMINOPHEN		NCI	17654741
MB	MB	Definite	MB	DEXTROSE		DrugBank	10592235|17139284|17016423
MBLAC2	MBLAC2	Definite	MBLAC2	NEVIRAPINE		PharmGKB
MBP	MBP	Definite	MBP	PREDNISONE		NCI	10612091
MBP	MBP	Definite	MBP	CYCLOSPORINE		NCI	9184637
MBP	MBP	Definite	MBP	INTERFERON BETA-1A		NCI	10932275
MCCC1	MCCC1	Definite	MCCC1	BIOTIN		DrugBank	16773504
MCCC2	MCCC2	Definite	MCCC2	BIOTIN		DrugBank	17266990|17659996|17254330|16707089
MDH2	MDH2	Definite	MDH2	ALBUMIN HUMAN		NCI	2932302
MDH2	MDH2	Definite	MDH2	CITRIC ACID		DrugBank	10592235
MDK	MDK	Definite	MDK	TRETINOIN		NCI	1819274
ME3	ME3	Definite	ME3	ASPIRIN		NCI	8611656
MECP2	MECP2	Definite	MECP2	FLUOROURACIL		PharmGKB
METAP2	METAP2	Definite	METAP2	METHIONINE	product of	DrugBank	16789740|16917013|17114291|16823043|16540317
MGEA5	MGEA5	Definite	MGEA5	STREPTOZOTOCIN		NCI	11336633
MGMT	MGMT	Definite	MGMT	CARMUSTINE		CIViC	11070098
MGMT	MGMT	Definite	MGMT	ETHACRYNIC ACID		NCI	9155531
MGMT	MGMT	Definite	MGMT	DACARBAZINE		NCI	12168066
MGMT	MGMT	Definite	MGMT	LOMUSTINE		NCI	9393761
MGMT	MGMT	Definite	MGMT	AZACITIDINE		NCI	7511991
MGMT	MGMT	Definite	MGMT	TEMOZOLOMIDE		NCI|CIViC	15486188|25910840|15758010|21365007|17442989|21331613
MGMT	MGMT	Definite	MGMT	CHLORAMBUCIL		NCI	8621235
MGMT	MGMT	Definite	MGMT	IFOSFAMIDE		NCI	8621235
MGMT	MGMT	Definite	MGMT	MELPHALAN		NCI	8621235
MGMT	MGMT	Definite	MGMT	IRINOTECAN		NCI	11802813
MGMT	MGMT	Definite	MGMT	THIOGUANINE		NCI	1638685
MIF	MIF	Definite	MIF	CITRIC ACID		DrugBank	17139284|17016423
MMAB	MMAB	Definite	MMAB	HYDROXOCOBALAMIN	other	DrugBank	17139284|17016423
MME	MME	Definite	MME	SACUBITRIL	inhibitor|antagonist	ChemblInteractions|DrugBank
MME	MME	Definite	MME	CARTEOLOL	inhibitor	GuideToPharmacologyInteractions
MMP2	MMP2	Definite	MMP2	SIMVASTATIN		NCI	16436088
MMP2	MMP2	Definite	MMP2	LETROZOLE		NCI	12569569
MMP2	MMP2	Definite	MMP2	VINBLASTINE		NCI	10590059
MMP2	MMP2	Definite	MMP2	STREPTOZOTOCIN		NCI	9394952
MMP2	MMP2	Definite	MMP2	PRAVASTATIN		NCI	15842807
MMP2	MMP2	Definite	MMP2	FILGRASTIM		NCI	11391619
MMP2	MMP2	Definite	MMP2	RAMIPRIL		NCI	16166267
MMP2	MMP2	Definite	MMP2	BEVACIZUMAB		CIViC	26921265
MMP2	MMP2	Definite	MMP2	CYCLOSPORINE		NCI	12639820
MMP2	MMP2	Definite	MMP2	ZOLEDRONIC ACID		PharmGKB
MMP2	MMP2	Definite	MMP2	PACLITAXEL		NCI	9174131
MMP2	MMP2	Definite	MMP2	TILUDRONIC ACID	inhibitor	GuideToPharmacologyInteractions
MMP2	MMP2	Definite	MMP2	CAPTOPRIL	inhibitor	DrugBank	17308006|10328230|12381651|19057128|15993560|20184869
MMP9	MMP9	Definite	MMP9	NIFEDIPINE		PharmGKB
MMP9	MMP9	Definite	MMP9	GLUCOSAMINE	antagonist	DrugBank	12405690|16616490|17498959|16756968|12801482
MMP9	MMP9	Definite	MMP9	METHYLDOPA		PharmGKB
MMP9	MMP9	Definite	MMP9	CAPTOPRIL	inhibitor	DrugBank	12381651|19057128|15993560|18501888
MMP9	MMP9	Definite	MMP9	BEVACIZUMAB		CIViC	26921265
MPI	MPI	Definite	MPI	SULFOXONE	inhibitor	TTD
MPI	MPI	Definite	MPI	SULFACETAMIDE	inhibitor	TTD
MPO	MPO	Definite	MPO	METHYLENE BLUE		NCI	16490992
MPO	MPO	Definite	MPO	FLUTAMIDE		NCI	16330533
MPO	MPO	Definite	MPO	LEVOCARNITINE		DrugBank	16130180
MPO	MPO	Definite	MPO	OCTREOTIDE		NCI	15003363
MPO	MPO	Definite	MPO	PYRAZINAMIDE		NCI	2832129
MPO	MPO	Definite	MPO	TENECTEPLASE		NCI	16650886
MPO	MPO	Definite	MPO	MESALAMINE		DrugBank	17503181
MPO	MPO	Definite	MPO	CEFDINIR	inhibitor	DrugBank	8133056
MPO	MPO	Definite	MPO	FILGRASTIM		NCI	9287329
MPO	MPO	Definite	MPO	MELATONIN	inhibitor	DrugBank	18237195
MPO	MPO	Definite	MPO	LIDOCAINE		NCI	8973808
MPO	MPO	Definite	MPO	TOCOPHEROL ACETATE		NCI	15150308
MPO	MPO	Definite	MPO	DICLOFENAC		NCI	2173589
MPO	MPO	Definite	MPO	NIMESULIDE		NCI	17176264
MPO	MPO	Definite	MPO	LORATADINE		NCI	17159802
MPO	MPO	Definite	MPO	TRIMETHOPRIM		NCI	7425598
MPO	MPO	Definite	MPO	THEOPHYLLINE		NCI	8630596
MPO	MPO	Definite	MPO	TOLMETIN		NCI	6266970
MPO	MPO	Definite	MPO	DOXYCYCLINE		NCI	14564835
MPO	MPO	Definite	MPO	DIMETHYL SULFOXIDE		NCI	1845843
MPO	MPO	Definite	MPO	FENTANYL		NCI	8391745
MTR	MTR	Definite	MTR	DACTINOMYCIN		PharmGKB
MTR	MTR	Definite	MTR	VINCRISTINE		PharmGKB
MTR	MTR	Definite	MTR	CYCLOPHOSPHAMIDE		PharmGKB
MTR	MTR	Definite	MTR	CYANOCOBALAMIN	cofactor	DrugBank	19904199|18709879
MTR	MTR	Definite	MTR	HYDROXOCOBALAMIN	cofactor	DrugBank	18565|1744096|7599160|3812589|9587031
MTR	MTR	Definite	MTR	FOLIC ACID		PharmGKB
MTR	MTR	Definite	MTR	METHIONINE	product of	DrugBank	17222188|16618098|17615995|16788729|17052662
MTR	MTR	Definite	MTR	SULFASALAZINE		PharmGKB
MUT	MUT	Definite	MUT	HYDROXOCOBALAMIN	cofactor	DrugBank|TTD	18565|7599160|8741039|11752352|36882|11955068
MUT	MUT	Definite	MUT	CYANOCOBALAMIN	cofactor	DrugBank	16305240|16281286|16813422|19904199|17011224
MYLK	MYLK	Definite	MYLK	BEPRIDIL	activator	GuideToPharmacologyInteractions
NAGA	NAGA	Definite	NAGA	GLYCERIN		DrugBank	10592235|17139284|17016423
NCAN	NCAN	Definite	NCAN	DEXTROSE		DrugBank	10592235|17139284|17016423
NDUFA10	NDUFA10	Definite	NDUFA10	METFORMIN HYDROCHLORIDE	inhibitor	ChemblInteractions
NDUFA11	NDUFA11	Definite	NDUFA11	METFORMIN HYDROCHLORIDE	inhibitor	ChemblInteractions
NDUFA12	NDUFA12	Definite	NDUFA12	METFORMIN HYDROCHLORIDE	inhibitor	ChemblInteractions
NDUFA13	NDUFA13	Definite	NDUFA13	METFORMIN HYDROCHLORIDE	inhibitor	ChemblInteractions
NDUFA2	NDUFA2	Definite	NDUFA2	METFORMIN HYDROCHLORIDE	inhibitor	ChemblInteractions
NDUFA3	NDUFA3	Definite	NDUFA3	METFORMIN HYDROCHLORIDE	inhibitor	ChemblInteractions
NDUFA4	NDUFA4	Definite	NDUFA4	METFORMIN HYDROCHLORIDE	inhibitor	ChemblInteractions
NDUFA4L2	NDUFA4L2	Definite	NDUFA4L2	METFORMIN HYDROCHLORIDE	inhibitor	ChemblInteractions
NDUFA5	NDUFA5	Definite	NDUFA5	METFORMIN HYDROCHLORIDE	inhibitor	ChemblInteractions
NDUFA6	NDUFA6	Definite	NDUFA6	METFORMIN HYDROCHLORIDE	inhibitor	ChemblInteractions
NDUFA7	NDUFA7	Definite	NDUFA7	METFORMIN HYDROCHLORIDE	inhibitor	ChemblInteractions
NDUFA8	NDUFA8	Definite	NDUFA8	METFORMIN HYDROCHLORIDE	inhibitor	ChemblInteractions
NDUFA9	NDUFA9	Definite	NDUFA9	METFORMIN HYDROCHLORIDE	inhibitor	ChemblInteractions
NDUFAB1	NDUFAB1	Definite	NDUFAB1	METFORMIN HYDROCHLORIDE	inhibitor	ChemblInteractions
NDUFAF2	NDUFAF2	Definite	NDUFAF2	METFORMIN HYDROCHLORIDE	inhibitor	ChemblInteractions
NDUFAF3	NDUFAF3	Definite	NDUFAF3	METFORMIN HYDROCHLORIDE	inhibitor	ChemblInteractions
NDUFB1	NDUFB1	Definite	NDUFB1	METFORMIN HYDROCHLORIDE	inhibitor	ChemblInteractions
NDUFB10	NDUFB10	Definite	NDUFB10	METFORMIN HYDROCHLORIDE	inhibitor	ChemblInteractions
NDUFB11	NDUFB11	Definite	NDUFB11	METFORMIN HYDROCHLORIDE	inhibitor	ChemblInteractions
NDUFB3	NDUFB3	Definite	NDUFB3	METFORMIN HYDROCHLORIDE	inhibitor	ChemblInteractions
NDUFB4	NDUFB4	Definite	NDUFB4	METFORMIN HYDROCHLORIDE	inhibitor	ChemblInteractions
NDUFB5	NDUFB5	Definite	NDUFB5	METFORMIN HYDROCHLORIDE	inhibitor	ChemblInteractions
NDUFB7	NDUFB7	Definite	NDUFB7	METFORMIN HYDROCHLORIDE	inhibitor	ChemblInteractions
NDUFB8	NDUFB8	Definite	NDUFB8	METFORMIN HYDROCHLORIDE	inhibitor	ChemblInteractions
NDUFB9	NDUFB9	Definite	NDUFB9	METFORMIN HYDROCHLORIDE	inhibitor	ChemblInteractions
NDUFC2	NDUFC2	Definite	NDUFC2	METFORMIN HYDROCHLORIDE	inhibitor	ChemblInteractions
NDUFC2	NDUFC2	Definite	NDUFC2	CARVEDILOL	inhibitor	DrugBank	10666308
NDUFS1	NDUFS1	Definite	NDUFS1	METFORMIN HYDROCHLORIDE	inhibitor	ChemblInteractions
NDUFS2	NDUFS2	Definite	NDUFS2	METFORMIN HYDROCHLORIDE	inhibitor	ChemblInteractions
NDUFS3	NDUFS3	Definite	NDUFS3	METFORMIN HYDROCHLORIDE	inhibitor	ChemblInteractions
NDUFS4	NDUFS4	Definite	NDUFS4	METFORMIN HYDROCHLORIDE	inhibitor	ChemblInteractions
NDUFS5	NDUFS5	Definite	NDUFS5	METFORMIN HYDROCHLORIDE	inhibitor	ChemblInteractions
NDUFS6	NDUFS6	Definite	NDUFS6	METFORMIN HYDROCHLORIDE	inhibitor	ChemblInteractions
NDUFS7	NDUFS7	Definite	NDUFS7	METFORMIN HYDROCHLORIDE	inhibitor	ChemblInteractions
NDUFS8	NDUFS8	Definite	NDUFS8	METFORMIN HYDROCHLORIDE	inhibitor	ChemblInteractions
NDUFV1	NDUFV1	Definite	NDUFV1	METFORMIN HYDROCHLORIDE	inhibitor	ChemblInteractions
NDUFV2	NDUFV2	Definite	NDUFV2	METFORMIN HYDROCHLORIDE	inhibitor	ChemblInteractions
NDUFV3	NDUFV3	Definite	NDUFV3	METFORMIN HYDROCHLORIDE	inhibitor	ChemblInteractions
NF1	NF1	Definite	NF1	NILOTINIB		CGI
NF1	NF1	Definite	NF1	VINBLASTINE		CGI
NF1	NF1	Definite	NF1	TRAMETINIB		ClearityFoundationBiomarkers|OncoKB|CGI	24576830|21245089|25243813|26936308|24583796|2524381
NF1	NF1	Definite	NF1	VEMURAFENIB		CGI|CIViC	23288408|231718
NF1	NF1	Definite	NF1	BEVACIZUMAB		CGI	24232489|2485933
NF1	NF1	Definite	NF1	PAZOPANIB		CGI
NF1	NF1	Definite	NF1	SORAFENIB		CGI
NF1	NF1	Definite	NF1	TAMOXIFEN		CGI
NF1	NF1	Definite	NF1	EVEROLIMUS		CGI	26859683|11010|2016|17557|2015
NF1	NF1	Definite	NF1	DASATINIB		CGI
NF1	NF1	Definite	NF1	IMATINIB		CGI
NF1	NF1	Definite	NF1	DABRAFENIB		CIViC	23171796
NF1	NF1	Definite	NF1	ERLOTINIB		CGI
NF1	NF1	Definite	NF1	COBIMETINIB		ClearityFoundationBiomarkers
NF1	NF1	Definite	NF1	SIROLIMUS		CGI|CIViC	23171796
NFKB1	NFKB1	Definite	NFKB1	THALIDOMIDE	antagonist	TdgClinicalTrial|TEND|DrugBank	11752352|15723633
NFKB1	NFKB1	Definite	NFKB1	BORTEZOMIB		ClearityFoundationClinicalTrial
NID1	NID1	Definite	NID1	UROKINASE		DrugBank	1499567|17139284|17016423
[truncated: 849 more rows]
